# Supplementary material for: Transcriptome map of mouse isochores
Source: BMC Genomics. 2011 Oct 17;12:511. doi: 10.1186/1471-2164-12-511 (PMC3215772; doi:10.1186/1471-2164-12-511)
Supplement: Additional file 3 — Isochoric expression levels for each tissue normalized over gene density. This table reports the name of each isochore, the GC level (GC, %), the length (Length, Mb), the number of genes (CDS-count), the gene density (GeneDensity -- number of genes within an isochore over its length), the count of aligned reads for each tissue (Brain Count, Liver Count, and Muscle Count), the ratio between the count of aligned reads for each tissue within each isochore over the total number of reads of that tissue (#Br/TotBr, #Liv/TotLiv, and #Mus/TotMusc), and finally the isochoric expression level normalized over the gene density (LogBr(GeneDens), LogLiv(GeneDens), and LogMusc(GeneDens)). [file 1471-2164-12-511-S3.XLS]

## Sheet: ST1
Isochore	GC, %	Length, Mb	CDS-count	GeneDensity	Brain Count	Liver Count	Muscle Count	(#Br/TotBr)	(#Liv/TotLiv)	(#Mus/TotMusc)	LogBr(GeneDens)	LogLiv(GeneDens)	LogMusc(GeneDens)
1Mm1	0	3	0	0	0	0	0	0	0	0
1Mm2	38.1	1.5	2	1.33333	402	147	134	0.00282715	0.00129475	0.000927523	-8.88147	-10.0081	-10.4894
1Mm3	41.4	0.4	2	5	1048	1448	2013	0.00737028	0.0127537	0.0139336	-9.40599	-8.61486	-8.48721
1Mm4	39.3	7.9	21	2.65823	7547	7220	6408	0.0530759	0.0635925	0.044355	-5.64626	-5.38546	-5.90522
1Mm5	43.5	1	7	7	1999	3837	1249	0.0140584	0.0337956	0.00864535	-8.95978	-7.69437	-9.66122
1Mm6	40.5	2.3	4	1.73913	659	318	715	0.00463456	0.00280089	0.0049491	-8.55172	-9.27827	-8.45698
1Mm7	43.2	0.3	2	6.66667	534	815	545	0.00375547	0.00717838	0.00377239	-10.7938	-9.85909	-10.7873
1Mm8	40	0.2	1	5	921	68	407	0.00647713	0.000598932	0.00281718	-9.59236	-13.0272	-10.7935
1Mm9	41.8	0.4	3	7.5	1160	847	1726	0.00815795	0.00746023	0.0119471	-9.84447	-9.97345	-9.29409
1Mm10	39.1	1.2	3	2.5	754	144	4175	0.00530266	0.00126833	0.0288986	-8.88099	-10.9448	-6.43479
1Mm11	36.5	0.2	3	15	25	26	18	0.000175818	0.000229004	0.000124593	-16.3805	-15.9992	-16.8774
1Mm12	38.9	2.4	4	1.66667	540	300	232	0.00379766	0.00264235	0.00160586	-8.77764	-9.30093	-10.0194
1Mm13	43.6	0.7	8	11.4286	4764	21422	372	0.0335038	0.188681	0.00257492	-8.4141	-5.92055	-12.1158
1Mm14	39.1	2.2	2	0.909091	2786	460	556	0.0195931	0.0040516	0.00384853	-5.536	-7.80979	-7.88397
1Mm15	41.7	0.4	2	5	1618	459	375	0.0113789	0.00404279	0.00259568	-8.77942	-10.2724	-10.9116
1Mm16	38.2	3.4	7	2.05882	258174	365736	803644	1.81566	3.22134	5.56268	-0.181323	0.645841	1.43396
1Mm17	36.5	2.9	0	0	331	609	363	0.00232783	0.00536397	0.00251262
1Mm18	38.8	3.2	5	1.5625	1486	1485	1393	0.0104506	0.0130796	0.00964209	-7.22413	-6.90039	-7.34029
1Mm19	43.4	1	9	9	6503	1195	2039	0.0457337	0.0105254	0.0141136	-7.62052	-9.73991	-9.3167
1Mm20	46.2	0.5	8	16	15335	1417	1808	0.107847	0.0124807	0.0125146	-7.21295	-10.3242	-10.3202
1Mm21	44	1.1	0	0	195	116	146	0.00137138	0.00102171	0.00101059
1Mm22	47.9	0.8	13	16.25	15342	6213	41199	0.107896	0.054723	0.285172	-7.23466	-8.21408	-5.83246
1Mm23	44.4	0.4	1	2.5	207	106	129	0.00145577	0.00093363	0.000892914	-10.7459	-11.3868	-11.4511
1Mm24	46.2	0.5	6	12	6618	1529	2230	0.0465425	0.0134672	0.0154357	-8.01027	-9.79937	-9.60255
1Mm25	43.9	1.5	13	8.66667	6107	1808	2864	0.0429488	0.0159246	0.0198241	-7.65672	-9.08808	-8.77208
1Mm26	46.1	0.5	5	10	2705	1877	944	0.0190235	0.0165323	0.00653419	-9.038	-9.2405	-10.5797
1Mm27	43.6	1.3	11	8.46154	1973	766	5096	0.0138755	0.0067468	0.0352736	-9.25223	-10.2925	-7.90619
1Mm28	39.3	1.3	0	0	175	134	115	0.00123072	0.00118025	0.000796009
1Mm29	42.9	1.5	9	6	4713	1277	1555	0.0331452	0.0112476	0.0107634	-7.50002	-9.0592	-9.12268
1Mm30	39.1	3.5	11	3.14286	3219	4682	7064	0.0226383	0.0412383	0.0488957	-7.11717	-6.25195	-6.00622
1Mm31	36.7	0.2	0	0	21	13	23	0.000147687	0.000114502	0.000159202
1Mm32	37.6	0.3	0	0	62	38	26	0.000436028	0.000334697	0.000179967
1Mm33	36.2	0.2	0	0	20	16	17	0.000140654	0.000140925	0.000117671
1Mm34	37.4	0.7	0	0	74	39	142	0.000520421	0.000343505	0.000982898
1Mm35	36.3	2.1	0	0	218	153	202	0.00153313	0.0013476	0.00139821
1Mm36	38.2	0.4	1	2.5	1147	26	85	0.00806652	0.000229004	0.000588354	-8.27577	-13.4143	-12.053
1Mm37	41.6	1.6	9	5.625	5004	3386	2712	0.0351917	0.0298233	0.018772	-7.32047	-7.55927	-8.22713
1Mm38	40.4	1.9	12	6.31579	1288	1810	3523	0.00905813	0.0159422	0.0243856	-9.44553	-8.62997	-8.01679
1Mm39	43.2	0.5	9	18	2466	2704	2072	0.0173427	0.0238164	0.014342	-10.0195	-9.56183	-10.2935
1Mm40	39.7	1.7	2	1.17647	811	170	291	0.00570353	0.00149733	0.00201425	-7.68839	-9.61786	-9.19001
1Mm41	42.8	2.7	30	11.1111	7016	11035	6549	0.0493415	0.0971944	0.045331	-7.81499	-6.83691	-7.93729
1Mm42	40.1	2.9	12	4.13793	4035	2426	1867	0.028377	0.0213678	0.012923	-7.18804	-7.59733	-8.32282
1Mm43	42.5	2.6	27	10.3846	7747	4994	7407	0.0544824	0.0439863	0.0512699	-7.57444	-7.88318	-7.66212
1Mm44	38.9	2.9	12	4.13793	13622	44835	98056	0.0957996	0.394899	0.678726	-5.43275	-3.38935	-2.60801
1Mm45	35.9	1	0	0	138	101	48	0.000970514	0.000889591	0.000332247
1Mm46	38.8	2.4	4	1.66667	421	194	304	0.00296077	0.00170872	0.00210423	-9.13678	-9.92984	-9.62946
1Mm47	43.3	2.4	13	5.41667	10517	27856	7705	0.073963	0.245351	0.0533326	-6.19446	-4.46449	-6.66624
1Mm48	48.5	0.6	14	23.3333	12350	7847	9990	0.086854	0.069115	0.0691489	-8.06958	-8.39918	-8.39847
1Mm49	43.8	0.3	12	40	3072	6079	5622	0.0216045	0.0535428	0.0389145	-10.8545	-9.54509	-10.0055
1Mm50	48.9	0.8	30	37.5	55656	10296	101160	0.391413	0.0906854	0.700211	-6.58206	-8.6918	-5.74296
1Mm51	43.4	0.5	0	0	94	43	57	0.000661075	0.000378737	0.000394544
1Mm52	39.9	0.9	0	0	84	88	63	0.000590748	0.000775089	0.000436074
1Mm53	42	1.9	8	4.21053	4686	936	1740	0.0329553	0.00824413	0.012044	-6.99735	-8.99642	-8.44955
1Mm54	39.9	0.7	1	1.42857	3434	102	176	0.0241503	0.000898398	0.00121824	-5.88639	-10.6349	-10.1956
1Mm55	42.8	0.6	4	6.66667	4216	778	2841	0.0296499	0.00685249	0.0196649	-7.81279	-9.92612	-8.4052
1Mm56	38.9	1.9	3	1.57895	1431	977	2923	0.0100638	0.00860525	0.0202325	-7.29364	-7.51953	-6.28615
1Mm57	42.2	1.1	10	9.09091	2579	1278	2644	0.0181374	0.0112564	0.0183013	-8.96932	-9.65753	-8.95634
1Mm58	39.8	1	1	1	2020	790	184	0.0142061	0.00695818	0.00127361	-6.13735	-7.16707	-9.61686
1Mm59	42.8	1.2	8	6.66667	5957	1342	1074	0.0418939	0.0118201	0.00743403	-7.31408	-9.13958	-9.80861
1Mm60	0	1.9	0	0	0	0	0	0	0	0
1Mm61	44.6	0.8	10	12.5	18772	3939	5307	0.132018	0.034694	0.0367341	-6.56505	-8.49302	-8.41059
1Mm62	46.8	0.5	7	14	2899	1817	1989	0.0203878	0.0160038	0.0137675	-9.4235	-9.77279	-9.98995
1Mm63	40.1	0.2	1	5	166	82	99	0.00116743	0.000722242	0.00068526	-12.0644	-12.7572	-12.833
1Mm64	45.8	1	16	16	9385	2141	2354	0.066002	0.0188576	0.016294	-7.92135	-9.72871	-9.93952
1Mm65	45.3	1.5	13	8.66667	5445	17596	1235	0.0382931	0.154983	0.00854844	-7.82225	-5.8053	-9.9856
1Mm66	47.5	1.7	9	5.29412	4499	1142	3558	0.0316402	0.0100585	0.0246278	-7.38649	-9.03983	-7.74796
1Mm67	45.6	0.2	2	10	1973	881	2599	0.0138755	0.0077597	0.0179898	-9.49324	-10.3317	-9.11861
1Mm68	48.5	0.7	10	14.2857	3370	2802	3529	0.0237002	0.0246795	0.0244271	-9.23546	-9.17704	-9.19188
1Mm69	45.6	0.2	0	0	83	48	74	0.000583715	0.000422776	0.000512214
1Mm70	48	0.2	0	0	40	33	67	0.000281308	0.000290658	0.000463762
1Mm71	44.7	0.2	7	35	3023	1902	4471	0.0212599	0.0167525	0.0309474	-10.685	-11.0288	-10.1433
1Mm72	49.5	0.8	16	20	29807	4559	8400	0.209624	0.0401549	0.0581433	-6.57605	-8.96021	-8.42617
1Mm73	44.9	0.7	13	18.5714	9839	8149	7626	0.0691949	0.071775	0.0527858	-8.0682	-8.01539	-8.45872
1Mm74	38.5	0.6	0	0	82	80	115	0.000576682	0.000704626	0.000796009
1Mm75	36.6	0.5	0	0	25	36	21	0.000175818	0.000317082	0.000145358
1Mm76	37.2	0.7	2	2.85714	857	202	1526	0.00602703	0.00177918	0.0105627	-8.88891	-10.6491	-8.07945
1Mm77	36.5	0.5	0	0	26	33	26	0.000182851	0.000290658	0.000179967
1Mm78	38.5	3	6	2	2300	1128	1067	0.0161752	0.00993523	0.00738558	-6.95007	-7.65323	-8.08107
1Mm79	36.8	0.2	0	0	13	17	12	9.14253e-05	0.000149733	8.30618e-05
1Mm80	38.1	4.2	1	0.238095	984	802	994	0.00692019	0.00706388	0.00688029	-5.10458	-5.07493	-5.11293
1Mm81	36.5	0.3	0	0	28	19	12	0.000196916	0.000167349	8.30618e-05
1Mm82	38.6	1	1	1	397	77	91	0.00279199	0.000678203	0.000629885	-8.48449	-10.526	-10.6326
1Mm83	42	0.4	1	2.5	354	331	109	0.00248958	0.00291539	0.000754478	-9.97181	-9.74402	-11.6942
1Mm84	38.9	0.3	2	6.66667	494	287	172	0.00347416	0.00252785	0.00119055	-10.9061	-11.3648	-12.4511
1Mm85	42.5	1.1	4	3.63636	3143	1613	748	0.0221038	0.014207	0.00517752	-7.36206	-7.99975	-9.45602
1Mm86	38.6	1.5	10	6.66667	275	189	804	0.001934	0.00166468	0.00556514	-11.7512	-11.9675	-10.2263
1Mm87	36.4	3.8	3	0.789474	572	466	324	0.00402271	0.00410445	0.00224267	-7.61658	-7.58756	-8.45953
1Mm88	38.5	6.1	1	0.163934	1685	854	751	0.0118501	0.00752189	0.00519828	-3.79015	-4.44588	-4.97894
1Mm89	44.4	0.3	2	6.66667	1443	621	720	0.0101482	0.00546966	0.00498371	-9.3596	-10.2513	-10.3855
1Mm90	48.2	0.9	4	4.44444	1404	411	718	0.00987393	0.00362002	0.00496986	-8.81416	-10.2618	-9.80458
1Mm91	41.8	0.5	3	6	911	885	528	0.0064068	0.00779493	0.00365472	-9.87114	-9.58821	-10.681
1Mm92	47.2	0.6	6	10	2440	5803	2464	0.0171598	0.0511118	0.0170554	-9.18675	-7.61213	-9.19556
1Mm93	43.7	1.2	6	5	1124	1581	1246	0.00790477	0.0139252	0.00862458	-9.30499	-8.48809	-9.17926
1Mm94	38.9	3.4	1	0.294118	1840	847	1237	0.0129402	0.00746023	0.00856229	-4.50646	-5.30103	-5.10225
1Mm95	43.1	3.8	16	4.21053	8746	4813	4447	0.0615081	0.0423921	0.0307813	-6.09708	-6.63406	-7.0958
1Mm96	39.8	1.7	5	2.94118	680	6214	593	0.00478224	0.0547318	0.00410464	-9.26449	-5.74787	-9.48492
1Mm97	44.3	0.3	7	23.3333	555	9664	272	0.00390316	0.0851188	0.00188273	-12.5455	-8.0987	-13.5973
1Mm98	47.9	0.3	6	20	2755	1750	4921	0.0193751	0.0154137	0.0340623	-10.0116	-10.3416	-9.19761
1Mm99	40.3	0.2	0	0	627	210	409	0.00440951	0.00184964	0.00283102
1Mm100	45.5	0.5	9	18	2833	2614	1614	0.0199237	0.0230237	0.0111718	-9.8193	-9.61066	-10.6539
1Mm101	48.2	1.5	19	12.6667	29745	7841	3654	0.209188	0.0690622	0.0252923	-5.92009	-7.51893	-8.96812
1Mm102	43.4	0.2	2	10	865	545	491	0.0060833	0.00480027	0.00339861	-10.6829	-11.0246	-11.5228
1Mm103	48.2	0.7	11	15.7143	12110	2698	8558	0.0851661	0.0237635	0.0592369	-7.52758	-9.36911	-8.05136
1Mm104	44.4	0.2	5	25	2928	1947	8493	0.0205918	0.0171488	0.058787	-10.2456	-10.5096	-8.73222
1Mm105	47.6	0.2	1	5	5123	260	1954	0.0360286	0.00229004	0.0135252	-7.11664	-11.0923	-8.53013
1Mm106	43.3	0.2	2	10	597	55	747	0.00419853	0.000484431	0.0051706	-11.2178	-14.3334	-10.9174
1Mm107	48.5	1.3	17	13.0769	30476	2474	27128	0.214329	0.0217906	0.187775	-5.93105	-9.2291	-6.12187
1Mm108	43.6	1	4	4	719	1253	559	0.00505652	0.0110362	0.0038693	-9.62764	-8.50161	-10.0137
1Mm109	39.5	1.5	3	2	471	755	2052	0.00331241	0.00664991	0.0142036	-9.2379	-8.23245	-7.1376
1Mm110	41.5	0.2	4	20	172	69	124	0.00120963	0.00060774	0.000858305	-14.0132	-15.0062	-14.5081
1Mm111	38.1	1.3	7	5.38462	960	11198	902	0.0067514	0.0986301	0.00624348	-9.63944	-5.77067	-9.75228
1Mm112	35.8	0.4	0	0	68	32	35	0.000478224	0.00028185	0.000242264
1Mm113	37.6	0.6	0	0	45	96	50	0.000316472	0.000845551	0.000346091
1Mm114	36.3	1.7	0	0	117	108	85	0.000822827	0.000951245	0.000588354
1Mm115	39.2	1.4	9	6.42857	2124	1545	2136	0.0149375	0.0136081	0.014785	-8.74942	-8.88389	-8.76422
1Mm116	36.5	1.6	1	0.625	207	165	546	0.00145577	0.00145329	0.00377931	-8.74593	-8.74839	-7.36959
1Mm117	37.9	0.2	0	0	51	20	24	0.000358668	0.000176157	0.000166124
1Mm118	36.4	3.2	1	0.3125	621	236	224	0.00436731	0.00207865	0.00155049	-6.16097	-7.23207	-7.65499
1Mm119	39.2	1.5	7	4.66667	1123	1456	946	0.00789774	0.0128242	0.00654804	-9.20674	-8.50738	-9.47711
1Mm120	43.5	4	27	6.75	32042	16588	12196	0.225342	0.146104	0.0844185	-4.9047	-5.52982	-6.32118
1Mm121	47.2	0.3	3	10	2923	262	785	0.0205566	0.00230765	0.00543363	-8.92618	-12.0813	-10.8458
1Mm122	41.3	0.4	2	5	1685	693	1222	0.0118501	0.00610382	0.00845846	-8.72088	-9.678	-9.20732
1Mm123	46.3	0.2	1	5	1004	4196	822	0.00706084	0.0369576	0.00568973	-9.46787	-7.07991	-9.77935
1Mm124	41	0.2	2	10	1370	1345	3040	0.00963482	0.0118465	0.0210423	-10.0195	-9.72132	-8.89249
1Mm125	44.8	1.2	10	8.33333	3411	1858	1774	0.0239886	0.0163649	0.0122793	-8.4404	-8.99214	-9.40652
1Mm126	37.1	0.2	0	0	68	51	16	0.000478224	0.000449199	0.000110749
1Mm127	42.7	0.4	2	5	501	935	212	0.00352339	0.00823532	0.00146743	-10.4707	-9.24589	-11.7344
1Mm128	40	0.4	0	0	63	32	21	0.000443061	0.00028185	0.000145358
1Mm129	41.4	0.9	1	1.11111	4648	85	93	0.032688	0.000748665	0.000643729	-5.0871	-10.5354	-10.7533
1Mm130	38.8	0.3	1	3.33333	111	145	213	0.000780631	0.00127714	0.00147435	-12.06	-11.3498	-11.1427
1Mm131	43	0.8	2	2.5	1995	202	206	0.0140303	0.00177918	0.00142589	-7.47724	-10.4565	-10.7758
1Mm132	39.3	0.8	5	6.25	1179	1061	1327	0.00829157	0.00934511	0.00918525	-9.558	-9.38543	-9.41032
1Mm133	41.9	0.5	7	14	5889	36142	1987	0.0414156	0.318333	0.0137536	-8.40104	-5.45875	-9.9914
1Mm134	40	0.2	1	5	40	26	41	0.000281308	0.000229004	0.000283794	-14.1175	-14.4143	-14.1048
1Mm135	41.4	1.2	8	6.66667	6464	3930	2704	0.0454594	0.0346148	0.0187166	-7.19624	-7.58943	-8.4765
1Mm136	40	1.2	10	8.33333	2381	837	1689	0.0167449	0.00737215	0.0116909	-8.95903	-10.1426	-9.47736
1Mm137	42.8	0.5	7	14	25408	8546	2036	0.178687	0.0752717	0.0140928	-6.29185	-7.5391	-9.95625
1Mm138	40.5	0.2	0	0	20	20	15	0.000140654	0.000176157	0.000103827
1Mm139	42.9	0.8	7	8.75	3148	3664	8919	0.022139	0.0322719	0.0617357	-8.62655	-8.08286	-7.14703
1Mm140	46.6	0.3	4	13.3333	1663	9713	3582	0.0116954	0.0855504	0.0247939	-10.1549	-7.28405	-9.07083
1Mm141	42.8	0.6	8	13.3333	2767	924	1938	0.0194595	0.00813843	0.0134145	-9.42035	-10.678	-9.95703
1Mm142	40.7	0.2	0	0	8	12	5	5.62617e-05	0.000105694	3.46091e-05
1Mm143	44.1	1.8	11	6.11111	5971	4766	5159	0.0419923	0.0419781	0.0357097	-7.18517	-7.18565	-7.41898
1Mm144	39.9	0.8	0	0	72	63	73	0.000506355	0.000554893	0.000505293
1Mm145	43.1	1.8	17	9.44444	10676	3838	4744	0.0750812	0.0338044	0.0328371	-6.97487	-8.12611	-8.168
1Mm146	46.9	0.4	21	52.5	20980	97375	23905	0.147546	0.857662	0.165466	-8.47501	-5.93576	-8.30964
1Mm147	43	0.5	9	18	156	211	249	0.0010971	0.00185845	0.00172353	-14.002	-13.2416	-13.3503
1Mm148	46.5	0.7	19	27.1429	56603	6721	80092	0.398073	0.0591974	0.554382	-6.0914	-8.84082	-5.61355
1Mm149	39.2	0.6	8	13.3333	214	4388	42	0.001505	0.0386487	0.000290716	-13.113	-8.4304	-15.4851
1Mm150	41.5	0.2	4	20	10340	110	189	0.0727182	0.000968861	0.00130822	-8.10347	-14.3334	-13.9001
1Mm151	39.4	2	20	10	1874	512	511	0.0131793	0.00450961	0.00353705	-9.56751	-11.1147	-11.4652
1Mm152	41.7	1.2	7	5.83333	1915	4905	4056	0.0134676	0.0432024	0.0280749	-8.75868	-7.07707	-7.6989
1Mm153	39.6	0.6	2	3.33333	1410	270	490	0.00991612	0.00237811	0.00339169	-8.39297	-10.4529	-9.94075
1Mm154	43.7	2.7	15	5.55556	9702	4614	5342	0.0682314	0.0406393	0.0369763	-6.34735	-7.09491	-7.23118
1Mm155	39.7	0.2	0	0	2159	2483	6671	0.0151836	0.0218698	0.0461754
1Mm156	47.4	0.9	15	16.6667	11776	23557	8797	0.0828172	0.207486	0.0608912	-7.65282	-6.32781	-8.09652
1Mm157	44	0.3	3	10	2181	1362	1865	0.0153383	0.0119963	0.0129092	-9.34864	-9.7032	-9.59739
1Mm158	47.4	0.2	1	5	687	24	50	0.00483147	0.000211388	0.000346091	-10.0152	-14.5297	-13.8185
1Mm159	43.7	0.9	5	5.55556	5182	1933	2149	0.0364435	0.0170255	0.014875	-7.25213	-8.35009	-8.5449
1Mm160	47.4	0.6	5	8.33333	3698	631	891	0.026007	0.00555774	0.00616734	-8.32385	-10.5502	-10.4
1Mm161	0	0.3	0	0	0	0	0	0	0	0
1Mm162	43.3	4.8	16	3.33333	8843	17422	6462	0.0621903	0.15345	0.0447288	-5.74413	-4.44113	-6.21962
1Mm163	40.6	0.2	0	0	23	19	18	0.000161752	0.000167349	0.000124593
1Mm164	43.3	1.2	3	2.5	2983	2014	3533	0.0209786	0.017739	0.0244548	-6.89687	-7.13886	-6.67567
1Mm165	47.2	0.4	2	5	1406	400	3832	0.00988799	0.00352313	0.0265244	-8.98203	-10.4709	-7.55846
1Mm166	45.6	0.3	1	3.33333	513	1502	85	0.00360778	0.0132294	0.000588354	-9.85164	-7.97708	-12.468
1Mm167	46.7	1.1	9	8.18182	3419	2059	3246	0.0240448	0.0181353	0.0224682	-8.41055	-8.81748	-8.50839
1Mm168	43.5	0.3	3	10	880	581	195	0.00618879	0.00511735	0.00134975	-10.6581	-10.9323	-12.855
1Mm169	48	0.3	3	10	2499	8829	1212	0.0175747	0.0777643	0.00838924	-9.15228	-7.00668	-10.2192
1Mm170	45.8	0.8	4	5	2111	219	468	0.0148461	0.00192891	0.00323941	-8.3957	-11.3399	-10.592
1Mm171	40	0.2	0	0	125	32	26	0.000879089	0.00028185	0.000179967
1Mm172	46.5	0.4	8	20	1857	8961	928	0.0130597	0.0789269	0.00642345	-10.5807	-7.98527	-11.6044
1Mm173	43	0.4	0	0	87	42	57	0.000611846	0.000369929	0.000394544
1Mm174	40.5	0.7	0	0	96	69	59	0.00067514	0.00060774	0.000408387
1Mm175	42.2	0.5	3	6	2301	292	1059	0.0161823	0.00257189	0.0073302	-8.5344	-11.1879	-9.67689
1Mm176	38.7	0.3	2	6.66667	179	306	323	0.00125886	0.0026952	0.00223575	-12.3706	-11.2724	-11.542
10Mm1	48	3	0	0	0	0	0	0	0	0
10Mm2	44.1	0.3	1	3.33333	387	159	149	0.00272166	0.00140044	0.00103135	-10.2583	-11.2169	-11.6582
10Mm3	40.1	1.7	8	4.70588	1503	296	437	0.0105702	0.00260712	0.00302483	-8.79832	-10.8178	-10.6034
10Mm4	41.5	0.6	2	3.33333	3710	463	810	0.0260914	0.00407802	0.00560667	-6.99725	-9.67488	-9.21561
10Mm5	43.4	3.2	15	4.6875	9919	4384	7562	0.0697575	0.0386135	0.0523428	-6.07033	-6.92357	-6.48468
10Mm6	40.1	3.6	10	2.77778	4108	1804	2698	0.0288904	0.0158893	0.0186751	-6.5872	-7.44973	-7.21667
10Mm7	42.4	1.6	8	5	6383	1624	2856	0.0448898	0.0143039	0.0197687	-6.7994	-8.44937	-7.98257
10Mm8	38.6	1.1	3	2.72727	698	321	497	0.00490883	0.00282731	0.00344014	-9.11786	-9.91381	-9.63077
10Mm9	36.6	0.2	0	0	273	101	172	0.00191993	0.000889591	0.00119055
10Mm10	37.2	0.4	0	0	26	25	29	0.000182851	0.000220196	0.000200733
10Mm11	36.3	0.9	0	0	171	106	196	0.00120259	0.00093363	0.00135668
10Mm12	39.7	1.1	3	2.72727	1514	898	9023	0.0106475	0.00790943	0.0624555	-8.0008	-8.42967	-5.44849
10Mm13	42.3	2.8	17	6.07143	5640	4359	2932	0.0396645	0.0383933	0.0202948	-7.25804	-7.30504	-8.22478
10Mm14	40.4	0.3	1	3.33333	2417	40	123	0.0169981	0.000352313	0.000851383	-7.61545	-13.2078	-11.9349
10Mm15	43	1.9	9	4.73684	4091	5711	7533	0.0287708	0.0503015	0.052142	-7.36318	-6.55718	-6.50533
10Mm16	40.2	0.8	1	1.25	111	67	340	0.000780631	0.000590124	0.00235342	-10.645	-11.0486	-9.05296
10Mm17	41.7	0.4	19	47.5	718	1619	285	0.00504949	0.0142599	0.00197272	-13.1995	-11.7018	-14.5555
10Mm18	40.7	0.4	1	2.5	947	164	338	0.00665998	0.00144448	0.00233957	-8.55219	-10.7572	-10.0615
10Mm19	42	1.8	8	4.44444	3585	17475	1820	0.0252123	0.153917	0.0125977	-7.46173	-4.85178	-8.4627
10Mm20	38.7	6.7	14	2.08955	6131	3895	7522	0.0431176	0.0343065	0.0520659	-5.59877	-5.92857	-5.32671
10Mm21	35.9	0.4	0	0	78	77	6400	0.000548552	0.000678203	0.0442996
10Mm22	38.5	2.4	13	5.41667	10352	1468	2270	0.0728026	0.0129299	0.0157125	-6.21727	-8.71055	-8.42935
10Mm23	36.1	0.2	0	0	13	14	9	9.14253e-05	0.00012331	6.22963e-05
10Mm24	39	3	4	1.33333	1961	720	1240	0.0137911	0.00634164	0.00858305	-6.59515	-7.71597	-7.27933
10Mm25	44.7	0.6	4	6.66667	2303	323	789	0.0161963	0.00284493	0.00546131	-8.68515	-11.1944	-10.2535
10Mm26	39	0.2	1	5	209	166	151	0.00146984	0.0014621	0.00104519	-11.7321	-11.7397	-12.2239
10Mm27	44.2	4.6	35	7.6087	17737	12962	14118	0.124739	0.114167	0.0977222	-5.93066	-6.05843	-6.28282
10Mm28	40.8	0.5	0	0	135	68	156	0.000949416	0.000598932	0.0010798
10Mm29	43.3	0.4	3	7.5	713	606	2470	0.00501432	0.00533754	0.0170969	-10.5466	-10.4565	-8.77701
10Mm30	38.5	1.7	2	1.17647	1040	665	915	0.00731402	0.00585721	0.00633346	-7.32958	-7.65004	-7.53726
10Mm31	35.8	0.2	0	0	22	15	11	0.00015472	0.000132117	7.614e-05
10Mm32	37.3	0.7	0	0	36	47	19	0.000253178	0.000413968	0.000131515
10Mm33	36.1	1.8	1	0.555556	433	112	110	0.00304516	0.000986477	0.0007614	-7.51127	-9.13743	-9.51106
10Mm34	38.6	0.8	0	0	97	72	48	0.000682173	0.000634164	0.000332247
10Mm35	36.1	0.2	0	0	106	203	74	0.000745467	0.00178799	0.000512214
10Mm36	39.7	2.6	13	5	2402	1757	3037	0.0168926	0.0154754	0.0210216	-8.2094	-8.33581	-7.89391
10Mm37	42.2	0.4	3	7.5	471	201	286	0.00331241	0.00177037	0.00197964	-11.1448	-12.0486	-11.8874
10Mm38	38.6	1.3	1	0.769231	476	3372	314	0.00334757	0.0297	0.00217345	-7.84416	-4.69488	-8.46729
10Mm39	36.7	0.4	0	0	97	30	31	0.000682173	0.000264235	0.000214576
10Mm40	38.9	2.4	7	2.91667	8322	3687	4118	0.0585262	0.0324745	0.028504	-5.63909	-6.48887	-6.67701
10Mm41	43.5	1.7	10	5.88235	3578	3240	2938	0.025163	0.0285374	0.0203363	-7.86894	-7.6874	-8.17619
10Mm42	49.3	2.6	27	10.3846	82791	28426	30186	0.582245	0.250371	0.208942	-4.15668	-5.37423	-5.6352
10Mm43	43.5	1.3	15	11.5385	5867	6723	8010	0.0412609	0.059215	0.0554437	-8.12746	-7.60627	-7.70121
10Mm44	38.8	1.3	2	1.53846	667	102	207	0.00469082	0.000898398	0.00143282	-8.35743	-10.7418	-10.0684
10Mm45	36.7	0.5	0	0	55	44	54	0.000386799	0.000387544	0.000373778
10Mm46	38.3	0.9	0	0	126	59	46	0.000886122	0.000519662	0.000318404
10Mm47	43.5	2.1	7	3.33333	6457	2461	1311	0.0454102	0.0216761	0.0090745	-6.1978	-7.26472	-8.52093
10Mm48	40.3	0.3	1	3.33333	49	56	66	0.000344603	0.000493238	0.00045684	-13.2397	-12.7224	-12.833
10Mm49	43.9	1.2	7	5.83333	6671	1144	1404	0.0469152	0.0100762	0.00971823	-6.95812	-9.17723	-9.22941
10Mm50	46.4	0.2	0	0	854	426	1941	0.00600594	0.00375213	0.0134352
10Mm51	43.7	1.5	8	5.33333	7688	3010	5419	0.0540675	0.0265116	0.0375093	-6.62413	-7.65227	-7.15164
10Mm52	38.9	3.1	2	0.645161	7631	1059	924	0.0536666	0.00932749	0.00639576	-3.58756	-6.11203	-6.6564
10Mm53	47.1	0.4	3	7.5	4615	697	497	0.032456	0.00613906	0.00344014	-7.85226	-10.2547	-11.0902
10Mm54	45.2	0.3	4	13.3333	2646	5618	3342	0.0186086	0.0494824	0.0231327	-9.48486	-8.07391	-9.17089
10Mm55	48.7	0.4	14	35	8238	12840	6688	0.0579355	0.113093	0.0462931	-9.23869	-8.27371	-9.56234
10Mm56	44.2	0.3	5	16.6667	4078	4360	5532	0.0286794	0.0384021	0.0382915	-9.18274	-8.76156	-8.76573
10Mm57	48.4	2.3	38	16.5217	45213	30115	15589	0.31797	0.265248	0.107904	-5.69933	-5.96088	-7.25847
10Mm58	43	0.3	4	13.3333	1815	509	353	0.0127644	0.00448318	0.0024434	-10.0287	-11.5382	-12.4139
10Mm59	39.2	0.6	8	13.3333	92	95	126	0.000647009	0.000836744	0.000872149	-14.3309	-13.9599	-13.9001
10Mm60	52.8	1.5	81	54	98476	44970	81843	0.692553	0.396088	0.566502	-6.28489	-7.09099	-6.57473
10Mm61	52.3	0.2	7	35	14394	6231	6135	0.101229	0.0548816	0.0424653	-8.43359	-9.31682	-9.68685
10Mm62	54.2	0.5	30	60	72416	35079	52368	0.509281	0.30897	0.362482	-6.88036	-7.60135	-7.37091
10Mm63	42.3	0.4	1	2.5	547	66	189	0.00384689	0.000581317	0.00130822	-9.34402	-12.0703	-10.9001
10Mm64	40.2	0.6	1	1.66667	330	390	531	0.00232079	0.00343505	0.00367548	-9.48813	-8.92242	-8.82482
10Mm65	44.2	0.2	4	20	663	463	580	0.00466269	0.00407802	0.00401465	-12.0666	-12.2598	-12.2824
10Mm66	48.1	0.4	2	5	2201	2345	1850	0.015479	0.0206544	0.0128054	-8.33547	-7.91934	-8.60904
10Mm67	44.6	1.1	5	4.54545	1797	852	693	0.0126378	0.00750427	0.00479682	-8.49054	-9.2425	-9.88813
10Mm68	47.2	0.2	2	10	2404	106	900	0.0169066	0.00093363	0.00622963	-9.20819	-13.3868	-10.6486
10Mm69	44.3	0.9	10	11.1111	2565	1065	2170	0.0180389	0.00938034	0.0150203	-9.26668	-10.2101	-9.53087
10Mm70	46.7	0.2	2	10	285	38	34	0.00200432	0.000334697	0.000235342	-12.2846	-14.8668	-15.3749
10Mm71	43.5	2.3	15	6.52174	12163	23833	7436	0.0855389	0.209917	0.0514706	-6.25253	-4.95737	-6.98536
10Mm72	40.5	0.3	4	13.3333	225	177	291	0.00158236	0.00155899	0.00201425	-13.0407	-13.0621	-12.6925
10Mm73	43.2	0.6	6	10	1931	3462	13447	0.0135802	0.0304927	0.0930777	-9.52428	-8.35732	-6.74735
10Mm74	40.4	0.4	2	5	180	45	51	0.00126589	0.000396352	0.000353013	-11.9476	-13.6229	-13.7899
10Mm75	42.2	0.6	6	10	1323	3089	524	0.00930428	0.0272074	0.00362703	-10.0698	-8.52179	-11.4289
10Mm76	39.7	0.7	0	0	389	41	93	0.00273572	0.000361121	0.000643729
10Mm77	42.5	1.1	9	8.18182	9791	3814	11049	0.0688573	0.0335931	0.0764791	-6.89267	-7.92811	-6.74121
10Mm78	40.5	1.1	1	0.909091	269	311	288	0.0018918	0.00273923	0.00199348	-8.90852	-8.37451	-8.83299
10Mm79	43.5	4	17	4.25	24050	20268	23362	0.169137	0.178517	0.161707	-4.6512	-4.57333	-4.716
10Mm80	38.9	2.3	6	2.6087	3244	2179	6601	0.0228141	0.0191923	0.0456909	-6.83726	-7.08666	-5.83528
10Mm81	42.7	0.6	2	3.33333	1487	954	416	0.0104576	0.00840267	0.00287948	-8.31626	-8.6319	-10.1769
10Mm82	39.2	1.2	5	4.16667	753	365	977	0.00529563	0.00321486	0.00676261	-9.61988	-10.3399	-9.2671
10Mm83	36.5	2.4	4	1.66667	333	186	205	0.00234189	0.00163826	0.00141897	-9.47507	-9.99059	-10.1979
10Mm84	37.9	0.5	1	2	403	33	53	0.00283418	0.000290658	0.000366856	-9.46285	-12.7484	-12.4125
10Mm85	36.5	0.7	0	0	85	75	100	0.000597781	0.000660587	0.000692182
10Mm86	38.5	2.2	3	1.36364	1014	659	628	0.00713117	0.00580436	0.0043469	-7.5791	-7.87611	-8.29326
10Mm87	38.3	1.6	7	4.375	1109	645	1742	0.00779928	0.00568105	0.0120578	-9.13173	-9.58891	-8.50317
10Mm88	42.9	0.3	1	3.33333	11442	467	1637	0.0804683	0.00411326	0.011331	-5.3724	-9.66247	-8.20054
10Mm89	38.5	2.1	2	0.952381	5531	219	194	0.0388979	0.00192891	0.00134283	-4.61377	-8.94761	-9.47012
10Mm90	42.9	1.4	8	5.71429	2777	2221	1348	0.0195298	0.0195622	0.00933061	-8.19275	-8.19036	-9.25839
10Mm91	38	1.5	4	2.66667	3282	1259	444	0.0230814	0.0110891	0.00307329	-6.85217	-7.90976	-9.76104
10Mm92	36.8	1	0	0	173	105	76	0.00121666	0.000924822	0.000526058
10Mm93	38.6	0.4	1	2.5	135	36	34	0.000949416	0.000317082	0.000235342	-11.3626	-12.9448	-13.3749
10Mm94	41.8	0.9	8	8.88889	2239	2655	2325	0.0157462	0.0233848	0.0160932	-9.14085	-8.57029	-9.10941
10Mm95	43.6	5.5	33	6	14312	8722	11297	0.100652	0.0768219	0.0781958	-5.89751	-6.2873	-6.26173
10Mm96	43.7	2	10	5	7240	6738	4381	0.0509168	0.0593471	0.0303245	-6.61764	-6.39661	-7.3653
10Mm97	38.8	2.4	1	0.416667	739	1195	438	0.00519717	0.0105254	0.00303176	-6.32502	-5.30695	-7.1026
10Mm98	42.6	1.1	1	0.909091	214	203	174	0.001505	0.00178799	0.0012044	-9.23852	-8.98994	-9.55997
10Mm99	49.3	0.9	37	41.1111	91552	26773	15161	0.643859	0.235812	0.104942	-5.99664	-7.44575	-8.6138
10Mm100	45.5	0.6	25	41.6667	31912	47765	52591	0.224428	0.420706	0.364025	-7.5365	-6.62994	-6.83871
10Mm101	47.9	0.3	13	43.3333	14935	6184	11463	0.105034	0.0544676	0.0793448	-8.68848	-9.63586	-9.09313
10Mm102	44.9	0.4	19	47.5	4635	13233	5366	0.0325966	0.116554	0.0371425	-10.509	-8.67079	-10.3206
10Mm103	38.7	0.4	14	35	38	23	20	0.000267243	0.00020258	0.000138436	-16.9988	-17.3985	-17.9478
10Mm104	36.7	0.5	27	54	43	29	22	0.000302407	0.000255427	0.00015228	-17.4461	-17.6897	-18.4359
10Mm105	38	0.6	10	16.6667	184	72	250	0.00129402	0.000634164	0.00173045	-13.6528	-14.6818	-13.2335
11Mm1	34	3	0	0	0	0	0	0	0	0
11Mm2	45.8	0.6	12	20	12555	2934	6366	0.0882957	0.0258422	0.0440643	-7.82344	-9.59606	-8.82617
11Mm3	48.7	0.6	18	30	10324	11917	3482	0.0726057	0.104963	0.0241018	-8.69066	-8.15894	-10.2816
11Mm4	42.3	0.3	1	3.33333	1294	496	1076	0.00910033	0.00436868	0.00744787	-8.51683	-9.57555	-8.80592
11Mm5	48	0.7	15	21.4286	19779	6942	9632	0.1391	0.0611439	0.0666709	-7.26727	-8.45311	-8.32826
11Mm6	43.3	0.4	4	10	2566	3505	1694	0.0180459	0.0308714	0.0117256	-9.11411	-8.33951	-9.73613
11Mm7	47.4	1.1	27	24.5455	43667	13673	58662	0.307097	0.120429	0.406048	-6.32062	-7.67112	-5.91766
11Mm8	43.5	0.8	3	3.75	14217	1925	797	0.0999841	0.0169551	0.00551669	-5.22905	-7.78903	-9.40887
11Mm9	40.9	0.8	0	0	80	72	67	0.000562617	0.000634164	0.000463762
11Mm10	47.1	0.3	1	3.33333	1394	507	184	0.0098036	0.00446557	0.00127361	-8.40944	-9.54391	-11.3538
11Mm11	43.5	0.5	4	8	340	165	288	0.00239112	0.00145329	0.00199348	-11.7081	-12.4265	-11.9705
11Mm12	39	2.3	3	1.30435	461	220	224	0.00324208	0.00193772	0.00155049	-8.65219	-9.39475	-9.71639
11Mm13	42.1	1.1	6	5.45455	2346	1017	1589	0.0164987	0.00895756	0.0109988	-8.36896	-9.25014	-8.95397
11Mm14	37.7	2.7	0	0	536	442	582	0.00376953	0.00389306	0.0040285
11Mm15	36.7	0.7	0	0	53	48	28	0.000372734	0.000422776	0.000193811
11Mm16	39.8	2.9	11	3.7931	8819	6898	5029	0.0620215	0.0607564	0.0348098	-5.93447	-5.9642	-6.76774
11Mm17	43.7	2.2	9	4.09091	6335	4050	3799	0.0445522	0.0356717	0.026296	-6.52078	-6.8415	-7.28144
11Mm18	39.9	1.4	7	5	11121	13039	13232	0.0782108	0.114845	0.0915895	-5.99842	-5.44416	-5.7706
11Mm19	43.5	0.8	6	7.5	3077	2493	3046	0.0216397	0.0219579	0.0210839	-8.43707	-8.41601	-8.47461
11Mm20	40.5	0.7	7	10	1486	1939	1244	0.0104506	0.0170784	0.00861074	-9.9022	-9.19361	-10.1816
11Mm21	44.7	0.4	1	2.5	1395	67	71	0.00981063	0.000590124	0.000491449	-7.99337	-12.0486	-12.3126
11Mm22	39.2	6.9	24	3.47826	16382	5649	16707	0.11521	0.0497554	0.115643	-4.91603	-6.12737	-4.91062
11Mm23	43.5	0.3	1	3.33333	70	30	92	0.00049229	0.000264235	0.000636807	-12.7252	-13.6229	-12.3538
11Mm24	47.5	0.2	1	5	818	224	1793	0.00575276	0.00197295	0.0124108	-9.76346	-11.3074	-8.65419
11Mm25	44.3	0.4	4	10	8336	456	452	0.0586247	0.00401637	0.00312866	-7.41428	-11.2818	-11.6422
11Mm26	46.7	1	15	15	4878	1525	3052	0.0343056	0.0134319	0.0211254	-8.7723	-10.1251	-9.47177
11Mm27	40.6	0.3	2	6.66667	304	97	200	0.00213794	0.000854359	0.00138436	-11.6065	-12.9298	-12.2335
11Mm28	44.8	3	12	4	7174	2529	1686	0.0504527	0.022275	0.0116702	-6.30893	-7.48843	-8.42103
11Mm29	38.1	1.7	0	0	257	139	135	0.00180741	0.00122429	0.000934445
11Mm30	36.4	1.7	0	0	175	124	778	0.00123072	0.00109217	0.00538517
11Mm31	38.7	1.9	4	2.10526	1437	1357	11238	0.010106	0.0119522	0.0777874	-7.70264	-7.46058	-4.75832
11Mm32	36.6	0.7	5	7.14286	2889	42	54	0.0203175	0.000369929	0.000373778	-8.45763	-14.237	-14.222
11Mm33	39.3	0.6	0	0	786	48	40	0.00552771	0.000422776	0.000276873
11Mm34	43.1	0.3	4	13.3333	1060	581	1319	0.00745467	0.00511735	0.00912988	-10.8046	-11.3474	-10.5122
11Mm35	47	0.2	2	10	220	51	87	0.0015472	0.000449199	0.000602198	-12.6581	-14.4423	-14.0194
11Mm36	42.8	2.4	10	4.16667	5370	2531	2333	0.0377657	0.0222926	0.0161486	-6.78567	-7.54618	-8.01134
11Mm37	46.9	0.2	4	20	13787	51	126	0.09696	0.000449199	0.000872149	-7.68839	-15.4423	-14.4851
11Mm38	42.9	0.6	9	15	1266	1273	398	0.00890341	0.0112124	0.00275488	-10.7183	-10.3857	-12.4107
11Mm39	39.7	1.5	1	0.666667	237	156	823	0.00166675	0.00137402	0.00569665	-8.64378	-8.92242	-6.87071
11Mm40	42.8	0.9	16	17.7778	7341	8160	10702	0.0516271	0.0718719	0.0740773	-8.42773	-7.95043	-7.90683
11Mm41	40.1	0.3	14	46.6667	19	17	16	0.000133622	0.000149733	0.000110749	-18.4139	-18.2496	-18.6847
11Mm42	45.1	0.5	9	18	4462	1897	1404	0.03138	0.0167084	0.00971823	-9.16394	-10.0732	-10.855
11Mm43	47.1	0.8	12	15	22359	13638	18822	0.157244	0.120121	0.130282	-6.57581	-6.96433	-6.84718
11Mm44	43.3	0.4	10	25	396	349	399	0.00278495	0.00307393	0.0027618	-13.132	-12.9896	-13.144
11Mm45	47.5	0.7	11	15.7143	7557	6775	15518	0.0531462	0.059673	0.107413	-8.20789	-8.04078	-7.19277
11Mm46	43.7	0.2	4	20	5375	1952	5949	0.0378008	0.0171929	0.0411779	-9.04737	-10.184	-8.92391
11Mm47	46.9	1	6	6	7871	4496	14667	0.0553545	0.0396	0.101522	-6.76012	-7.24332	-5.88509
11Mm48	45.7	1.2	24	20	19395	8990	12002	0.136399	0.0791824	0.0830756	-7.19602	-7.9806	-7.91136
11Mm49	38.6	0.3	2	6.66667	254	451	461	0.00178631	0.00397233	0.00319096	-11.8658	-10.7128	-11.0288
11Mm50	44.1	0.2	3	15	4475	2887	2892	0.0314714	0.0254282	0.0200179	-8.89671	-9.20432	-9.54946
11Mm51	47.9	0.6	11	18.3333	26475	22942	22169	0.186191	0.202069	0.15345	-6.62154	-6.50348	-6.90056
11Mm52	43.4	0.9	3	3.33333	1385	401	608	0.00974031	0.00353194	0.00420846	-8.41878	-9.88229	-9.62946
11Mm53	40.8	0.5	0	0	59	39	46	0.00041493	0.000343505	0.000318404
11Mm54	44.4	0.7	3	4.28571	5703	616	992	0.0401076	0.00542562	0.00686644	-6.73952	-9.62553	-9.28576
11Mm55	47.4	0.8	11	13.75	6769	3888	4905	0.0476044	0.0342448	0.0339515	-8.17412	-8.64933	-8.66174
11Mm56	43.4	0.5	22	44	415	264	592	0.00291858	0.00232527	0.00409772	-13.88	-14.2078	-13.3904
11Mm57	47.9	2.9	69	23.7931	65753	27988	37396	0.462422	0.246513	0.258848	-5.68519	-6.59273	-6.52229
11Mm58	43.1	0.5	3	6	3339	772	1450	0.0234822	0.00679964	0.0100366	-7.99725	-9.78529	-9.22354
11Mm59	40.2	0.2	2	10	2750	1197	1327	0.01934	0.010543	0.00918525	-9.0142	-9.8895	-10.0884
11Mm60	43.7	5.7	36	6.31579	19196	5068	248687	0.135	0.0446381	1.72137	-5.54793	-7.14454	-1.87541
11Mm61	47.9	0.4	5	12.5	916	294	448	0.00644196	0.0025895	0.00310097	-10.9221	-12.237	-11.9769
11Mm62	45.2	0.3	3	10	5744	666	1224	0.0403959	0.00586601	0.0084723	-7.95158	-10.7353	-10.205
11Mm63	48.3	1.9	103	54.2105	118422	40188	155664	0.832828	0.353969	1.07748	-6.02441	-7.25881	-5.65284
11Mm64	43.9	1.2	13	10.8333	9490	3977	2704	0.0667404	0.0350287	0.0187166	-7.3427	-8.27272	-9.17694
11Mm65	48.2	0.2	4	20	2325	53	95	0.0163511	0.000466815	0.000657573	-10.2564	-15.3868	-14.8925
11Mm66	45.8	0.2	6	30	819	483	645	0.00575979	0.00425418	0.00446457	-12.3467	-12.7838	-12.7142
11Mm67	49.4	0.2	4	20	2365	1248	9201	0.0166324	0.0109922	0.0636876	-10.2318	-10.8293	-8.29477
11Mm68	41.5	0.3	4	13.3333	1762	1478	2360	0.0123916	0.013018	0.0163355	-10.0715	-10.0003	-9.67281
11Mm69	48.1	0.4	14	35	5778	2394	2490	0.040635	0.0210859	0.0172353	-9.75042	-10.6969	-10.9878
11Mm70	39	0.8	22	27.5	191	182	159	0.00134325	0.00160302	0.00110057	-14.3214	-14.0663	-14.6089
11Mm71	41.5	0.3	8	26.6667	1823	25	127	0.0128206	0.000220196	0.000879071	-11.0224	-16.8859	-14.8887
11Mm72	46.8	0.5	7	14	10187	4815	3669	0.0716422	0.0424097	0.0253961	-7.6104	-8.36682	-9.1066
11Mm73	42.2	0.2	3	15	1915	1863	783	0.0134676	0.016409	0.00541978	-10.1212	-9.83626	-11.4344
11Mm74	47.6	1.6	31	19.375	41837	30416	19141	0.294228	0.267899	0.13249	-6.04112	-6.17636	-7.19216
11Mm75	43.6	0.5	8	16	2655	1440	1535	0.0186718	0.0126833	0.010625	-9.74299	-10.3009	-10.5564
11Mm76	39.4	0.2	1	5	63	55	46	0.000443061	0.000484431	0.000318404	-13.4621	-13.3334	-13.9388
11Mm77	43.7	0.4	10	25	11277	1915	4674	0.0793079	0.016867	0.0323526	-8.30025	-10.5335	-9.59383
11Mm78	48.2	0.8	32	40	60081	52521	15954	0.422532	0.462596	0.110431	-6.56479	-6.4341	-8.50072
11Mm79	42.3	0.2	2	10	407	125	251	0.00286231	0.00110098	0.00173738	-11.7705	-13.1489	-12.4908
11Mm80	48.5	0.4	4	10	2304	5046	2530	0.0162034	0.0444443	0.0175122	-9.26949	-7.81379	-9.15742
11Mm81	42.3	0.4	5	12.5	2152	447	306	0.0151344	0.0039371	0.00211808	-9.68988	-11.6325	-12.5269
11Mm82	49.3	0.3	1	3.33333	3472	187	94	0.0244176	0.00164706	0.000650651	-7.0929	-10.9829	-12.3228
11Mm83	43.5	0.9	13	14.4444	7450	3138	3786	0.0523937	0.027639	0.026206	-8.10691	-9.0296	-9.1064
11Mm84	46.5	0.4	3	7.5	1755	138	92	0.0123424	0.00121548	0.000636807	-9.24712	-12.5911	-13.5237
11Mm85	44.6	1	7	7	337	117	352	0.00237002	0.00103052	0.00243648	-11.5282	-12.7298	-11.4883
11Mm86	47.6	0.8	12	15	2115	1205	7211	0.0148742	0.0106134	0.0499132	-9.97794	-10.4649	-8.23132
11Mm87	44.1	1.2	31	25.8333	16887	6074	3093	0.118761	0.0534987	0.0214092	-7.76502	-8.91551	-10.2368
11Mm88	40.1	0.2	1	5	198	285	124	0.00139248	0.00251023	0.000858305	-11.8101	-10.9599	-12.5081
11Mm89	46.6	0.6	8	13.3333	3199	1949	1761	0.0224976	0.0171665	0.0121893	-9.21105	-9.60123	-10.0952
11Mm90	42	0.8	4	5	2009	972	685	0.0141287	0.00856121	0.00474144	-8.46715	-9.1899	-10.0424
11Mm91	48.4	0.2	2	10	544	256	370	0.0038258	0.0022548	0.00256107	-11.352	-12.1147	-11.931
11Mm92	39.9	0.4	3	7.5	525	591	378	0.00369217	0.00520543	0.00261645	-10.9882	-10.4927	-11.4851
11Mm93	43.4	0.2	3	15	759	1223	1259	0.00533783	0.010772	0.00871457	-11.4564	-10.4435	-10.7492
11Mm94	39.9	0.2	2	10	5607	3348	1955	0.0394324	0.0294886	0.0135322	-7.9864	-8.40563	-9.52939
11Mm95	43.6	0.9	12	13.3333	10508	1392	1018	0.0738997	0.0122605	0.00704641	-7.49525	-10.0868	-10.8859
11Mm96	49.1	0.2	6	30	3491	331	477	0.0245512	0.00291539	0.00330171	-10.255	-13.329	-13.1495
11Mm97	45.2	0.2	6	30	15035	3374	5336	0.105737	0.0297176	0.0369348	-8.14834	-9.97943	-9.66577
11Mm98	47.3	1.3	9	6.92308	4672	3296	6171	0.0328568	0.0290306	0.0427145	-7.71908	-7.8977	-7.34054
11Mm99	43	1.4	8	5.71429	9460	7254	10948	0.0665295	0.063892	0.07578	-6.42444	-6.48279	-6.23661
11Mm100	38.4	2.6	1	0.384615	1031	272	261	0.00725073	0.00239573	0.00180659	-5.72915	-7.32681	-7.734
11Mm101	43.4	1	12	12	7503	4045	8232	0.0527664	0.0356277	0.0569804	-7.8292	-8.39582	-7.71835
11Mm102	49.4	1	22	22	30481	12328	21150	0.214364	0.108583	0.146396	-6.6813	-7.66256	-7.23148
11Mm103	45.7	0.2	4	20	3172	1383	3246	0.0223078	0.0121812	0.0224682	-9.80824	-10.6811	-9.7979
11Mm104	47.6	0.9	23	25.5556	5491	2272	8802	0.0386166	0.0200114	0.0609258	-9.3702	-10.3186	-8.71237
11Mm105	43.6	0.3	1	3.33333	77	41	49	0.000541519	0.000361121	0.000339169	-12.5877	-13.1722	-13.2627
11Mm106	48.5	2.4	73	30.4167	87803	40418	95923	0.617493	0.355995	0.663961	-5.6223	-6.41686	-5.51762
11Mm107	43.3	0.9	27	30	1038	284	1415	0.00729995	0.00250142	0.00979437	-12.0048	-13.5499	-11.5807
11Mm108	48.3	1.3	62	47.6923	59547	19856	25046	0.418777	0.174888	0.173364	-6.83143	-8.09118	-8.10381
11Mm109	45.9	0.4	13	32.5	8948	8081	3786	0.0629287	0.0711761	0.026206	-9.01251	-8.83483	-10.2763
11Mm110	49.5	0.7	22	31.4286	32986	13031	10959	0.231981	0.114775	0.0758562	-7.08193	-8.09713	-8.69459
11Mm111	45.2	0.3	4	13.3333	2380	424	1364	0.0167379	0.00373452	0.00944136	-9.63771	-11.8018	-10.4638
11Mm112	49.3	0.7	20	28.5714	20673	3463	3826	0.145387	0.0305015	0.0264829	-7.61853	-9.87148	-10.0753
11Mm113	42.1	0.2	1	5	28	15	21	0.000196916	0.000132117	0.000145358	-14.6321	-15.2078	-15.07
11Mm114	48.1	0.7	11	15.7143	29034	1396	2768	0.204188	0.0122957	0.0191596	-6.26604	-10.3197	-9.67979
11Mm115	42.4	1.2	8	6.66667	2048	916	1499	0.014403	0.00806797	0.0103758	-8.85445	-9.69054	-9.3276
11Mm116	38.6	0.3	1	3.33333	251	49	39	0.00176521	0.000431584	0.000269951	-10.8829	-12.915	-13.592
11Mm117	44.8	0.4	10	25	9807	2134	3888	0.0689698	0.0187959	0.026912	-8.50175	-10.3773	-9.85946
11Mm118	47.4	0.5	8	16	7679	6203	10915	0.0540042	0.054635	0.0755516	-8.21078	-8.19403	-7.72639
11Mm119	44	0.5	7	14	5811	2872	2817	0.0408671	0.0252961	0.0194988	-8.42027	-9.1123	-9.48783
11Mm120	45.7	0.4	3	7.5	1272	1279	2381	0.00894561	0.0112652	0.0164808	-9.7115	-9.37887	-8.82996
11Mm121	47.5	0.4	3	7.5	3750	300	6120	0.0263727	0.00264235	0.0423615	-8.1517	-11.4709	-7.46799
11Mm122	44.5	0.4	2	5	1362	31349	159	0.00957855	0.276117	0.00110057	-9.0279	-4.17858	-12.1495
11Mm123	40.1	0.4	1	2.5	76	63	44	0.000534486	0.000554893	0.00030456	-12.1915	-12.1374	-13.0029
11Mm124	46.7	0.8	8	10	18656	11865	15706	0.131202	0.104505	0.108714	-6.25206	-6.58029	-6.52332
11Mm125	44.3	0.3	2	6.66667	8002	2460	1930	0.0562758	0.0216673	0.0133591	-6.88831	-8.26531	-8.963
11Mm126	39.9	0.4	4	10	768	4327	769	0.00540112	0.0381115	0.00532288	-10.8545	-8.03556	-10.8755
11Mm127	43.1	0.3	1	3.33333	273	159	480	0.00191993	0.00140044	0.00332247	-10.7617	-11.2169	-9.97049
11Mm128	40	1.9	2	1.05263	658	319	646	0.00462752	0.0028097	0.00447149	-7.82954	-8.54937	-7.87903
11Mm129	45.1	0.4	1	2.5	443	99	73	0.00311549	0.000871975	0.000505293	-9.64825	-11.4854	-12.2725
11Mm130	50	7	124	17.7143	119137	57698	43762	0.837856	0.508194	0.302913	-4.40207	-5.12339	-5.86987
11Mm131	53.3	0.2	8	40	15966	2196	1617	0.112284	0.019342	0.0111926	-8.4767	-11.014	-11.8032
11Mm132	49.6	1.2	44	36.6667	42369	52611	36697	0.297969	0.463389	0.25401	-6.94316	-6.3061	-7.17344
11Mm133	45.2	0.5	9	18	2471	1109	1139	0.0173778	0.00976788	0.00788395	-10.0165	-10.8477	-11.1568
11Mm134	39.7	0.2	0	0	9	9	5	6.32944e-05	7.92705e-05	3.46091e-05
12Mm1	48	3	0	0	0	0	0	0	0	0
12Mm2	42.7	0.8	4	5	7537	1815	4266	0.0530055	0.0159862	0.0295285	-6.55964	-8.28896	-7.40368
12Mm3	47.5	0.5	7	14	10689	2448	5869	0.0751727	0.0215616	0.0406241	-7.541	-9.34275	-8.42887
12Mm4	40.8	0.4	1	2.5	619	392	414	0.00435325	0.00345267	0.00286563	-9.16562	-9.5	-9.76886
12Mm5	43.3	0.4	7	17.5	2124	941	2110	0.0149375	0.00828817	0.014605	-10.1942	-11.044	-10.2267
12Mm6	48.4	0.2	0	0	299	31	71	0.00210278	0.000273043	0.000491449
12Mm7	42.6	0.5	0	0	503	105	180	0.00353745	0.000924822	0.00124593
12Mm8	38.8	2.2	0	0	373	2405	235	0.0026232	0.0211828	0.00162663
12Mm9	42.8	0.3	1	3.33333	2710	57300	192	0.0190586	0.504689	0.00132899	-7.45038	-2.7235	-11.2924
12Mm10	48.9	0.2	0	0	334	203	157	0.00234893	0.00178799	0.00108673
12Mm11	43.1	1.1	10	9.09091	12346	5202	7758	0.0868259	0.0458183	0.0536995	-6.71016	-7.63236	-7.40337
12Mm12	39.8	2.6	7	2.69231	7625	1053	1380	0.0536244	0.00927464	0.00955211	-5.64981	-8.18134	-8.13881
12Mm13	44.1	1	2	2	1315	193	185	0.00924802	0.00169991	0.00128054	-7.75664	-10.2003	-10.609
12Mm14	39.9	3.3	3	0.909091	3666	1544	2720	0.0257819	0.0135993	0.0188273	-5.13999	-6.06282	-5.59352
12Mm15	45.9	0.8	9	11.25	9173	8280	7430	0.0645111	0.0729288	0.0514291	-7.44616	-7.26922	-7.77312
12Mm16	45.5	0.2	2	10	260	100	136	0.00182851	0.000880783	0.000941367	-12.417	-13.4709	-13.3749
12Mm17	47.8	0.3	2	6.66667	1818	316	532	0.0127855	0.00278327	0.00368241	-9.02632	-11.226	-10.8221
12Mm18	44.8	3.3	0	0	332	230	156	0.00233486	0.0020258	0.0010798
12Mm19	46.7	0.2	1	5	1463	334	602	0.0102889	0.00294181	0.00416693	-8.9247	-10.731	-10.2287
12Mm20	43.8	7.7	16	2.07792	9649	5166	2260	0.0678586	0.0455012	0.0156433	-4.93647	-5.51309	-7.05345
12Mm21	43.7	0.2	0	0	33	12	14	0.000232079	0.000105694	9.69054e-05
12Mm22	47.3	0.4	7	17.5	3014	2706	1495	0.0211966	0.023834	0.0103481	-9.68931	-9.52012	-10.7238
12Mm23	43.2	2.7	10	3.7037	5008	2286	4529	0.0352198	0.0201347	0.0313489	-6.71644	-7.52314	-6.88441
12Mm24	39.7	0.3	3	10	363	160	219	0.00255287	0.00140925	0.00151588	-11.9356	-12.7928	-12.6876
12Mm25	42.4	0.4	4	10	810	1155	1517	0.0056965	0.010173	0.0105004	-10.7776	-9.94103	-9.89534
12Mm26	40.6	0.2	0	0	197	74	142	0.00138544	0.000651779	0.000982898
12Mm27	42.5	0.5	3	6	801	1649	3593	0.0056332	0.0145241	0.0248701	-10.0568	-8.69037	-7.91441
12Mm28	46.5	0.4	3	7.5	825	215	225	0.00580199	0.00189368	0.00155741	-10.3361	-11.9515	-12.2335
12Mm29	39.4	3.7	12	3.24324	4032	1342	3090	0.0283559	0.0118201	0.0213884	-6.83764	-8.10005	-7.24446
12Mm30	36.7	1.4	2	1.42857	395	899	292	0.00277792	0.00791824	0.00202117	-9.00635	-7.49518	-9.46517
12Mm31	38.3	1.7	2	1.17647	984	411	592	0.00692019	0.00362002	0.00409772	-7.40944	-8.34425	-8.16543
12Mm32	41.8	0.3	4	13.3333	351	258	846	0.00246848	0.00227242	0.00585586	-12.3991	-12.5185	-11.1529
12Mm33	40.3	0.3	1	3.33333	342	102	66	0.00240519	0.000898398	0.00045684	-10.4366	-11.8573	-12.833
12Mm34	42	0.2	0	0	628	165	58	0.00441654	0.00145329	0.000401465
12Mm35	39.1	0.6	1	1.66667	571	452	116	0.00401568	0.00398114	0.000802931	-8.69711	-8.70957	-11.0194
12Mm36	0	0.3	0	0	0	0	0	0	0	0
12Mm37	37.7	1.4	0	0	161	259	146	0.00113227	0.00228123	0.00101059
12Mm38	36.3	0.7	0	0	70	33	45	0.00049229	0.000290658	0.000311482
12Mm39	38.5	3.8	3	0.789474	5447	2775	2320	0.0383072	0.0244417	0.0160586	-4.3652	-5.01347	-5.61947
12Mm40	36.5	1	0	0	77	62	56	0.000541519	0.000546085	0.000387622
12Mm41	37.8	0.2	0	0	36	30	53	0.000253178	0.000264235	0.000366856
12Mm42	36.2	0.3	0	0	18	21	11	0.000126589	0.000184964	7.614e-05
12Mm43	38.2	1	1	1	1455	128	299	0.0102326	0.0011274	0.00206962	-6.61068	-9.79278	-8.91642
12Mm44	36.3	0.3	0	0	30	19	19	0.000210981	0.000167349	0.000131515
12Mm45	39.8	1.5	4	2.66667	1812	829	2197	0.0127433	0.00730169	0.0152072	-7.70916	-8.51259	-7.45414
12Mm46	42.2	0.4	4	10	1916	2076	2201	0.0134747	0.0182851	0.0152349	-9.53553	-9.09512	-9.3584
12Mm47	40.5	0.2	1	5	47	57	28	0.000330537	0.000502046	0.000193811	-13.8848	-13.2818	-14.655
12Mm48	41.4	0.7	2	2.85714	813	796	398	0.00571759	0.00701103	0.00275488	-8.96495	-8.67073	-10.0184
12Mm49	40.4	0.7	1	1.42857	1380	87	312	0.00970514	0.000766281	0.00215961	-7.20161	-10.8644	-9.36959
12Mm50	43.4	1.9	11	5.78947	3851	4381	11493	0.027083	0.0385871	0.0795524	-7.7399	-7.22917	-6.18538
12Mm51	40.2	0.9	4	4.44444	1558	425	1150	0.010957	0.00374333	0.00796009	-8.66401	-10.2135	-9.125
12Mm52	43.3	0.2	2	10	107	29	36	0.0007525	0.000255427	0.000249185	-13.6979	-15.2567	-15.2924
12Mm53	39.3	3.8	12	3.15789	6329	7819	8969	0.04451	0.0688684	0.0620818	-6.14869	-5.51898	-5.66865
12Mm54	36.6	3.8	1	0.263158	1145	324	416	0.00805246	0.00285374	0.00287948	-5.03036	-6.52693	-6.51398
12Mm55	38.4	2.3	6	2.6087	1109	677	1517	0.00779928	0.0059629	0.0105004	-8.38577	-8.7731	-7.95674
12Mm56	36.2	0.6	1	1.66667	127	44	41	0.000893154	0.000387544	0.000283794	-10.8658	-12.0703	-12.5198
12Mm57	37.3	0.4	0	0	130	46	40	0.000914253	0.00040516	0.000276873
12Mm58	37.9	1.2	0	0	114	87	89	0.000801729	0.000766281	0.000616042
12Mm59	43.1	4.3	38	8.83721	41958	17670	15681	0.295079	0.155634	0.108541	-4.90442	-5.82736	-6.34728
12Mm60	40.1	0.2	2	10	331	247	563	0.00232783	0.00217553	0.00389698	-12.0687	-12.1663	-11.3254
12Mm61	43.3	1.1	5	4.54545	1825	1280	744	0.0128347	0.011274	0.00514983	-8.46823	-8.65528	-9.78568
12Mm62	39.4	0.9	1	1.11111	235	75	76	0.00165269	0.000660587	0.000526058	-9.39297	-10.716	-11.0445
12Mm63	43.9	1.2	11	9.16667	5292	5218	3374	0.0372171	0.0459592	0.0233542	-7.94429	-7.6399	-8.61657
12Mm64	47.2	0.5	7	14	12257	1079	4873	0.0861999	0.00950365	0.03373	-7.34352	-10.5247	-8.69718
12Mm65	44.2	0.2	0	0	38	31	25	0.000267243	0.000273043	0.000173045
12Mm66	38.3	0.3	1	3.33333	544	108	239	0.0038258	0.000951245	0.00165431	-9.76699	-11.7749	-10.9765
12Mm67	42.5	0.7	0	0	111	74	82	0.000780631	0.000651779	0.000567589
12Mm68	37.6	0.7	5	7.14286	3651	1733	1992	0.0256764	0.015264	0.0137883	-8.11991	-8.87023	-9.01692
12Mm69	46.7	0.2	2	10	1438	84	130	0.010113	0.000739858	0.000899836	-9.94957	-13.7224	-13.44
12Mm70	44.2	0.2	5	25	2661	1385	1312	0.018714	0.0121988	0.00908142	-10.3836	-11.001	-11.4267
12Mm71	40.7	0.3	0	0	29	55	27	0.000203949	0.000484431	0.000186889
12Mm72	43.4	0.2	0	0	30	31	36	0.000210981	0.000273043	0.000249185
12Mm73	47.2	0.5	2	4	2102	1738	943	0.0147828	0.015308	0.00652727	-8.07994	-8.02957	-9.2593
12Mm74	44.6	1.1	9	8.18182	10065	14829	4447	0.0707842	0.130611	0.0307813	-6.85285	-5.96907	-8.05422
12Mm75	40.3	0.2	5	25	367	644	770	0.00258101	0.00567224	0.0053298	-13.2417	-12.1057	-12.1956
12Mm76	44.4	1.5	3	2	8473	931	1178	0.0595882	0.00820009	0.0081539	-5.06883	-7.93014	-7.93829
12Mm77	46.8	0.7	1	1.42857	935	551	1103	0.00657559	0.00485311	0.00763476	-7.76324	-8.20145	-7.54777
12Mm78	44.3	1	21	21	8245	14214	7113	0.0579847	0.125194	0.0492349	-8.5005	-7.39007	-8.73649
12Mm79	48	0.4	6	15	4511	1836	1980	0.0317246	0.0161712	0.0137052	-8.88515	-9.85732	-10.096
12Mm80	45.8	0.8	12	15	9368	4533	8983	0.0658824	0.0399259	0.0621787	-7.83085	-8.55342	-7.91433
12Mm81	44.2	0.3	3	10	1689	696	353	0.0118783	0.00613025	0.0024434	-9.71746	-10.6718	-11.9988
12Mm82	47.8	1.1	10	9.09091	8216	1808	2544	0.0577808	0.0159246	0.0176091	-7.29769	-9.15703	-9.01196
12Mm83	43.7	0.4	7	17.5	4810	8269	3567	0.0338273	0.0728319	0.0246901	-9.01495	-7.90857	-9.46921
12Mm84	42.5	1.2	1	0.833333	1020	290	443	0.00717337	0.00255427	0.00306636	-6.8601	-8.34984	-8.08622
12Mm85	39.1	2.4	2	0.833333	1907	280	251	0.0134114	0.00246619	0.00173738	-5.95736	-8.40046	-8.90584
12Mm86	42.9	0.7	4	5.71429	3998	2235	1274	0.0281168	0.0196855	0.00881839	-7.667	-8.1813	-9.33984
12Mm87	37.9	1.6	0	0	227	172	587	0.00159643	0.00151495	0.00406311
12Mm88	36.7	1.8	0	0	174	131	131	0.00122369	0.00115383	0.000906758
12Mm89	38.2	0.8	2	2.5	323	59	100	0.00227157	0.000519662	0.000692182	-10.104	-12.2321	-11.8185
12Mm90	36.6	1	0	0	1686	1011	1509	0.0118572	0.00890471	0.010445
12Mm91	39.1	1	0	0	120	91	77	0.000843925	0.000801512	0.00053298
12Mm92	43	0.6	5	8.33333	1024	692	940	0.0072015	0.00609502	0.00650651	-10.1764	-10.417	-10.3228
12Mm93	40	0.2	5	25	502	245	249	0.00353042	0.00215792	0.00172353	-12.7898	-13.5	-13.8243
12Mm94	45.5	1.6	6	3.75	24578	4378	9846	0.17285	0.0385607	0.0681522	-4.4393	-6.60362	-5.78199
12Mm95	40.3	0.2	1	5	103	34	80	0.000724369	0.000299466	0.000553745	-12.7529	-14.0272	-13.1404
12Mm96	47.3	0.3	4	13.3333	1128	895	1154	0.0079329	0.00788301	0.00798778	-10.7149	-10.724	-10.705
12Mm97	39.5	0.7	2	2.85714	271	372	23509	0.00190586	0.00327651	0.162725	-10.5499	-9.7682	-4.13407
12Mm98	43.3	0.3	3	10	1468	1343	2536	0.010324	0.0118289	0.0175537	-9.91978	-9.72347	-9.15401
12Mm99	48.2	0.7	7	10	9744	2054	1800	0.0685267	0.0180913	0.0124593	-7.18912	-9.11049	-9.64856
12Mm100	41.9	0.4	2	5	1462	496	614	0.0102818	0.00436868	0.00425	-8.92569	-10.1605	-10.2003
12Mm101	46.6	0.9	22	24.4444	10222	140516	13004	0.0718884	1.23764	0.0900113	-8.40953	-4.30384	-8.08518
12Mm102	45	0.3	6	20	2257	62946	157	0.0158728	0.554418	0.00108673	-10.2992	-5.17288	-14.1677
12Mm103	47.8	1.9	20	10.5263	9147	10815	3102	0.0643282	0.0952567	0.0214715	-7.35433	-6.78796	-8.93736
12Mm104	45.7	1.4	0	0	359	258	409	0.00252474	0.00227242	0.00283102
12Mm105	48.5	1.5	13	8.66667	19860	16528	6708	0.13967	0.145576	0.0464315	-5.95539	-5.89563	-7.54423
12Mm106	40.5	0.2	0	0	14	14	11	9.8458e-05	0.00012331	7.614e-05
12Mm107	49.1	0.2	1	5	4264	44	230	0.0299875	0.000387544	0.00159202	-7.38142	-13.6553	-11.6169
12Mm108	44.2	0.3	1	3.33333	4627	61	885	0.0325404	0.000537278	0.00612581	-6.67859	-12.599	-9.08785
12Mm109	49.2	3.5	44	12.5714	87473	16664	40558	0.615172	0.146774	0.280735	-4.35301	-6.42041	-5.4848
12Mm110	39.5	2.7	3	1.11111	582	341	1682	0.00409304	0.00300347	0.0116425	-8.08462	-8.53116	-6.57646
12Mm111	43.5	1	5	5	2987	533	684	0.0210067	0.00469457	0.00473452	-7.89493	-10.0567	-10.0445
12Mm112	46.3	0.3	0	0	4006	30	42	0.028173	0.000264235	0.000290716
12Mm113	42.9	0.7	2	2.85714	953	228	205	0.00670217	0.00200818	0.00141897	-8.73573	-10.4745	-10.9755
12Mm114	39.5	1.8	3	1.66667	784	375	348	0.00551365	0.00330294	0.00240879	-8.23974	-8.979	-9.43444
12Mm115	36.6	0.2	0	0	44	20	24	0.000309439	0.000176157	0.000166124
13Mm1	36	3	0	0	0	0	0	0	0	0
13Mm2	42.2	0.4	0	0	118	166	69	0.00082986	0.0014621	0.000477605
13Mm3	40.8	0.2	1	5	1853	2162	1188	0.0130316	0.0190425	0.00822312	-8.58377	-8.03656	-9.24803
13Mm4	43.2	0.4	6	15	881	655	711	0.00619582	0.00576913	0.00492141	-11.2414	-11.3443	-11.5736
13Mm5	38.8	2.5	10	4	1322	18704	911	0.00929725	0.164742	0.00630577	-8.74898	-4.60172	-9.30911
13Mm6	43.2	0.3	2	6.66667	4216	389	619	0.0296499	0.00342625	0.0042846	-7.81279	-10.9261	-10.6036
13Mm7	38.9	1.7	1	0.588235	186	116	132	0.00130808	0.00102171	0.00091368	-8.81279	-9.16927	-9.33049
13Mm8	42.5	0.8	5	6.25	1659	1612	1451	0.0116673	0.0141982	0.0100436	-9.06525	-8.782	-9.28144
13Mm9	40.1	0.3	1	3.33333	261	141	57	0.00183554	0.0012419	0.000394544	-10.8265	-11.3902	-13.0445
13Mm10	41.9	0.4	2	5	2630	689	1143	0.018496	0.00606859	0.00791164	-8.07857	-9.68635	-9.30374
13Mm11	39.9	2	0	0	1840	165	152	0.0129402	0.00145329	0.00105212
13Mm12	44.3	0.8	6	7.5	1330	2022	9916	0.00935351	0.0178094	0.0686367	-9.64717	-8.71811	-6.77177
13Mm13	38.2	0.6	3	5	19	23	28	0.000133622	0.00020258	0.000193811	-15.1915	-14.5911	-14.655
13Mm14	42.5	0.8	7	8.75	1852	937	2317	0.0130246	0.00825293	0.0160378	-9.3919	-10.0502	-9.09166
13Mm15	39.3	1.3	5	3.84615	1215	1072	1421	0.00854474	0.00944199	0.0098359	-8.81416	-8.67011	-8.61114
13Mm16	41.9	0.2	1	5	113	50	36	0.000794696	0.000440391	0.000249185	-12.6192	-13.4709	-14.2924
13Mm17	39.7	4.4	14	3.18182	9317	2622	4624	0.0655238	0.0230941	0.0320065	-5.60169	-7.10618	-6.63534
13Mm18	42.4	0.7	2	2.85714	2307	112	227	0.0162245	0.000986477	0.00157125	-7.46026	-11.5	-10.8284
13Mm19	40.5	0.4	2	5	57	56	46	0.000400865	0.000493238	0.000318404	-13.6065	-13.3074	-13.9388
13Mm20	42.3	0.4	10	25	1625	1308	1633	0.0114282	0.0115206	0.0113033	-11.0951	-11.0835	-11.111
13Mm21	39.4	0.2	9	45	116	68	66	0.000815795	0.000598932	0.00045684	-15.7514	-16.1972	-16.5879
13Mm22	42.5	0.4	23	57.5	161	69	321	0.00113227	0.00060774	0.0022219	-15.6321	-16.5297	-14.6595
13Mm23	40.3	1.3	31	23.8462	183	207	162	0.00128699	0.00182322	0.00112133	-14.1775	-13.675	-14.3763
13Mm24	43.3	2	55	27.5	13843	13768	11401	0.0973538	0.121266	0.0789156	-8.14198	-7.82511	-8.4449
13Mm25	38.1	3.1	22	7.09677	468	242	219	0.00329131	0.00213149	0.00151588	-11.0743	-11.7011	-12.1928
13Mm26	42.9	3.4	14	4.11765	4583	4891	8646	0.0322309	0.0430791	0.059846	-6.99723	-6.57869	-6.10442
13Mm27	38.7	0.4	1	2.5	150	79	103	0.00105491	0.000695818	0.000712947	-11.2106	-11.8109	-11.7758
13Mm28	42	0.8	7	8.75	1365	848	12507	0.00959965	0.00746904	0.0865712	-9.83209	-10.1941	-6.65925
13Mm29	40.3	0.9	9	10	782	1092	5095	0.00549958	0.00961815	0.0352667	-10.8284	-10.022	-8.14748
13Mm30	43.3	5	26	5.2	17275	16713	6519	0.12149	0.147205	0.0451233	-5.4196	-5.14261	-6.84849
13Mm31	40	1.4	0	0	152	119	118	0.00106897	0.00104813	0.000816774
13Mm32	43.3	2.7	14	5.18519	6436	8041	2951	0.0452625	0.0708237	0.0204263	-6.83993	-6.19402	-7.98783
13Mm33	47.1	0.2	2	10	6961	191	418	0.0489547	0.0016823	0.00289332	-7.67434	-12.5373	-11.755
13Mm34	43.9	5.3	24	4.5283	13288	5789	16982	0.0934507	0.0509885	0.117546	-5.59862	-6.47265	-5.26767
13Mm35	48.2	0.8	6	7.5	9823	4398	6664	0.0690823	0.0387368	0.046127	-6.76243	-7.59704	-7.34514
13Mm36	43.9	2.3	15	6.52174	4411	1745	3241	0.0310213	0.0153697	0.0224336	-7.71585	-8.72903	-8.18345
13Mm37	48.8	0.5	2	4	1026	205	2142	0.00721556	0.0018056	0.0148265	-9.11467	-11.1133	-8.07568
13Mm38	45.1	0.4	1	2.5	4504	41	61	0.0316753	0.000361121	0.000422231	-6.30242	-12.7572	-12.5316
13Mm39	47.5	0.7	4	5.71429	1303	896	1394	0.00916362	0.00789181	0.00964901	-9.28444	-9.5	-9.20998
13Mm40	45	0.8	4	5	1244	873	455	0.00874869	0.00768923	0.00314943	-9.15864	-9.34487	-10.6326
13Mm41	48.2	0.3	2	6.66667	15256	1150	558	0.107291	0.010129	0.00386237	-5.95736	-9.36233	-10.7533
13Mm42	45.6	0.2	6	30	6520	2477	5289	0.0458533	0.021817	0.0366095	-9.35372	-10.4253	-9.67853
13Mm43	47.9	2.3	44	19.1304	45926	21683	18614	0.322984	0.19098	0.128843	-5.88826	-6.6463	-7.21412
13Mm44	45.2	1	0	0	3764	126	130	0.0264711	0.00110979	0.000899836
13Mm45	47.7	0.2	0	0	960	153	43	0.0067514	0.0013476	0.000297638
13Mm46	45.2	2.7	19	7.03704	23057	7270	6342	0.162153	0.0640329	0.0438982	-5.43954	-6.78001	-7.32466
13Mm47	40.2	2	13	6.5	258	270	356	0.00181444	0.00237811	0.00246417	-11.8067	-11.4164	-11.3651
13Mm48	43.7	1.7	15	8.82353	8129	26198	5383	0.0571689	0.230747	0.0372601	-7.26998	-5.25697	-7.88758
13Mm49	40.3	3.3	21	6.36364	2486	2322	1976	0.0174833	0.0204518	0.0136775	-8.50773	-8.28148	-8.8619
13Mm50	43.6	5.7	14	2.45614	12225	4117	5344	0.0859749	0.0362618	0.0369902	-4.83633	-6.0818	-6.05311
13Mm51	47.8	0.4	7	17.5	2864	1931	960	0.0201417	0.0170079	0.00664494	-9.76295	-10.0069	-11.3628
13Mm52	44.2	0.5	12	24	12232	7061	12174	0.0860241	0.0621921	0.0842662	-8.12408	-8.59209	-8.15386
13Mm53	39.6	1.4	5	3.57143	1939	2607	2876	0.0136364	0.022962	0.0199071	-8.03289	-7.28111	-7.48707
13Mm54	41.5	0.3	5	16.6667	840	1050	740	0.00590748	0.00924822	0.00512214	-11.4621	-10.8155	-11.6679
13Mm55	38.1	11.6	15	1.2931	15626	10359	25562	0.109893	0.0912403	0.176935	-3.55666	-3.82502	-2.86954
13Mm56	36.3	1.7	2	1.17647	930	164	272	0.00654042	0.00144448	0.00188273	-7.49087	-9.6697	-9.28742
13Mm57	38.8	1.8	6	3.33333	800	611	521	0.00562617	0.00538158	0.00360627	-9.2106	-9.27472	-9.85224
13Mm58	42	0.3	0	0	96	107	67	0.00067514	0.000942438	0.000463762
13Mm59	40.9	0.6	5	8.33333	1761	2016	13856	0.0123846	0.0177566	0.0959087	-9.3942	-8.8744	-6.44109
13Mm60	0	0.5	0	0	0	0	0	0	0	0
13Mm61	43.1	1.2	6	5	2357	1242	18039	0.0165761	0.0109393	0.124863	-8.23668	-8.83626	-5.32351
13Mm62	40.2	0.4	5	12.5	1301	526	1699	0.00914956	0.00463292	0.0117602	-10.4159	-11.3977	-10.0538
13Mm63	43.5	3.2	21	6.5625	11665	14967	3167	0.0820366	0.131827	0.0219214	-6.32183	-5.63753	-8.22576
13Mm64	39.8	0.2	0	0	33	19	16	0.000232079	0.000167349	0.000110749
13Mm65	43.4	5	40	8	32524	11076	12694	0.228732	0.0975555	0.0878655	-5.12827	-6.35763	-6.50856
13Mm66	40.1	0.6	0	0	65	39	60	0.000457126	0.000343505	0.000415309
13Mm67	42.7	1.6	5	3.125	2373	1764	1583	0.0166886	0.015537	0.0109572	-7.54885	-7.652	-8.15583
13Mm68	37.4	0.3	6	20	1246	496	680	0.00876276	0.00436868	0.00470684	-11.1563	-12.1605	-12.053
13Mm69	39.6	2.6	10	3.84615	3732	738	877	0.0262461	0.00650018	0.00607043	-7.19517	-9.20872	-9.3074
13Mm70	43	1.4	4	2.85714	1438	658	870	0.010113	0.00579555	0.00602198	-8.14221	-8.94541	-8.89012
13Mm71	39.6	1.2	0	0	212	152	167	0.00149093	0.00133879	0.00115594
13Mm72	41.9	0.5	0	0	1798	177	1711	0.0126448	0.00155899	0.0118432
13Mm73	40.3	1.1	3	2.72727	1630	203	218	0.0114633	0.00178799	0.00150896	-7.89429	-10.5749	-10.8197
13Mm74	43.5	3	22	7.33333	4498	4283	5724	0.0316331	0.0377239	0.0396205	-7.85689	-7.60285	-7.53208
13Mm75	40.9	0.9	4	4.44444	1322	2255	3020	0.00929725	0.0198617	0.0209039	-8.90098	-7.80587	-7.73209
13Mm76	38.6	2.5	3	1.2	1073	319	589	0.0075461	0.0028097	0.00407695	-7.31309	-8.7384	-8.20133
13Mm77	36.3	0.4	1	2.5	650	45	68	0.00457126	0.000396352	0.000470684	-9.09512	-12.6229	-12.3749
13Mm78	38.3	1.5	5	3.33333	2104	3139	3199	0.0147968	0.0276478	0.0221429	-7.81553	-6.91366	-7.23398
14Mm1	50	3	0	0	0	0	0	0	0	0
14Mm2	42.8	6.3	11	1.74603	11447	9034	2850	0.0805035	0.0795699	0.0197272	-4.43889	-4.45571	-6.46775
14Mm3	40.3	3	1	0.333333	470	388	331	0.00330537	0.00341744	0.00229112	-6.65601	-6.60791	-7.18477
14Mm4	43.1	1.2	6	5	3528	686	469	0.0248114	0.00604217	0.00324633	-7.65478	-9.69265	-10.5889
14Mm5	40.5	3.8	13	3.42105	3613	3163	5100	0.0254092	0.0278592	0.0353013	-7.07295	-6.94014	-6.59858
14Mm6	42.6	0.3	1	3.33333	108	73	83	0.000759533	0.000642971	0.000574511	-12.0996	-12.3399	-12.5023
14Mm7	40.5	1.1	0	0	153	266	166	0.001076	0.00234288	0.00114902
14Mm8	41.8	1.8	6	3.33333	3577	2346	2688	0.025156	0.0206632	0.0186058	-7.04992	-7.33376	-7.48507
14Mm9	44	0.4	3	7.5	1578	518	899	0.0110976	0.00456245	0.00622271	-9.4005	-10.6829	-10.2351
14Mm10	47.8	0.2	1	5	145	640	136	0.00101974	0.00563701	0.000941367	-12.2595	-9.79278	-12.3749
14Mm11	43.1	0.8	20	25	16912	6541	76389	0.118937	0.057612	0.528751	-7.71558	-8.76134	-5.5632
14Mm12	39.3	0.3	1	3.33333	385	2829	266	0.00270759	0.0249173	0.0018412	-10.2657	-7.06367	-10.8221
14Mm13	42.9	2.4	7	2.91667	5566	5358	7036	0.0391441	0.0471923	0.0487019	-6.21938	-5.94962	-5.9042
14Mm14	46.7	0.5	0	0	1085	159	211	0.00763049	0.00140044	0.0014605
14Mm15	44.7	0.3	3	10	781	312	314	0.00549255	0.00274804	0.00217345	-10.8302	-11.8293	-12.1677
14Mm16	47.9	1.8	7	3.88889	6139	2586	4189	0.0431738	0.022777	0.0289955	-6.49306	-7.41563	-7.06739
14Mm17	40.7	0.6	5	8.33333	2668	2366	2913	0.0187633	0.0208393	0.0201633	-8.79484	-8.64344	-8.69102
14Mm18	43.4	3.5	13	3.71429	5734	4397	2806	0.0403256	0.038728	0.0194226	-6.52525	-6.58356	-7.5792
14Mm19	46.3	1.1	25	22.7273	25659	52173	11109	0.180452	0.459531	0.0768945	-6.97666	-5.62812	-8.20733
14Mm20	42.9	0.7	11	15.7143	2035	5733	3270	0.0143116	0.0504953	0.0226343	-10.1007	-8.28171	-9.43935
14Mm21	46.3	1.1	8	7.27273	4126	486	4411	0.029017	0.0042806	0.0305321	-7.96946	-10.7305	-7.89602
14Mm22	43.4	0.5	2	4	245	158	195	0.00172301	0.00139164	0.00134975	-11.1808	-11.489	-11.5331
14Mm23	45.4	1.1	21	19.0909	5655	10657	24613	0.03977	0.093865	0.170367	-8.90699	-7.66808	-6.8081
14Mm24	43.6	0.3	1	3.33333	87	37	29	0.000611846	0.00032589	0.000200733	-12.4115	-13.3203	-14.0194
14Mm25	39.8	1.7	2	1.17647	1460	525	951	0.0102678	0.00462411	0.00658265	-6.8402	-7.99107	-7.48158
14Mm26	42.6	0.3	5	16.6667	4533	3458	4975	0.0318793	0.0304575	0.034436	-9.03013	-9.09595	-8.91883
14Mm27	38.2	3.5	1	0.285714	941	318	426	0.00661778	0.00280089	0.00294869	-5.43208	-6.67254	-6.59835
14Mm28	42.6	8	39	4.875	11782	58117	10513	0.0828594	0.511885	0.0727691	-5.87859	-3.25151	-6.06593
14Mm29	39.5	1.8	32	17.7778	1867	944	880	0.0131301	0.00831459	0.0060912	-10.403	-11.0621	-11.5111
14Mm30	43.4	0.6	19	31.6667	3301	11618	4358	0.023215	0.102329	0.0301653	-10.4137	-8.2736	-10.0359
14Mm31	38.5	0.2	0	0	10	12	13	7.03271e-05	0.000105694	8.99836e-05
14Mm32	43.4	0.8	20	25	24345	16497	32196	0.171211	0.145303	0.222855	-7.19001	-7.42672	-6.80968
14Mm33	41.1	1.7	5	2.94118	114	81	61	0.000801729	0.000713434	0.000422231	-11.841	-12.0093	-12.7661
14Mm34	44.5	0.3	3	10	3963	2807	2506	0.0278706	0.0247236	0.0173461	-8.48704	-8.6599	-9.17118
14Mm35	47.8	0.8	30	37.5	34487	5330	7890	0.242537	0.0469457	0.0546131	-7.27254	-9.64168	-9.42343
14Mm36	43.8	0.3	1	3.33333	205	610	211	0.00144171	0.00537278	0.0014605	-11.175	-9.27708	-11.1563
14Mm37	48.3	0.5	32	64	19765	14527	13941	0.139002	0.127951	0.096497	-8.84683	-8.96633	-9.37337
14Mm38	41.9	1	16	16	1572	1235	1356	0.0110554	0.0108777	0.00938598	-10.4991	-10.5225	-10.7353
14Mm39	42.8	2.6	19	7.30769	6507	8124	3413	0.0457619	0.0715548	0.0236242	-7.31913	-6.67422	-8.27301
14Mm40	43.8	3.5	26	7.42857	8559	4101	10937	0.060193	0.0361209	0.0757039	-6.94735	-7.68411	-6.61657
14Mm41	47.4	0.4	5	12.5	11417	7940	6807	0.0802925	0.0699342	0.0471168	-7.28245	-7.48172	-8.05147
14Mm42	43.9	0.2	2	10	1666	515	269	0.0117165	0.00453603	0.00186197	-9.73724	-11.1063	-12.3909
14Mm43	47.5	0.5	7	14	683	1429	421	0.00480334	0.0125864	0.00291408	-11.5091	-10.1193	-12.2301
14Mm44	43.9	0.8	3	3.75	4197	1796	561	0.0295163	0.0158189	0.00388314	-6.98924	-7.8891	-9.91545
14Mm45	46.5	0.2	2	10	2889	496	1023	0.0203175	0.00436868	0.00708102	-8.94306	-11.1605	-10.4638
14Mm46	45.1	0.9	10	11.1111	21990	24547	3550	0.154649	0.216206	0.0245724	-6.16686	-5.68345	-8.82075
14Mm47	46.3	0.3	5	16.6667	11873	9086	2715	0.0834994	0.0800279	0.0187927	-7.64098	-7.70225	-9.79258
14Mm48	43.4	0.4	1	2.5	240	119	66	0.00168785	0.00104813	0.00045684	-10.5325	-11.2199	-12.418
14Mm49	46.5	0.2	2	10	1261	139	300	0.00886825	0.00122429	0.00207654	-10.1391	-12.9958	-12.2335
14Mm50	43.9	1.3	8	6.15385	18068	1165	1592	0.127067	0.0102611	0.0110195	-5.59783	-9.22816	-9.12528
14Mm51	39.8	0.6	3	5	62	78	93	0.000436028	0.000687011	0.000643729	-13.4852	-12.8293	-12.9232
14Mm52	42.6	0.3	1	3.33333	65	45	64	0.000457126	0.000396352	0.000442996	-12.8321	-13.0379	-12.8774
14Mm53	47.9	0.8	14	17.5	10138	2851	5605	0.0712976	0.0251111	0.0387968	-7.93929	-9.44481	-8.8172
14Mm54	44.6	0.2	2	10	1185	2179	1007	0.00833376	0.0191923	0.00697027	-10.2287	-9.02526	-10.4865
14Mm55	47.1	0.6	15	25	27835	2483	2909	0.195756	0.0218698	0.0201356	-6.99673	-10.1588	-10.278
14Mm56	42.2	0.5	0	0	73	51	55	0.000513388	0.000449199	0.0003807
14Mm57	40.9	0.6	0	0	79	55	57	0.000555584	0.000484431	0.000394544
14Mm58	43.9	0.4	0	0	64	55	41	0.000450094	0.000484431	0.000283794
14Mm59	40.1	0.3	1	3.33333	413	788	105	0.00290451	0.00694057	0.000726791	-10.1645	-8.9077	-12.1631
14Mm60	42.1	0.9	7	7.77778	12274	15145	10162	0.0863195	0.133395	0.0703395	-6.49353	-5.86559	-6.78888
14Mm61	39.6	0.9	0	0	107	78	59	0.0007525	0.000687011	0.000408387
14Mm62	43.3	5.5	34	6.18182	19359	12602	11935	0.136146	0.110996	0.0826119	-5.5048	-5.79945	-6.22554
14Mm63	38.7	1	0	0	95	79	79	0.000668108	0.000695818	0.000546823
14Mm64	36.3	4.7	1	0.212766	2372	2184	3729	0.0166816	0.0192363	0.0258115	-3.67294	-3.46736	-3.04318
14Mm65	39.2	2.4	2	0.833333	430	345	355	0.00302407	0.0030387	0.00245724	-8.10626	-8.0993	-8.40571
14Mm66	36.2	4.6	1	0.217391	629	431	492	0.00442358	0.00379617	0.00340553	-5.61894	-5.8396	-5.99627
14Mm67	37.5	0.3	0	0	290	21	31	0.00203949	0.000184964	0.000214576
14Mm68	36.2	5.1	5	0.980392	1489	486	728	0.0104717	0.0042806	0.00503908	-6.54879	-7.8394	-7.60405
14Mm69	40.1	1.3	3	2.30769	702	466	775	0.00493696	0.00410445	0.00536441	-8.86861	-9.13505	-8.74882
14Mm70	40	2	2	1	879	703	645	0.00618175	0.0061919	0.00446457	-7.33777	-7.3354	-7.80726
14Mm71	42.2	0.4	3	7.5	1114	580	1190	0.00783444	0.00510854	0.00823696	-9.90284	-10.5198	-9.83056
14Mm72	39.3	0.9	0	0	357	196	417	0.00251068	0.00172633	0.0028864
14Mm73	42.5	0.3	2	6.66667	1642	820	1171	0.0115477	0.00722242	0.00810545	-9.17321	-9.85027	-9.68386
14Mm74	40.3	3.4	8	2.35294	6586	1382	1706	0.0463174	0.0121724	0.0118086	-5.66677	-7.59471	-7.63848
14Mm75	36.4	7.5	3	0.4	3080	675	2306	0.0216608	0.00594528	0.0159617	-4.20684	-6.07211	-4.64731
14Mm76	38.7	3.8	3	0.789474	893	358	336	0.00628021	0.0031532	0.00232573	-6.97393	-7.96793	-8.40706
14Mm77	44.9	1.2	9	7.5	3156	3389	1709	0.0221952	0.0298497	0.0118294	-8.4005	-7.97303	-9.30837
14Mm78	41	1.1	3	2.72727	732	115	256	0.00514795	0.0010129	0.00177198	-9.04925	-11.3948	-10.5879
14Mm79	44.5	1.1	3	2.72727	4156	1545	3284	0.029228	0.0136081	0.0227312	-6.54397	-7.64685	-6.90664
14Mm80	47.7	0.2	1	5	3538	744	568	0.0248817	0.00655302	0.00393159	-7.6507	-9.57555	-10.3126
14Mm81	45.2	1.1	10	9.09091	5970	3042	2660	0.0419853	0.0267934	0.018412	-7.7584	-8.4064	-8.94763
14Mm82	40.6	0.3	1	3.33333	280	676	532	0.00196916	0.00595409	0.00368241	-10.7252	-9.12887	-9.8221
14Mm83	42.2	0.3	2	6.66667	843	1262	360	0.00592858	0.0111155	0.00249185	-10.1351	-9.22825	-11.3855
14Mm84	38.3	1.7	4	2.35294	1035	142	431	0.00727886	0.00125071	0.0029833	-8.33654	-10.8775	-9.62334
15Mm1	0	3	0	0	0	0	0	0	0	0
15Mm2	42.1	0.3	0	0	48	44	34	0.00033757	0.000387544	0.000235342
15Mm3	39.4	1.8	8	4.44444	7708	93012	8556	0.0542081	0.819234	0.0592231	-6.35735	-2.43966	-6.2297
15Mm4	43	0.2	3	15	1534	1027	1564	0.0107882	0.00904564	0.0108257	-10.4413	-10.6955	-10.4363
15Mm5	39.9	1.6	6	3.75	838	4513	630	0.00589341	0.0397497	0.00436074	-9.31357	-6.5598	-9.7481
15Mm6	42.3	2.3	9	3.91304	7821	4426	2360	0.0550028	0.0389834	0.0163355	-6.15264	-6.64929	-7.90414
15Mm7	39.7	1.4	10	7.14286	1049	6572	1370	0.00737731	0.057885	0.00948289	-9.91919	-6.94717	-9.55696
15Mm8	42.6	0.9	7	7.77778	1071	3532	1173	0.00753203	0.0311092	0.00811929	-10.0121	-7.96587	-9.90379
15Mm9	40.4	0.3	0	0	43	21	36	0.000302407	0.000184964	0.000249185
15Mm10	43.9	1.5	8	5.33333	7548	2363	3674	0.0530829	0.0208129	0.0254308	-6.65065	-8.00142	-7.71232
15Mm11	37.3	1.9	0	0	187	194	144	0.00131512	0.00170872	0.000996742
15Mm12	36.1	3.8	1	0.263158	691	382	725	0.0048596	0.00336459	0.00501832	-5.75895	-6.28935	-5.71258
15Mm13	37.5	1.1	0	0	321	76	59	0.0022575	0.000669395	0.000408387
15Mm14	36.4	1.7	2	1.17647	206	108	153	0.00144874	0.000951245	0.00105904	-9.66545	-10.2724	-10.1175
15Mm15	37.8	0.2	0	0	11	7	6	7.73598e-05	6.16548e-05	4.15309e-05
15Mm16	36.7	2.3	0	0	436	263	233	0.00306626	0.00231646	0.00161278
15Mm17	38.7	1	0	0	129	72	77	0.00090722	0.000634164	0.00053298
15Mm18	43.9	0.4	1	2.5	8659	88	140	0.0608963	0.000775089	0.000969054	-5.35943	-11.6553	-11.3331
15Mm19	46.1	0.3	3	10	939	645	1058	0.00660372	0.00568105	0.00732328	-10.5644	-10.7816	-10.4152
15Mm20	40.4	1.3	3	2.30769	1336	1135	2720	0.0093957	0.00999688	0.0188273	-7.94023	-7.85076	-6.93748
15Mm21	44.7	0.4	2	5	4007	1282	2994	0.0281801	0.0112916	0.0207239	-7.47111	-8.79053	-7.91449
15Mm22	47.2	0.3	0	0	2662	201	250	0.0187211	0.00177037	0.00173045
15Mm23	42.9	0.4	1	2.5	167	80	76	0.00117446	0.000704626	0.000526058	-11.0557	-11.7928	-12.2144
15Mm24	39	2.6	1	0.384615	2231	201	181	0.01569	0.00177037	0.00125285	-4.6155	-7.76322	-8.26206
15Mm25	43.3	0.2	0	0	1204	18	16	0.00846739	0.000158541	0.000110749
15Mm26	47.1	0.3	4	13.3333	2771	3906	1841	0.0194876	0.0344034	0.0127431	-9.41826	-8.59827	-10.0311
15Mm27	42.5	0.9	4	4.44444	3849	4575	4237	0.0270689	0.0402958	0.0293277	-7.35922	-6.78523	-7.24359
15Mm28	40	1.8	4	2.22222	2328	3409	2033	0.0163722	0.0300259	0.0140721	-7.08462	-6.20965	-7.30303
15Mm29	42.9	0.7	9	12.8571	2837	4552	1251	0.0199518	0.0400932	0.00865919	-9.33184	-8.325	-10.5361
15Mm30	39.6	0.3	1	3.33333	97	112	68	0.000682173	0.000986477	0.000470684	-12.2545	-11.7224	-12.7899
15Mm31	42.1	0.2	1	5	29	25	89	0.000203949	0.000220196	0.000616042	-14.5814	-14.4709	-12.9866
15Mm32	38.7	0.5	0	0	369	237	107	0.00259507	0.00208746	0.000740634
15Mm33	44.6	3.1	17	5.48387	24584	9414	9063	0.172892	0.0829169	0.0627324	-4.98725	-6.04738	-6.44984
15Mm34	39.8	0.3	3	10	548	745	464	0.00385393	0.00656183	0.00321172	-11.3414	-10.5736	-11.6044
15Mm35	36	0.2	1	5	316	17	22	0.00222234	0.000149733	0.00015228	-11.1356	-15.0272	-15.0029
15Mm36	41.8	0.6	3	5	1404	4530	99	0.00987393	0.0398995	0.00068526	-8.98409	-6.96942	-12.833
15Mm37	38.9	0.5	0	0	101	45	54	0.000710304	0.000396352	0.000373778
15Mm38	36.5	0.2	0	0	47	21	20	0.000330537	0.000184964	0.000138436
15Mm39	38.1	5.5	16	2.90909	5245	2393	6139	0.0368866	0.0210771	0.042493	-6.30133	-7.10875	-6.0972
15Mm40	36.4	1	0	0	77	65	66	0.000541519	0.000572509	0.00045684
15Mm41	38.2	0.2	0	0	19	15	20	0.000133622	0.000132117	0.000138436
15Mm42	35.7	1.6	0	0	274	135	102	0.00192696	0.00118906	0.000706025
15Mm43	37.8	0.2	0	0	8	8	11	5.62617e-05	7.04626e-05	7.614e-05
15Mm44	36.3	1	0	0	103	72	50	0.000724369	0.000634164	0.000346091
15Mm45	38	0.3	0	0	56	22	37	0.000393832	0.000193772	0.000256107
15Mm46	36.3	0.2	1	5	28	24	33	0.000196916	0.000211388	0.00022842	-14.6321	-14.5297	-14.418
15Mm47	37.9	0.7	0	0	70	62	56	0.00049229	0.000546085	0.000387622
15Mm48	41.7	0.6	3	5	2949	1743	2621	0.0207395	0.015352	0.0181421	-7.91341	-8.34735	-8.10644
15Mm49	39.7	0.9	2	2.22222	336	197	255	0.00236299	0.00173514	0.00176506	-9.87717	-10.3227	-10.2981
15Mm50	42.6	0.3	1	3.33333	442	737	214	0.00310846	0.00649137	0.00148127	-10.0666	-9.00423	-11.1359
15Mm51	39.4	1.4	5	3.57143	1680	823	276	0.011815	0.00724884	0.00191042	-8.23974	-8.94453	-10.8684
15Mm52	42.1	1.1	9	8.18182	6419	4650	1808	0.045143	0.0409564	0.0125146	-7.50178	-7.64219	-9.35266
15Mm53	38.9	1.6	2	1.25	424	414	559	0.00298187	0.00364644	0.0038693	-8.7115	-8.42122	-8.33564
15Mm54	42.7	0.2	0	0	96	51	39	0.00067514	0.000449199	0.000269951
15Mm55	46.8	0.2	1	5	405	382	478	0.00284825	0.00336459	0.00330863	-10.7776	-10.5373	-10.5615
15Mm56	44.5	1.7	19	11.1765	9431	9635	19588	0.0663255	0.0848634	0.135585	-7.39669	-7.04111	-6.36513
15Mm57	46.6	0.3	1	3.33333	579	701	311	0.00407194	0.00617429	0.00215268	-9.67703	-9.07648	-10.5966
15Mm58	39.9	0.8	0	0	160	274	147	0.00112523	0.00241334	0.00101751
15Mm59	41.8	0.2	0	0	200	138	105	0.00140654	0.00121548	0.000726791
15Mm60	39.6	0.9	1	1.11111	119	104	169	0.000836893	0.000916014	0.00116979	-10.3747	-10.2443	-9.89154
15Mm61	43.5	0.6	0	0	357	239	221	0.00251068	0.00210507	0.00152972
15Mm62	39.2	1.3	0	0	279	183	186	0.00196213	0.00161183	0.00128746
15Mm63	43.4	1.1	4	3.63636	2765	401	578	0.0194454	0.00353194	0.00400081	-7.54692	-10.0078	-9.82799
15Mm64	39.5	1.1	2	1.81818	1135	356	312	0.00798213	0.00313559	0.00215961	-7.83151	-9.17955	-9.71751
15Mm65	42.2	0.5	1	2	1674	402	227	0.0117728	0.00354075	0.00157125	-7.4084	-9.14173	-10.3139
15Mm66	39.4	0.3	1	3.33333	203	295	306	0.00142764	0.00259831	0.00211808	-11.1891	-10.3252	-10.62
15Mm67	44.7	0.8	5	6.25	3364	1625	1195	0.023658	0.0143127	0.00827157	-8.04538	-8.77041	-9.56148
15Mm68	39.5	0.5	0	0	42	42	27	0.000295374	0.000369929	0.000186889
15Mm69	42.3	0.9	0	0	338	242	218	0.00237706	0.00213149	0.00150896
15Mm70	42.9	0.3	1	3.33333	1739	223	206	0.0122299	0.00196415	0.00142589	-8.09041	-10.7288	-11.1909
15Mm71	38.4	2.6	0	0	512	223	351	0.00360075	0.00196415	0.00242956
15Mm72	43.2	0.9	1	1.11111	2264	241	597	0.0159221	0.00212269	0.00413232	-6.12483	-9.0319	-8.07083
15Mm73	47.3	0.5	4	8	9817	860	2627	0.0690401	0.00757473	0.0181836	-6.85642	-10.0446	-8.78122
15Mm74	43.2	0.3	1	3.33333	1096	364	368	0.00770785	0.00320605	0.00254723	-8.75642	-10.022	-10.3538
15Mm75	49.7	1.5	20	13.3333	32096	2287	19315	0.225722	0.0201435	0.133695	-5.88435	-9.37051	-6.63995
15Mm76	44.5	0.6	5	8.33333	4046	965	1093	0.0284544	0.00849955	0.00756555	-8.1941	-9.93729	-10.1052
15Mm77	50.1	1.5	64	42.6667	68008	33793	70031	0.478281	0.297643	0.484742	-6.47911	-7.16338	-6.45975
15Mm78	43.4	0.2	1	5	2218	278	333	0.0155986	0.00244858	0.00230496	-8.32437	-10.9958	-11.083
15Mm79	49.8	3.4	76	22.3529	104547	30840	213357	0.735249	0.271633	1.47682	-4.92609	-6.36266	-3.9199
15Mm80	45.5	1.4	23	16.4286	43093	11138	31318	0.303061	0.0981016	0.216777	-5.76046	-7.38771	-6.24385
15Mm81	48.5	0.4	14	35	20853	26619	6241	0.146653	0.234456	0.0431991	-7.8988	-7.2219	-9.66214
15Mm82	43.4	0.4	5	12.5	1397	12346	168	0.0098247	0.108741	0.00116287	-10.3132	-6.84488	-13.392
15Mm83	49.2	4	40	10	42822	16912	15329	0.301155	0.148958	0.106105	-5.05335	-6.06895	-6.55837
15Mm84	45.4	0.6	0	0	116	90	79	0.000815795	0.000792705	0.000546823
15Mm85	47.6	2.1	24	11.4286	45435	12210	13792	0.319531	0.107544	0.0954657	-5.16054	-6.73158	-6.90345
15Mm86	41.6	0.2	1	5	336	49	54	0.00236299	0.000431584	0.000373778	-11.0471	-13.5	-13.7075
15Mm87	40.2	1.5	6	4	3104	1586	1223	0.0218295	0.0139692	0.00846538	-7.51757	-8.16161	-8.88421
15Mm88	41.8	0.4	1	2.5	865	41	55	0.0060833	0.000361121	0.0003807	-8.68286	-12.7572	-12.681
15Mm89	40.5	1.3	3	2.30769	3164	134	267	0.0222515	0.00118025	0.00184812	-6.6964	-10.9331	-10.2862
15Mm90	43.4	4.7	22	4.68085	20283	13868	5494	0.142644	0.122147	0.0380285	-5.03627	-5.26008	-6.94355
15Mm91	49.1	0.5	9	18	14704	2071	45101	0.103409	0.018241	0.312181	-7.44349	-9.9466	-5.84947
15Mm92	44	0.4	10	25	1065	552	826	0.00748984	0.00486192	0.00571742	-11.7047	-12.3281	-12.0943
15Mm93	48.7	1.4	40	28.5714	75969	31844	23764	0.534268	0.280476	0.16449	-5.74087	-6.67055	-7.44043
15Mm94	44.1	0.2	1	5	238	314	145	0.00167379	0.00276566	0.00100366	-11.5446	-10.8201	-12.2824
15Mm95	48.4	2.2	58	26.3636	32662	28588	16650	0.229702	0.251798	0.115248	-6.84264	-6.71014	-7.83766
15Mm96	44.5	0.6	13	21.6667	7996	3313	5790	0.0562336	0.0291803	0.0400773	-8.58983	-9.53627	-9.07848
15Mm97	47.5	0.4	13	32.5	5234	2441	3664	0.0368092	0.0214999	0.0253615	-9.78616	-10.5619	-10.3236
15Mm98	43.6	0.3	5	16.6667	6421	118	1288	0.045157	0.00103932	0.0089153	-8.5278	-13.969	-10.8684
16Mm1	40	3	0	0	0	0	0	0	0	0
16Mm2	40	0.6	1	1.66667	12	13	14	8.43925e-05	0.000114502	9.69054e-05	-14.2695	-13.8293	-14.07
16Mm3	43.5	0.3	6	20	680	395	349	0.00478224	0.00347909	0.00241571	-12.03	-12.489	-13.0153
16Mm4	46.6	0.2	4	20	3925	3241	2967	0.0276034	0.0285462	0.020537	-9.50094	-9.45249	-9.92756
16Mm5	43.8	0.4	2	5	2369	627	23160	0.0166605	0.00552251	0.160309	-8.22935	-9.82239	-4.963
16Mm6	47.4	1.1	20	18.1818	24170	7836	9131	0.169981	0.0690181	0.0632031	-6.74098	-8.04131	-8.16829
16Mm7	43.5	0.9	0	0	389	107	94	0.00273572	0.000942438	0.000650651
16Mm8	40.4	0.2	0	0	49	17	18	0.000344603	0.000149733	0.000124593
16Mm9	41.7	1	2	2	3881	104	2974	0.027294	0.000916014	0.0205855	-6.19527	-11.0923	-6.60223
16Mm10	40.8	0.2	0	0	10	7	16	7.03271e-05	6.16548e-05	0.000110749
16Mm11	42.4	0.5	0	0	61	60	45	0.000428995	0.00052847	0.000311482
16Mm12	47.1	0.4	6	15	8882	5126	2797	0.0624645	0.0451489	0.0193603	-7.90771	-8.37606	-9.59764
16Mm13	43.7	1.5	3	2	1856	730	1111	0.0130527	0.00642971	0.00769014	-7.25951	-8.28103	-8.02277
16Mm14	48.5	0.8	12	15	8408	2056	2418	0.059131	0.0181089	0.016737	-7.98683	-9.69405	-9.80771
16Mm15	43.3	0.2	2	10	1620	2338	1777	0.011393	0.0205927	0.0123001	-9.77764	-8.92365	-9.66712
16Mm16	46.9	0.2	1	5	154	76	68	0.00108304	0.000669395	0.000470684	-12.1726	-12.8668	-13.3749
16Mm17	43.9	3	18	6	14209	5000	6984	0.0999278	0.0440391	0.048342	-5.90793	-7.09003	-6.95554
16Mm18	40.2	2.3	14	6.08696	2473	1727	2463	0.0173919	0.0152111	0.0170484	-8.45116	-8.64445	-8.47994
16Mm19	44.9	0.7	18	25.7143	17736	11626	6197	0.124732	0.1024	0.0428945	-7.68759	-7.97221	-9.22756
16Mm20	48.4	1.3	32	24.6154	43522	18016	10001	0.306078	0.158682	0.0692251	-6.32952	-7.27728	-8.47405
16Mm21	43.2	0.2	4	20	2122	822	1457	0.0149234	0.00724003	0.0100851	-10.3882	-11.4317	-10.9536
16Mm22	39	0.8	10	12.5	93	58	197	0.000654042	0.000510854	0.0013636	-14.2222	-14.5787	-13.1622
16Mm23	42.6	0.7	7	10	3466	1127	2377	0.0243754	0.00992642	0.0164532	-8.68036	-9.97644	-9.24742
16Mm24	47.6	0.3	17	56.6667	20953	9346	15289	0.147356	0.082318	0.105828	-8.58705	-9.42708	-9.06464
16Mm25	42.9	0.4	0	0	50	63	60	0.000351636	0.000554893	0.000415309
16Mm26	49.3	0.2	1	5	519	55	73	0.00364998	0.000484431	0.000505293	-10.4198	-13.3334	-13.2725
16Mm27	44	3.2	26	8.125	20904	194052	7785	0.147012	1.70918	0.0538863	-5.78836	-2.24907	-7.2363
16Mm28	39.4	4.2	13	3.09524	2306	4473	1754	0.0162174	0.0393974	0.0121409	-7.57636	-6.29581	-7.99404
16Mm29	43.4	1.2	4	3.33333	2301	1437	1814	0.0161823	0.0126568	0.0125562	-7.68641	-8.0409	-8.05242
16Mm30	46.6	1.1	6	5.45455	3241	5963	1424	0.022793	0.0525211	0.00985667	-7.90272	-6.69842	-9.11214
16Mm31	43.6	0.3	2	6.66667	5894	221	2145	0.0414508	0.00194653	0.0148473	-7.32942	-11.7418	-8.81062
16Mm32	47.5	0.2	1	5	1334	2984	315	0.00938164	0.0262826	0.00218037	-9.05787	-7.57168	-11.1631
16Mm33	43	0.9	15	16.6667	6046	3882	6237	0.0425198	0.034192	0.0431714	-8.61462	-8.92909	-8.59268
16Mm34	47.1	0.3	3	10	6559	691	1329	0.0461276	0.00608621	0.00919909	-7.76016	-10.6822	-10.0862
16Mm35	44.2	1	12	12	4198	1876	2479	0.0295233	0.0165235	0.0171592	-8.66696	-9.5043	-9.44984
16Mm36	46.7	0.3	3	10	2174	1881	1784	0.0152891	0.0165675	0.0123485	-9.35328	-9.23743	-9.66145
16Mm37	45	1	3	3	5121	1222	693	0.0360145	0.0107632	0.00479682	-6.38024	-8.12272	-9.28867
16Mm38	47.5	0.6	4	6.66667	8161	1909	1740	0.057394	0.0168141	0.012044	-6.85992	-8.63115	-9.11251
16Mm39	43.2	0.4	9	22.5	4189	4065	5607	0.02946	0.0358038	0.0388106	-9.57695	-9.2956	-9.17926
16Mm40	40.6	0.3	7	23.3333	50	37	36	0.000351636	0.00032589	0.000249185	-16.018	-16.1276	-16.5148
16Mm41	41.8	0.7	10	14.2857	1386	908	6172	0.00974734	0.00799751	0.0427215	-10.5173	-10.8027	-8.3854
16Mm42	36.6	0.3	1	3.33333	460	23	29	0.00323505	0.00020258	0.000200733	-10.009	-14.0062	-14.0194
16Mm43	43.3	1.8	22	12.2222	8532	10971	10531	0.0600031	0.0966307	0.0728936	-7.67025	-6.98281	-7.3895
16Mm44	38.3	4.3	2	0.465116	7327	775	899	0.0515287	0.00682607	0.00622271	-3.17414	-6.09039	-6.2239
16Mm45	42.7	1.3	14	10.7692	6359	3383	3052	0.044721	0.0297969	0.0211254	-7.91175	-8.49754	-8.99372
16Mm46	40	0.8	9	11.25	1762	1036	1356	0.0123916	0.00912491	0.00938598	-9.82634	-10.2678	-10.2271
16Mm47	41.5	0.5	6	12	6933	1342	316	0.0487578	0.0118201	0.00218729	-7.94319	-9.98758	-12.4216
16Mm48	38.6	2.1	3	1.42857	433	1260	203	0.00304516	0.0110979	0.00140513	-8.87384	-7.00815	-9.98966
16Mm49	41.8	0.4	4	10	173	802	240	0.00121666	0.00706388	0.00166124	-13.0048	-10.4673	-12.5555
16Mm50	39.3	1.2	4	3.33333	762	164	576	0.00535893	0.00144448	0.00398697	-9.28081	-11.1722	-9.70746
16Mm51	42.2	0.4	1	2.5	838	789	450	0.00589341	0.00694938	0.00311482	-8.72861	-8.49083	-9.64856
16Mm52	38.6	3	4	1.33333	2114	1006	574	0.0148672	0.00886067	0.00397312	-6.48677	-7.23341	-8.39055
16Mm53	36.2	1.6	0	0	192	159	143	0.00135028	0.00140044	0.00098982
16Mm54	38.6	0.9	1	1.11111	104	87	55	0.000731402	0.000766281	0.0003807	-10.5691	-10.5018	-11.5111
16Mm55	42.9	0.4	5	12.5	1093	686	631	0.00768675	0.00604217	0.00436767	-10.6673	-11.0146	-11.4828
16Mm56	40.1	1.1	13	11.8182	2418	3288	2252	0.0170051	0.0289601	0.0155879	-9.44083	-8.67272	-9.56636
16Mm57	42.7	0.3	2	6.66667	2239	1303	2109	0.0157462	0.0114766	0.0145981	-8.72581	-9.18213	-8.83504
16Mm58	39.5	1.9	28	14.7368	1966	1786	3789	0.0138263	0.0157308	0.0262268	-10.0578	-9.87162	-9.13417
16Mm59	42.4	0.2	3	15	227	311	527	0.00159643	0.00273923	0.0036478	-13.1978	-12.4189	-12.0056
16Mm60	38.7	0.4	1	2.5	361	55	70	0.00253881	0.000484431	0.000484527	-9.94356	-12.3334	-12.3331
16Mm61	36.5	0.7	1	1.42857	175	58	87	0.00123072	0.000510854	0.000602198	-10.1808	-11.4494	-11.212
16Mm62	37.6	0.3	0	0	18	16	16	0.000126589	0.000140925	0.000110749
16Mm63	35.3	0.2	0	0	51	57	42	0.000358668	0.000502046	0.000290716
16Mm64	37.5	0.2	0	0	13	15	11	9.14253e-05	0.000132117	7.614e-05
16Mm65	36	0.8	0	0	44	40	39	0.000309439	0.000352313	0.000269951
16Mm66	38.7	1.3	4	3.07692	705	997	569	0.00495806	0.0087814	0.00393851	-9.2775	-8.45282	-9.60962
16Mm67	36.5	0.7	1	1.42857	89	59	57	0.000625911	0.000519662	0.000394544	-11.1563	-11.4247	-11.8221
16Mm68	38.3	2.4	5	2.08333	1160	1421	1759	0.00815795	0.0125159	0.0121755	-7.99647	-7.37899	-7.41877
16Mm69	35.8	3.2	1	0.3125	1117	247	251	0.00785554	0.00217553	0.00173738	-5.314	-7.16634	-7.4908
16Mm70	38.2	1.2	1	0.833333	331	2674	802	0.00232783	0.0235521	0.0055513	-8.48377	-5.14496	-7.22993
16Mm71	36.6	1.3	0	0	140	97	99	0.00098458	0.000854359	0.00068526
16Mm72	38.7	1.6	1	0.625	818	236	146	0.00575276	0.00207865	0.00101059	-6.76346	-8.23207	-9.27252
16Mm73	36.1	0.2	0	0	367	51	16	0.00258101	0.000449199	0.000110749
16Mm74	37.1	0.7	0	0	124	65	42	0.000872056	0.000572509	0.000290716
16Mm75	36.5	0.8	2	2.5	157	75	190	0.00110414	0.000660587	0.00131515	-11.1448	-11.8859	-10.8925
16Mm76	39	0.5	2	4	278	508	183	0.00195509	0.00447438	0.00126669	-10.9985	-9.8041	-11.6247
16Mm77	41.8	0.3	1	3.33333	330	216	358	0.00232079	0.00190249	0.00247801	-10.4881	-10.7749	-10.3936
16Mm78	38.7	1.3	1	0.769231	1834	1742	2329	0.012898	0.0153432	0.0161209	-5.8982	-5.64774	-5.57641
16Mm79	38.8	0.5	0	0	71	70	34	0.000499323	0.000616548	0.000235342
16Mm80	42.9	0.4	4	10	277	914	114	0.00194806	0.00805035	0.000789087	-12.3257	-10.2787	-13.6295
16Mm81	36.7	5.9	4	0.677966	750	454	516	0.00527453	0.00399875	0.00357166	-7.00603	-7.40552	-7.56848
16Mm82	41.8	0.7	4	5.71429	34067	3786	6920	0.239583	0.0333464	0.047899	-4.57597	-7.4209	-6.89843
16Mm83	38.8	2	3	1.5	513	481	931	0.00360778	0.00423657	0.00644421	-8.69963	-8.46785	-7.86274
16Mm84	43.2	0.7	7	10	2776	3114	2854	0.0195228	0.0274276	0.0197549	-9.00062	-8.51016	-8.98358
16Mm85	38.9	1.6	12	7.5	309	180	275	0.00217311	0.00158541	0.0019035	-11.7529	-12.2078	-11.944
16Mm86	43.7	0.3	0	0	1009	197	175	0.00709601	0.00173514	0.00121132
16Mm87	46.8	1.1	7	6.36364	5196	7939	3139	0.036542	0.0699253	0.0217276	-7.44415	-6.50789	-8.19418
16Mm88	44.8	0.3	2	6.66667	5355	450	635	0.0376602	0.00396352	0.00439535	-7.46778	-10.716	-10.5668
16Mm89	47.1	0.4	7	17.5	7992	2019	2073	0.0562054	0.017783	0.0143489	-8.28243	-9.94264	-10.2522
16Mm90	44.8	0.2	5	25	3721	2093	2600	0.0261687	0.0184348	0.0179967	-9.89987	-10.4053	-10.44
16Mm91	47.1	1.1	12	10.9091	7220	2245	7666	0.0507762	0.0197736	0.0530626	-7.74716	-9.10774	-7.68362
16Mm92	45.8	1	5	5	3455	2906	1059	0.024298	0.0255955	0.0073302	-7.68495	-7.60989	-9.41386
16Mm93	48.2	0.6	3	5	319	387	535	0.00224344	0.00340863	0.00370317	-11.122	-10.5185	-10.399
16Mm94	43.5	0.4	5	12.5	4819	718	1838	0.0338906	0.00632402	0.0127223	-8.52683	-10.9488	-9.94035
16Mm95	47.2	0.2	2	10	1977	207	619	0.0139037	0.00182322	0.0042846	-9.49032	-12.4212	-11.1886
16Mm96	45.4	0.7	3	4.28571	272	154	242	0.0019129	0.00135641	0.00167508	-11.1296	-11.6255	-11.3211
16Mm97	46.1	0.6	5	8.33333	3263	1131	1190	0.0229477	0.00996165	0.00823696	-8.5044	-9.70829	-9.98257
16Mm98	44.2	2	14	7	8861	3082	10178	0.0623169	0.0271457	0.0704502	-6.81159	-8.01049	-6.63461
17Mm1	58	3	0	0	0	0	0	0	0	0
17Mm2	43.5	0.6	2	3.33333	1518	642	611	0.0106757	0.00565463	0.00422923	-8.2865	-9.20332	-9.62235
17Mm3	40.2	0.8	1	1.25	103	75	121	0.000724369	0.000660587	0.00083754	-10.7529	-10.8859	-10.5435
17Mm4	43.6	0.8	0	0	399	215	228	0.00280605	0.00189368	0.00157817
17Mm5	47.1	0.2	0	0	1002	404	391	0.00704678	0.00355836	0.00270643
17Mm6	45.8	0.3	1	3.33333	1276	498	1457	0.00897374	0.0043863	0.0100851	-8.53704	-9.56975	-8.3686
17Mm7	46.9	2	13	6.5	6736	1632	4011	0.0473723	0.0143744	0.0277634	-7.10025	-8.8208	-7.87111
17Mm8	44.6	0.3	1	3.33333	124	49	304	0.000872056	0.000431584	0.00210423	-11.9003	-12.915	-10.6295
17Mm9	46.2	1.2	9	7.5	4261	778	1426	0.0299664	0.00685249	0.00987051	-7.9674	-10.096	-9.56955
17Mm10	42.6	1.7	2	1.17647	1534	752	1862	0.0107882	0.00662349	0.0128884	-6.76887	-7.47266	-6.51225
17Mm11	39.9	0.5	0	0	170	86	81	0.00119556	0.000757473	0.000560667
17Mm12	43.3	0.9	0	0	173	175	148	0.00121666	0.00154137	0.00102443
17Mm13	47.3	0.2	2	10	1927	342	636	0.013552	0.00301228	0.00440228	-9.52727	-11.6969	-11.1495
17Mm14	45.2	0.3	3	10	1502	34261	171	0.0105631	0.301765	0.00118363	-9.88675	-5.05043	-13.0445
17Mm15	46.5	1.1	12	10.9091	5964	10384	6975	0.0419431	0.0914605	0.0482797	-8.02288	-6.89817	-7.8199
17Mm16	43.5	0.4	0	0	907	587	395	0.00637867	0.00517019	0.00273412
17Mm17	47	0.3	2	6.66667	1205	345	1665	0.00847442	0.0030387	0.0115248	-9.61964	-11.0993	-9.17608
17Mm18	43.5	1.4	14	10	4554	2991	4268	0.032027	0.0263442	0.0295423	-8.2865	-8.5683	-8.403
17Mm19	38.3	3.8	7	1.84211	1815	1405	1616	0.0127644	0.012375	0.0111857	-7.17309	-7.21778	-7.36356
17Mm20	35.9	0.2	0	0	17	12	7	0.000119556	0.000105694	4.84527e-05
17Mm21	37.6	0.3	0	0	36	38	34	0.000253178	0.000334697	0.000235342
17Mm22	36.1	0.4	2	5	53	40	126	0.000372734	0.000352313	0.000872149	-13.7115	-13.7928	-12.4851
17Mm23	38.3	0.4	7	17.5	7607	645	1220	0.0534978	0.00568105	0.00844462	-8.35366	-11.5889	-11.017
17Mm24	42.8	0.3	4	13.3333	1778	216	275	0.0125042	0.00190249	0.0019035	-10.0584	-12.7749	-12.7741
17Mm25	39.1	2.2	11	5	1150	1301	3097	0.00808762	0.011459	0.0214369	-9.272	-8.76931	-7.86569
17Mm26	49.1	3.2	122	38.125	123363	36621	55331	0.867576	0.322551	0.382991	-5.4576	-6.88506	-6.63728
17Mm27	44.5	0.2	4	20	889	835	868	0.00625208	0.00735454	0.00600814	-11.6434	-11.4091	-11.7008
17Mm28	51.6	0.5	10	20	9439	1718	5698	0.0663818	0.0151318	0.0394405	-8.235	-10.3682	-8.98611
17Mm29	53.4	0.2	2	10	3639	123	247	0.025592	0.00108336	0.00170969	-8.61009	-13.1722	-12.514
17Mm30	49.4	2.4	46	19.1667	49880	15843	20759	0.350792	0.139542	0.14369	-5.77184	-7.10175	-7.0595
17Mm31	44.9	0.9	4	4.44444	4219	3979	3929	0.029671	0.0350463	0.0271958	-7.22681	-6.9866	-7.35247
17Mm32	48.9	1.3	21	16.1538	6421	8104	4105	0.045157	0.0713786	0.0284141	-8.48271	-7.82217	-9.15106
17Mm33	44.2	1	17	17	5627	8629	1862	0.0395731	0.0760027	0.0128884	-8.7468	-7.80527	-10.3652
17Mm34	39.9	0.2	2	10	95	80	64	0.000668108	0.000704626	0.000442996	-13.8696	-13.7928	-14.4623
17Mm35	44.3	0.5	13	26	6285	4754	5163	0.0442006	0.0418724	0.0357373	-9.20023	-9.2783	-9.50686
17Mm36	50.1	0.4	21	52.5	14971	18176	9649	0.105287	0.160091	0.0667886	-8.96185	-8.35728	-9.6185
17Mm37	45.3	0.3	7	23.3333	258	900	1647	0.00181444	0.00792705	0.0114002	-13.6506	-11.5233	-10.9991
17Mm38	49.2	1.7	81	47.6471	77708	57910	31667	0.546498	0.510061	0.219193	-6.44603	-6.54557	-7.76404
17Mm39	42.7	1	26	26	18586	1206	1378	0.13071	0.0106222	0.00953826	-7.636	-11.2572	-11.4125
17Mm40	38.3	1.3	41	31.5385	225	130	176	0.00158236	0.00114502	0.00121824	-14.2827	-14.7495	-14.66
17Mm41	37.1	1.8	3	1.66667	33096	25266	21670	0.232755	0.222539	0.149996	-2.84008	-2.90484	-3.47397
17Mm42	38.3	2.2	5	2.27273	573	1582	1032	0.00402974	0.013934	0.00714331	-9.13952	-7.34967	-8.31362
17Mm43	43.5	2.2	16	7.27273	10719	2799	6571	0.0753836	0.0246531	0.0454833	-6.5921	-8.20458	-7.32102
17Mm44	39.6	0.3	1	3.33333	185	111	122	0.00130105	0.000977669	0.000844462	-11.3231	-11.7353	-11.9466
17Mm45	48.1	4.2	76	18.0952	69130	56842	52644	0.486171	0.500655	0.364392	-5.218	-5.17565	-5.63397
17Mm46	45.2	0.6	1	1.66667	2654	1351	423	0.0186648	0.0118994	0.00292793	-6.4805	-7.12994	-9.15287
17Mm47	47	0.4	1	2.5	492	149	346	0.00346009	0.00131237	0.00239495	-9.4969	-10.8955	-10.0277
17Mm48	42.5	0.5	2	4	1421	483	1145	0.00999348	0.00425418	0.00792548	-8.6448	-9.8769	-8.97929
17Mm49	39.2	0.2	1	5	177	52	30	0.00124479	0.000458007	0.000207654	-11.9718	-13.4143	-14.5555
17Mm50	35.9	0.2	0	0	58	47	34	0.000407897	0.000413968	0.000235342
17Mm51	41.3	1	1	1	734	116	712	0.00516201	0.00102171	0.00492833	-7.59785	-9.9348	-7.66468
17Mm52	39.5	1.2	0	0	112	90	90	0.000787664	0.000792705	0.000622963
17Mm53	41.7	0.7	7	10	831	1055	1266	0.00584418	0.00929226	0.00876302	-10.7407	-10.0717	-10.1563
17Mm54	38.9	1.9	6	3.15789	438	326	239	0.00308033	0.00287135	0.00165431	-10.0017	-10.103	-10.8985
17Mm55	50.1	1.5	49	32.6667	73247	144209	29738	0.515125	1.27017	0.205841	-5.98675	-4.68473	-7.31015
17Mm56	39.1	1.8	3	1.66667	298	709	230	0.00209575	0.00624475	0.00159202	-9.63528	-8.06011	-10.0319
17Mm57	36.4	3.2	0	0	267	229	258	0.00187773	0.00201699	0.00178583
17Mm58	39.5	0.3	0	0	35	28	21	0.000246145	0.000246619	0.000145358
17Mm59	41.9	0.7	2	2.85714	968	413	574	0.00680767	0.00363763	0.00397312	-8.7132	-9.61736	-9.49008
17Mm60	40.8	0.4	0	0	706	282	514	0.00496509	0.00248381	0.00355781
17Mm61	43	0.2	0	0	49	32	40	0.000344603	0.00028185	0.000276873
17Mm62	39.7	0.2	2	10	62	69	89	0.000436028	0.00060774	0.000616042	-14.4852	-14.0062	-13.9866
17Mm63	42.1	0.8	3	3.75	4113	3386	1265	0.0289255	0.0298233	0.0087561	-7.0184	-6.97431	-8.74239
17Mm64	40.5	0.5	0	0	71	42	94	0.000499323	0.000369929	0.000650651
17Mm65	44.1	3	14	4.66667	11947	4446	15064	0.0840198	0.0391596	0.10427	-5.79552	-6.89688	-5.48399
17Mm66	40.3	0.2	0	0	23	32	14	0.000161752	0.00028185	9.69054e-05
17Mm67	42.8	1.1	2	1.81818	3924	201	219	0.0275964	0.00177037	0.00151588	-6.04187	-10.0042	-10.2281
17Mm68	40	0.7	0	0	204	60	39	0.00143467	0.00052847	0.000269951
17Mm69	43.8	3.8	21	5.52632	15905	10136	28457	0.111855	0.0892761	0.196974	-5.62661	-5.9519	-4.81024
17Mm70	39.7	0.2	1	5	287	338	598	0.00201839	0.00297705	0.00413925	-11.2745	-10.7138	-10.2383
17Mm71	42.4	1.3	10	7.69231	3090	2392	2832	0.0217311	0.0210683	0.0196026	-8.46751	-8.5122	-8.61623
17Mm72	37.5	2	0	0	177	171	162	0.00124479	0.00150614	0.00112133
17Mm73	39.2	0.6	0	0	158	86	107	0.00111117	0.000757473	0.000740634
17Mm74	43	3	24	8	10694	9758	7999	0.0752078	0.0859468	0.0553676	-6.73297	-6.54041	-7.17481
17Mm75	38.9	1.7	1	0.588235	1014	172	370	0.00713117	0.00151495	0.00256107	-6.36611	-8.60098	-7.8435
17Mm76	44	0.2	0	0	52	25	33	0.000365701	0.000220196	0.00022842
17Mm77	48.1	0.2	1	5	236	297	1771	0.00165972	0.00261592	0.0122585	-11.5568	-10.9004	-8.672
17Mm78	44.4	0.5	4	8	1808	1014	843	0.0127151	0.00893114	0.00583509	-9.29731	-9.80694	-10.421
17Mm79	49.5	0.4	2	5	2541	6643	424	0.0178701	0.0585104	0.00293485	-8.12823	-6.41709	-10.7344
17Mm80	43.6	1.3	9	6.92308	10064	6227	2120	0.0707772	0.0548463	0.0146743	-6.61198	-6.97987	-8.88198
17Mm81	47.8	0.2	1	5	465	41	233	0.00327021	0.000361121	0.00161278	-10.5783	-13.7572	-11.5982
17Mm82	44.4	0.5	0	0	1255	333	250	0.00882605	0.00293301	0.00173045
17Mm83	46.9	1.7	13	7.64706	15139	7116	7622	0.106468	0.0626765	0.0527581	-6.16641	-6.93084	-7.17937
17Mm84	43.5	1.1	6	5.45455	2234	1036	856	0.0157111	0.00912491	0.00592507	-8.43953	-9.22343	-9.84641
17Mm85	37.9	2.6	1	0.384615	2356	288	209	0.0165691	0.00253665	0.00144666	-4.53685	-7.24435	-8.05455
17Mm86	37.5	3.3	2	0.606061	834	440	474	0.00586528	0.00387544	0.00328094	-6.69112	-7.28896	-7.52921
18Mm1	48	3	0	0	0	0	0	0	0	0
18Mm2	41	0.7	3	4.28571	2794	2227	5235	0.0196494	0.019615	0.0362357	-7.76891	-7.77143	-6.88598
18Mm3	42.6	3.4	15	4.41176	5831	3008	6356	0.0410077	0.0264939	0.0439951	-6.74932	-7.37955	-6.64787
18Mm4	39.9	0.4	1	2.5	99	79	75	0.000696238	0.000695818	0.000519136	-11.8101	-11.8109	-12.2335
18Mm5	41.6	0.3	0	0	50	38	47	0.000351636	0.000334697	0.000325325
18Mm6	40.3	3	14	4.66667	4419	4123	3588	0.0310776	0.0363147	0.0248355	-7.23038	-7.0057	-7.55385
18Mm7	42.7	0.9	1	1.11111	358	652	289	0.00251771	0.0057427	0.0020004	-8.78567	-7.59606	-9.1175
18Mm8	39.8	0.2	1	5	46	77	41	0.000323505	0.000678203	0.000283794	-13.9159	-12.8479	-14.1048
18Mm9	45.8	0.5	4	8	3539	3269	3436	0.0248888	0.0287928	0.0237834	-8.32836	-8.11815	-8.3939
18Mm10	42.8	3.2	8	2.5	7331	4911	1897	0.0515568	0.0432552	0.0131307	-5.59962	-5.85291	-7.57284
18Mm11	38.3	2.9	2	0.689655	1405	1038	298	0.00988096	0.00914253	0.0020627	-6.12508	-6.23714	-8.3852
18Mm12	36	0.4	0	0	34	26	19	0.000239112	0.000229004	0.000131515
18Mm13	38	0.3	0	0	32	15	12	0.000225047	0.000132117	8.30618e-05
18Mm14	35.5	0.2	0	0	18	14	15	0.000126589	0.00012331	0.000103827
18Mm15	38.6	1.3	7	5.38462	174	727	170	0.00122369	0.00640329	0.00117671	-12.1034	-9.71581	-12.1599
18Mm16	43.1	0.8	9	11.25	20872	93326	1271	0.146787	0.821999	0.00879763	-6.26006	-3.77464	-10.3205
18Mm17	39.4	2.4	4	1.66667	3007	1089	2799	0.0211474	0.00959172	0.0193742	-6.30034	-7.44096	-6.42669
18Mm18	44	1.4	12	8.57143	9884	3146	4118	0.0695113	0.0277094	0.028504	-6.94614	-8.27302	-8.23223
18Mm19	39.1	0.3	2	6.66667	231	52	117	0.00162456	0.000458007	0.000809853	-12.0027	-13.8293	-13.007
18Mm20	47.2	0.4	1	2.5	4714	108	99	0.0331522	0.000951245	0.00068526	-6.23668	-11.3598	-11.833
18Mm21	38.2	4.4	0	0	529	437	580	0.0037203	0.00384902	0.00401465
18Mm22	42.1	0.2	1	5	691	348	309	0.0048596	0.00306512	0.00213884	-10.0069	-10.6718	-11.1909
18Mm23	38.7	1.2	3	2.5	3015	563	729	0.0212036	0.00495881	0.005046	-6.88147	-8.97772	-8.95257
18Mm24	44.3	1	11	11	10344	11644	14462	0.0727464	0.102558	0.100103	-7.24041	-6.74491	-6.77987
18Mm25	40.7	1.1	4	3.63636	3798	1412	1762	0.0267102	0.0124367	0.0121962	-7.08896	-8.19175	-8.21992
18Mm26	44.2	2.1	28	13.3333	24781	13345	15072	0.174278	0.11754	0.104326	-6.25751	-6.82574	-6.9978
18Mm27	49.8	0.3	2	6.66667	3896	568	329	0.0273994	0.00500285	0.00227728	-7.92668	-10.38	-11.5154
18Mm28	43.1	0.9	18	20	12016	6181	12539	0.0845051	0.0544412	0.0867927	-7.88675	-8.52109	-7.84821
18Mm29	40.1	0.6	28	46.6667	2810	70	136	0.0197619	0.000616548	0.000941367	-11.2055	-16.2078	-15.5973
18Mm30	44.1	0.3	9	30	16596	1199	2183	0.116715	0.0105606	0.0151103	-8.00583	-11.4721	-10.9552
18Mm31	48.5	0.4	8	20	14098	3349	3625	0.0991472	0.0294974	0.0250916	-7.65621	-9.4052	-9.63858
18Mm32	44.1	1.4	5	3.57143	8674	4553	2597	0.0610017	0.040102	0.017976	-5.87151	-6.47668	-7.63429
18Mm33	39.2	2.1	2	0.952381	719	465	296	0.00505652	0.00409564	0.00204886	-7.55725	-7.86131	-8.86058
18Mm34	42.7	1	7	7	2304	956	1363	0.0162034	0.00842028	0.00943444	-8.75492	-9.69927	-9.5352
18Mm35	39.9	1.5	11	7.33333	1963	591	5367	0.0138052	0.00520543	0.0371494	-9.05311	-10.4602	-7.62499
18Mm36	43.2	0.4	1	2.5	498	389	10555	0.00350229	0.00342625	0.0730598	-9.47941	-9.51108	-5.09671
18Mm37	39.8	1.4	0	0	1035	584	248	0.00727886	0.00514377	0.00171661
18Mm38	42.5	1.6	11	6.875	3636	23377	3028	0.0255709	0.205901	0.0209593	-8.07071	-5.06134	-8.35763
18Mm39	38.9	0.5	0	0	71	52	45	0.000499323	0.000458007	0.000311482
18Mm40	36.9	0.5	0	0	49	40	79	0.000344603	0.000352313	0.000546823
18Mm41	38.7	1.2	2	1.66667	237	268	238	0.00166675	0.0023605	0.00164739	-9.96571	-9.46366	-9.98257
18Mm42	42.4	0.3	2	6.66667	1349	4870	1268	0.00948713	0.0428941	0.00877686	-9.45678	-7.28004	-9.56904
18Mm43	38	1.5	3	2	269	612	201	0.0018918	0.00539039	0.00139129	-10.046	-8.53539	-10.4894
18Mm44	36.7	0.3	0	0	38	31	34	0.000267243	0.000273043	0.000235342
18Mm45	39.6	0.7	5	7.14286	220	120	499	0.0015472	0.00105694	0.00345399	-12.1726	-12.7224	-11.014
18Mm46	42.7	1.1	6	5.45455	1482	899	1295	0.0104225	0.00791824	0.00896375	-9.03162	-9.42806	-9.24914
18Mm47	40.5	0.7	1	1.42857	355	443	296	0.00249661	0.00390187	0.00204886	-9.16039	-8.51619	-9.44554
18Mm48	41.7	0.7	1	1.42857	672	263	391	0.00472598	0.00231646	0.00270643	-8.23974	-9.26844	-9.04397
18Mm49	40	1.1	0	0	215	151	282	0.00151203	0.00132998	0.00195195
18Mm50	42.7	1.9	9	4.73684	5195	8350	5678	0.0365349	0.0735454	0.0393021	-7.01851	-6.00915	-6.91318
18Mm51	39.5	2.2	7	3.18182	1315	4186	1233	0.00924802	0.0368696	0.0085346	-8.42649	-6.43128	-8.54231
18Mm52	48	1.4	22	15.7143	52125	7361	20583	0.36658	0.0648344	0.142472	-5.4218	-7.9211	-6.78526
18Mm53	42.7	1.9	10	5.26316	4669	2090	2435	0.0328357	0.0184084	0.0168546	-7.32452	-8.15942	-8.28664
18Mm54	39.8	0.2	0	0	1041	158	163	0.00732105	0.00139164	0.00112826
18Mm55	44.1	2.7	15	5.55556	9422	10015	6655	0.0662622	0.0882104	0.0460647	-6.3896	-5.97684	-6.91413
18Mm56	40.3	0.3	1	3.33333	81	33	19	0.00056965	0.000290658	0.000131515	-12.5146	-13.4854	-14.6295
18Mm57	43.2	2	18	9	10530	4645	5428	0.0740545	0.0409124	0.0375716	-6.92519	-7.78124	-7.90414
18Mm58	40.6	0.2	0	0	25	10	24	0.000175818	8.80783e-05	0.000166124
18Mm59	42.1	0.8	1	1.25	1289	244	437	0.00906517	0.00214911	0.00302483	-7.10738	-9.18397	-8.69086
18Mm60	39.8	1.4	6	4.28571	1239	799	1045	0.00871353	0.00703745	0.0072333	-8.94206	-9.25027	-9.21067
18Mm61	36.4	0.5	1	2	72	34	29	0.000506355	0.000299466	0.000200733	-11.9476	-12.7053	-13.2824
18Mm62	38.1	1.2	0	0	152	93	104	0.00106897	0.000819128	0.000719869
18Mm63	42.7	0.8	3	3.75	3996	3007	2567	0.0281027	0.0264851	0.0177683	-7.06004	-7.14556	-7.72144
18Mm64	46.6	0.2	1	5	1549	55	58	0.0108937	0.000484431	0.000401465	-8.84229	-13.3334	-13.6044
18Mm65	45.5	1.2	8	6.66667	6096	14425	4985	0.0428714	0.127053	0.0345053	-7.28081	-5.71346	-7.59401
18Mm66	47.5	1.6	4	2.5	3250	1222	1362	0.0228563	0.0107632	0.00942751	-6.77319	-7.85968	-8.05084
18Mm67	43.1	0.4	5	12.5	2405	799	1425	0.0169137	0.00703745	0.00986359	-9.52952	-10.7946	-10.3075
18Mm68	47.6	0.4	1	2.5	2941	82	521	0.0206832	0.000722242	0.00360627	-6.91732	-11.7572	-9.43721
18Mm69	44.4	0.4	4	10	18020	12968	30952	0.126729	0.11422	0.214244	-6.3021	-6.45204	-5.5446
18Mm70	46.2	0.2	2	10	675	232	247	0.00474708	0.00204342	0.00170969	-11.0407	-12.2567	-12.514
18Mm71	42.4	0.9	1	1.11111	413	114	170	0.00290451	0.00100409	0.00117671	-8.57949	-10.1119	-9.88303
18Mm72	39.6	0.9	0	0	362	288	340	0.00254584	0.00253665	0.00235342
18Mm73	48.2	0.7	7	10	5037	3909	3546	0.0354238	0.0344298	0.0245448	-8.14107	-8.18213	-8.67037
18Mm74	44.2	1.7	3	1.76471	1366	588	543	0.00960668	0.005179	0.00375855	-7.52117	-8.41254	-8.87504
18Mm75	47.4	0.6	8	13.3333	69516	384	1958	0.488886	0.00338221	0.0135529	-4.7694	-11.9448	-9.94222
18Mm76	44.3	1.3	2	1.53846	1025	1807	881	0.00720853	0.0159157	0.00609812	-7.73757	-6.59489	-7.97891
18Mm77	39.7	0.2	0	0	25	36	25	0.000175818	0.000317082	0.000173045
18Mm78	43.3	0.5	6	12	2051	10668	978	0.0144241	0.0939619	0.00676954	-9.70034	-6.99674	-10.7917
18Mm79	38.4	1.9	2	1.05263	2179	704	822	0.0153243	0.00620071	0.00568973	-6.10204	-7.40735	-7.53142
18Mm80	36.4	0.2	0	0	19	48	20	0.000133622	0.000422776	0.000138436
18Mm81	37.4	2.3	4	1.73913	482	489	373	0.00338977	0.00430703	0.00258184	-9.00296	-8.65746	-9.39575
18Mm82	36.4	0.3	1	3.33333	47	22	121	0.000330537	0.000193772	0.00083754	-13.2999	-14.0703	-11.9585
18Mm83	38.4	0.9	1	1.11111	446	271	400	0.00313659	0.00238692	0.00276873	-8.46859	-8.86264	-8.64856
19Mm1	44	3	0	0	0	0	0	0	0	0
19Mm2	42.5	0.3	2	6.66667	857	431	350	0.00602703	0.00379617	0.00242264	-10.1113	-10.7782	-11.4262
19Mm3	47.8	0.4	5	12.5	2142	7159	1457	0.0150641	0.0630552	0.0100851	-9.6966	-7.6311	-10.2755
19Mm4	45.5	0.2	2	10	1725	1396	494	0.0121314	0.0122957	0.00341938	-9.68703	-9.66763	-11.514
19Mm5	49.4	3.6	136	37.7778	184335	74439	441078	1.29637	0.655646	3.05306	-4.86498	-5.84848	-3.62921
19Mm6	40.8	1.1	12	10.9091	15629	3605	4728	0.109914	0.0317522	0.0327263	-6.63301	-8.42446	-8.38086
19Mm7	46.1	0.6	30	50	30562	11451	12328	0.214934	0.100858	0.0853322	-7.86189	-8.95345	-9.19462
19Mm8	40	0.7	0	0	481	106	283	0.00338273	0.00093363	0.00195887
19Mm9	48	1.2	31	25.8333	78458	55710	42223	0.551773	0.490684	0.29226	-5.54902	-5.7183	-6.46584
19Mm10	40.1	0.7	16	22.8571	153	589	396	0.001076	0.00518781	0.00274104	-14.3747	-12.1052	-13.0256
19Mm11	42.8	0.3	11	36.6667	2531	1845	2886	0.0177998	0.0162504	0.0199764	-11.0084	-11.1398	-10.842
19Mm12	39.4	3.8	63	16.5789	3078	8152	2880	0.0216467	0.0718014	0.0199348	-9.58099	-7.85112	-9.69985
19Mm13	42.8	0.8	4	5	4221	872	643	0.0296851	0.00768043	0.00445073	-7.39605	-9.34653	-10.1337
19Mm14	38.1	0.2	1	5	213	162	94	0.00149797	0.00142687	0.000650651	-11.7047	-11.7749	-12.9078
19Mm15	42.5	0.8	3	3.75	1695	615	1399	0.0119204	0.00541681	0.00968362	-8.29731	-9.43523	-8.59713
19Mm16	40.1	0.9	0	0	168	246	116	0.0011815	0.00216673	0.000802931
19Mm17	42	0.4	5	12.5	475	743	803	0.00334054	0.00654422	0.00555822	-11.8696	-10.8994	-11.135
19Mm18	38.2	0.7	2	2.85714	124	49	64	0.000872056	0.000431584	0.000442996	-11.6779	-12.6926	-12.655
19Mm19	36.3	0.2	0	0	10	10	11	7.03271e-05	8.80783e-05	7.614e-05
19Mm20	38.4	1.2	3	2.5	1685	13741	1860	0.0118501	0.121028	0.0128746	-7.72088	-4.36851	-7.60126
19Mm21	41.8	1	5	5	3144	1127	3794	0.0221108	0.00992642	0.0262614	-7.82103	-8.97644	-7.57284
19Mm22	40.1	0.8	5	6.25	245	74	58	0.00172301	0.000651779	0.000401465	-11.8247	-13.2272	-13.9263
19Mm23	43.6	3.2	17	5.3125	8904	3917	5478	0.0626193	0.0345003	0.0379177	-6.40664	-7.26664	-7.13038
19Mm24	40.5	0.4	0	0	35	31	35	0.000246145	0.000273043	0.000242264
19Mm25	42.4	1.4	5	3.57143	4395	1655	2685	0.0309088	0.014577	0.0185851	-6.85234	-7.93667	-7.58621
19Mm26	38.3	0.3	1	3.33333	72	56	38	0.000506355	0.000493238	0.000263029	-12.6845	-12.7224	-13.6295
19Mm27	42.6	2.1	22	10.4762	9057	11007	4421	0.0636953	0.0969478	0.0306014	-7.36171	-6.75569	-8.4193
19Mm28	39.8	1.9	7	3.68421	2004	7217	1014	0.0140936	0.0635661	0.00701872	-8.03018	-5.85695	-9.03593
19Mm29	42.8	1	5	5	2223	4086	1617	0.0156337	0.0359888	0.0111926	-8.32112	-7.11824	-8.80324
19Mm30	38.4	1	3	3	173	101	181	0.00121666	0.000889591	0.00125285	-11.2678	-11.7195	-11.2255
19Mm31	41.6	0.8	12	15	1758	6561	2376	0.0123635	0.0577882	0.0164462	-10.2447	-8.01997	-9.83299
19Mm32	39.1	1.1	2	1.81818	219	148	88	0.00154016	0.00130356	0.00060912	-10.2052	-10.4458	-11.5435
19Mm33	42.9	2.8	23	8.21429	8196	50019	11078	0.0576401	0.440559	0.0766799	-7.15492	-4.22073	-6.74314
19Mm34	39.2	1.4	15	10.7143	2988	78149	446	0.0210137	0.688323	0.00308713	-8.99399	-3.96031	-11.761
19Mm35	44.6	1.4	17	12.1429	6603	4083	2699	0.046437	0.0359624	0.018682	-8.03062	-8.3994	-9.34424
19Mm36	47.6	1.2	21	17.5	12469	4632	5768	0.0876909	0.0407979	0.039925	-7.64071	-8.74465	-8.77585
19Mm37	39.6	0.6	1	1.66667	71	52	61	0.000499323	0.000458007	0.000422231	-11.7047	-11.8293	-11.9466
19Mm38	45.9	0.6	10	16.6667	12989	17562	5254	0.0913479	0.154683	0.0363672	-7.51138	-6.75151	-8.84011
19Mm39	44.3	0.3	6	20	20534	2265	861	0.14441	0.0199497	0.00595968	-7.11369	-9.96942	-11.7125
19Mm40	48	1	16	16	12546	68580	18472	0.0882324	0.604041	0.12786	-7.50255	-4.72728	-6.96737
19Mm41	42.5	0.2	2	10	1003	155	318	0.00705381	0.00136521	0.00220114	-10.4693	-12.8386	-12.1495
19Mm42	47.1	1.2	29	24.1667	33642	10697	10549	0.236594	0.0942173	0.0730182	-6.67446	-8.00281	-8.37055
19Mm43	45	0.4	6	15	11002	1220	1729	0.0773739	0.0107456	0.0119678	-7.5989	-10.447	-10.2916
19Mm44	47.4	1	11	11	8363	3011	7641	0.0588146	0.0265204	0.0528896	-7.54711	-8.69619	-7.7003
19Mm45	43.8	0.4	1	2.5	262	36	52	0.00184257	0.000317082	0.000359934	-10.406	-12.9448	-12.7619
19Mm46	38.7	4.3	1	0.232558	1773	626	598	0.012469	0.0055137	0.00413925	-4.22117	-5.39843	-5.81208
19Mm47	44.5	1.7	11	6.47059	6525	2654	3954	0.0458884	0.023376	0.0273689	-7.13962	-8.11273	-7.88522
19Mm48	40.1	0.2	0	0	17	18	20	0.000119556	0.000158541	0.000138436
19Mm49	43.6	0.8	6	7.5	1991	6851	2550	0.0140021	0.0603424	0.0176506	-9.0651	-6.95757	-8.73103
19Mm50	47.2	0.3	0	0	782	248	302	0.00549958	0.00218434	0.00209039
19Mm51	45.8	0.4	1	2.5	382	201	122	0.0026865	0.00177037	0.000844462	-9.86199	-10.4637	-11.5316
19Mm52	46.5	1.3	15	11.5385	4810	3874	16896	0.0338273	0.0341215	0.116951	-8.41405	-8.40155	-6.6244
19Mm53	43.2	1.2	4	3.33333	2718	8037	531	0.0191149	0.0707885	0.00367548	-7.44612	-5.55731	-9.82482
19Mm54	47.8	0.2	4	20	2702	2276	232	0.0190024	0.0200466	0.00160586	-10.0396	-9.96243	-13.6044
19Mm55	42.8	2.4	16	6.66667	5595	5107	5197	0.039348	0.0449816	0.0359727	-7.40453	-7.21149	-7.53392
2Mm1	34	3	0	0	0	0	0	0	0	0
2Mm2	43.7	3	26	8.66667	9866	22519	7407	0.0693847	0.198343	0.0512699	-6.96472	-5.4494	-7.40122
2Mm3	44.3	0.6	4	6.66667	3140	1588	827	0.0220827	0.0139868	0.00572434	-8.2379	-8.89675	-10.1856
2Mm4	38.6	2.8	0	0	626	303	481	0.00440248	0.00266877	0.00332939
2Mm5	42.8	1.4	7	5	3718	14259	6964	0.0261476	0.125591	0.0482035	-7.5791	-5.31513	-6.69665
2Mm6	40.8	0.2	0	0	33	21	13	0.000232079	0.000184964	8.99836e-05
2Mm7	44.1	0.7	7	10	2199	1265	4952	0.0154649	0.0111419	0.0342768	-9.33678	-9.80979	-8.18855
2Mm8	39.5	5.8	18	3.10345	6163	3132	5839	0.0433426	0.0275861	0.0404165	-6.16194	-6.81379	-6.26278
2Mm9	43.1	0.5	1	2	502	139	156	0.00353042	0.00122429	0.0010798	-9.14594	-10.6738	-10.855
2Mm10	39.4	0.4	2	5	498	570	360	0.00350229	0.00502046	0.00249185	-10.4794	-9.95989	-10.9705
2Mm11	42.2	1.3	8	6.15385	2836	1114	1943	0.0199448	0.00981192	0.0134491	-8.26933	-9.29274	-8.83784
2Mm12	40.1	0.6	0	0	313	143	386	0.00220124	0.00125952	0.00267182
2Mm13	42.4	1	5	5	3593	643	1027	0.0252685	0.00566343	0.00710871	-7.62844	-9.78604	-9.45813
2Mm14	39.5	2.9	18	6.2069	172881	154951	323661	1.21582	1.36478	2.24032	-2.35194	-2.1852	-1.47017
2Mm15	45.1	0.6	6	10	2152	491	618	0.0151344	0.00432464	0.00427768	-9.36795	-11.1751	-11.1909
2Mm16	50.1	1.7	70	41.1765	103054	20593	23160	0.724749	0.18138	0.160309	-5.82819	-7.82666	-8.00482
2Mm17	42.4	0.2	1	5	15	16	25	0.000105491	0.000140925	0.000173045	-15.5325	-15.1147	-14.8185
2Mm18	49.5	7.3	141	19.3151	193577	56016	73781	1.36137	0.493379	0.510699	-3.82659	-5.29089	-5.24111
2Mm19	43.4	1.1	13	11.8182	11727	23563	5524	0.0824726	0.207539	0.0382361	-7.16288	-5.83148	-8.27186
2Mm20	47.8	1	15	15	9382	3776	27887	0.0659809	0.0332584	0.193029	-7.8287	-8.81703	-6.28
2Mm21	39.3	1.5	36	24	1779	1371	932	0.0125112	0.0120755	0.00645113	-10.9056	-10.9567	-11.8612
2Mm22	45.4	0.3	1	3.33333	1081	272	324	0.00760236	0.00239573	0.00224267	-8.7763	-10.4423	-10.5375
2Mm23	39.2	0.2	0	0	85	38	35	0.000597781	0.000334697	0.000242264
2Mm24	46.7	0.5	4	8	2522	1707	2787	0.0177365	0.015035	0.0192911	-8.81713	-9.05553	-8.69592
2Mm25	39.1	1.8	8	4.44444	1991	1218	2479	0.0140021	0.0107279	0.0171592	-8.31021	-8.69449	-8.01688
2Mm26	36.4	2.2	0	0	1258	2285	654	0.00884715	0.0201259	0.00452687
2Mm27	38.2	4	3	0.75	1329	2109	988	0.00934647	0.0185757	0.00683875	-6.32632	-5.3354	-6.77701
2Mm28	36.4	0.7	0	0	59	48	45	0.00041493	0.000422776	0.000311482
2Mm29	38.2	1.9	3	1.57895	1782	797	893	0.0125323	0.00701984	0.00618118	-6.97717	-7.81331	-7.99686
2Mm30	42.9	0.9	4	4.44444	5454	267	277	0.0383564	0.00235169	0.00191734	-6.85639	-10.8841	-11.1787
2Mm31	40.3	1.3	2	1.53846	814	976	1466	0.00572463	0.00859644	0.0101474	-8.07009	-7.48353	-7.24424
2Mm32	42.3	1.6	9	5.625	2272	1711	12429	0.0159783	0.0150702	0.0860313	-8.45959	-8.54401	-6.03085
2Mm33	38.3	1.5	3	2	1100	464	430	0.00773598	0.00408683	0.00297638	-8.0142	-8.9348	-9.39223
2Mm34	36.6	1.1	2	1.81818	1058	172	141	0.00744061	0.00151495	0.000975976	-7.93286	-10.229	-10.8634
2Mm35	37.6	1.3	0	0	189	193	190	0.00132918	0.00169991	0.00131515
2Mm36	42.3	0.3	2	6.66667	786	196	970	0.00552771	0.00172633	0.00671416	-10.2361	-11.915	-9.95554
2Mm37	39.3	1.1	4	3.63636	1254	620	1876	0.00881902	0.00546085	0.0129853	-8.68766	-9.37915	-8.12947
2Mm38	42.8	2.5	12	4.8	6995	9222	2346	0.0491938	0.0812258	0.0162386	-6.60841	-5.88495	-8.20747
2Mm39	39.6	1.1	3	2.72727	1567	677	1071	0.0110203	0.0059629	0.00741327	-7.95116	-8.83723	-8.52313
2Mm40	36.3	0.2	1	5	308	13	15	0.00216608	0.000114502	0.000103827	-11.1726	-15.4143	-15.5555
2Mm41	39.3	0.5	5	10	1099	1834	321	0.00772895	0.0161536	0.0022219	-10.3374	-9.27393	-12.1359
2Mm42	36.8	1	1	1	167	85	65	0.00117446	0.000748665	0.000449918	-9.73378	-10.3834	-11.1181
2Mm43	38.8	4.3	13	3.02326	3641	1763	6359	0.0256061	0.0155282	0.0440158	-6.88347	-7.60507	-6.10194
2Mm44	42.5	0.5	2	4	1216	278	236	0.00855178	0.00244858	0.00163355	-8.86956	-10.6738	-11.2578
2Mm45	38.6	0.2	1	5	19	8	15	0.000133622	7.04626e-05	0.000103827	-15.1915	-16.1147	-15.5555
2Mm46	42.1	1.1	14	12.7273	2345	8440	10189	0.0164917	0.0743381	0.0705264	-9.59197	-7.41961	-7.49554
2Mm47	39.9	0.2	3	15	1611	1849	3248	0.0113297	0.0162857	0.0224821	-10.3706	-9.84714	-9.38197
2Mm48	43.4	3.6	28	7.77778	23538	9409	13538	0.165536	0.0828729	0.0937075	-5.55414	-6.55231	-6.37505
2Mm49	40	0.3	3	10	6835	5302	10787	0.0480686	0.0466991	0.0746656	-7.70069	-7.74239	-7.06534
2Mm50	42.1	4	31	7.75	5089	3098	16121	0.0357895	0.0272867	0.111587	-7.75852	-8.14986	-6.11796
2Mm51	39.1	3.9	15	3.84615	6850	3484	2488	0.0481741	0.0306865	0.0172215	-6.31902	-6.96967	-7.80306
2Mm52	36	0.5	1	2	202	39	75	0.00142061	0.000343505	0.000519136	-10.4593	-12.5074	-11.9116
2Mm53	38.7	2.1	6	2.85714	2281	965	969	0.0160416	0.00849955	0.00670724	-7.47661	-8.39297	-8.73464
2Mm54	43.2	0.3	7	23.3333	4435	2549	2177	0.0311901	0.0224512	0.0150688	-9.54709	-10.0214	-10.5966
2Mm55	47.1	0.3	12	40	3795	12005	5277	0.0266891	0.105738	0.0365264	-10.5495	-8.56336	-10.0968
2Mm56	44.4	0.2	3	15	1375	799	438	0.00966998	0.00703745	0.00303176	-10.5992	-11.0576	-12.2725
2Mm57	37.8	0.5	15	30	33	33	37	0.000232079	0.000290658	0.000256107	-16.98	-16.6553	-16.8379
2Mm58	36.3	1.4	69	49.2857	150	136	102	0.00105491	0.00119786	0.000706025	-15.5118	-15.3284	-16.0911
2Mm59	37.8	0.5	19	38	203	140	231	0.00142764	0.0012331	0.00159894	-14.7001	-14.9114	-14.5366
2Mm60	36.4	1.6	71	44.375	144	94	136	0.00101271	0.000827936	0.000941367	-15.4192	-15.7099	-15.5246
2Mm61	38.4	1.1	41	37.2727	86	66	68	0.000604813	0.000581317	0.000470684	-15.9113	-15.9684	-16.273
2Mm62	44	1.5	28	18.6667	27120	38470	19869	0.190727	0.338837	0.13753	-6.61281	-5.78373	-7.08458
2Mm63	48.8	0.2	4	20	11244	834	1208	0.0790758	0.00734573	0.00836155	-7.98255	-11.4108	-11.2239
2Mm64	42.7	0.3	1	3.33333	759	141	174	0.00533783	0.0012419	0.0012044	-9.2865	-11.3902	-11.4344
2Mm65	48.9	1.7	17	10	27324	4953	3632	0.192162	0.0436252	0.02514	-5.70153	-7.84062	-8.6358
2Mm66	42.1	0.8	3	3.75	1726	1278	655	0.0121385	0.0112564	0.00453379	-8.27116	-8.38	-9.69196
2Mm67	38.2	1.5	0	0	150	118	95	0.00105491	0.00103932	0.000657573
2Mm68	36.6	4	1	0.25	903	287	294	0.00635054	0.00252785	0.00203501	-5.29891	-6.62788	-6.94075
2Mm69	37.3	0.2	0	0	19	11	21	0.000133622	9.68861e-05	0.000145358
2Mm70	36.2	0.2	0	0	0	0	0	0	0	0
2Mm71	39.2	0.9	3	3.33333	246	185	603	0.00173005	0.00162945	0.00417386	-10.9119	-10.9984	-9.64137
2Mm72	43.7	3.2	33	10.3125	22710	38998	10480	0.159713	0.343488	0.0725406	-6.01277	-4.90799	-7.15139
2Mm73	39.9	0.2	2	10	182	272	416	0.00127995	0.00239573	0.00287948	-12.9316	-12.0272	-11.7619
2Mm74	44.2	0.7	4	5.71429	893	548	595	0.00628021	0.00482669	0.00411848	-9.82954	-10.2093	-10.4382
2Mm75	39.2	0.9	3	3.33333	401	292	494	0.00282012	0.00257189	0.00341938	-10.207	-10.3399	-9.92902
2Mm76	42.9	0.3	0	0	510	45	92	0.00358668	0.000396352	0.000636807
2Mm77	38.5	3.9	13	3.33333	2421	3625	2063	0.0170262	0.0319284	0.0142797	-7.61307	-6.70598	-7.86686
2Mm78	36.3	0.7	16	22.8571	98	88	81	0.000689206	0.000775089	0.000560667	-15.0174	-14.8479	-15.3151
2Mm79	39.3	0.9	27	30	4800	1142	1916	0.033757	0.0100585	0.0132622	-9.79556	-11.5423	-11.1434
2Mm80	42.1	0.4	3	7.5	1359	928	743	0.00955746	0.00817366	0.00514291	-9.61605	-9.84169	-10.5101
2Mm81	40.2	0.3	0	0	69	42	23	0.000485257	0.000369929	0.000159202
2Mm82	41.5	1.1	10	9.09091	3547	462	14376	0.024945	0.00406922	0.099508	-8.50953	-11.1255	-6.51347
2Mm83	38.2	1.4	1	0.714286	326	169	165	0.00229266	0.00148852	0.0011421	-8.28333	-8.90648	-9.28867
2Mm84	41.5	0.4	1	2.5	1462	158	126	0.0102818	0.00139164	0.000872149	-7.92569	-10.8109	-11.4851
2Mm85	39.8	0.8	0	0	160	85	127	0.00112523	0.000748665	0.000879071
2Mm86	42.4	0.7	4	5.71429	5344	443	380	0.0375828	0.00390187	0.00263029	-7.24836	-10.5162	-11.0851
2Mm87	40.4	0.4	0	0	50	40	31	0.000351636	0.000352313	0.000214576
2Mm88	43.7	0.5	4	8	561	159	335	0.00394535	0.00140044	0.00231881	-10.9856	-12.4799	-11.7524
2Mm89	48	0.5	11	22	15109	2927	3893	0.106257	0.0257805	0.0269466	-7.6938	-9.73701	-9.67318
2Mm90	43.5	0.2	5	25	1919	2609	460	0.0134958	0.0229796	0.00318404	-10.8552	-10.0874	-12.9388
2Mm91	48.8	0.2	9	45	2516	801	3147	0.0176943	0.00705507	0.021783	-11.3124	-12.639	-11.0125
2Mm92	42.9	0.6	13	21.6667	11875	3638	6145	0.0835135	0.0320429	0.0425346	-8.01925	-9.40126	-8.99263
2Mm93	47.3	0.4	8	20	2698	506	1712	0.0189743	0.00445676	0.0118501	-10.0417	-12.1317	-10.7209
2Mm94	43.1	0.4	7	17.5	3129	1520	10114	0.0220054	0.0133879	0.0700073	-9.63528	-10.3522	-7.96563
2Mm95	39.9	0.2	3	15	501	210	321	0.00352339	0.00184964	0.0022219	-12.0557	-12.9854	-12.7209
2Mm96	44.1	0.9	20	22.2222	44829	7051	6259	0.315269	0.062104	0.0433236	-6.13927	-8.4831	-9.00263
2Mm97	40.3	0.2	4	20	704	318	319	0.00495103	0.00280089	0.00220806	-11.98	-12.8018	-13.1449
2Mm98	43.7	0.8	16	20	6184	28480	5400	0.0434903	0.250847	0.0373778	-8.84509	-6.31705	-9.0636
2Mm99	39.1	1.7	0	0	210	127	128	0.00147687	0.00111859	0.000885992
2Mm100	42.8	1.5	14	9.33333	6533	1898	2220	0.0459447	0.0167173	0.0153664	-7.66635	-9.12491	-9.24647
2Mm101	40.2	0.2	1	5	100	116	111	0.000703271	0.00102171	0.000768322	-12.7956	-12.2567	-12.6679
2Mm102	42.5	1	14	14	7613	21703	3964	0.05354	0.191156	0.0274381	-8.03059	-6.19453	-8.99503
2Mm103	47.8	0.5	13	26	5957	1898	2520	0.0418939	0.0167173	0.017443	-9.27756	-10.603	-10.5416
2Mm104	43.9	0.5	4	8	586	409	2199	0.00412117	0.0036024	0.0152211	-10.9227	-11.1168	-9.03779
2Mm105	46.5	0.2	0	0	48	38	54	0.00033757	0.000334697	0.000373778
2Mm106	44.2	2.1	28	13.3333	22171	6712	12858	0.155922	0.0591181	0.0890007	-6.41807	-7.81722	-7.227
2Mm107	47.3	0.2	6	30	7984	2622	2143	0.0561492	0.0230941	0.0148335	-9.06148	-10.3432	-10.9819
2Mm108	43.2	0.3	4	13.3333	3567	1096	566	0.0250857	0.00965338	0.00391775	-9.05396	-10.4317	-11.7327
2Mm109	47.9	0.2	8	40	5900	2727	6235	0.041493	0.0240189	0.0431575	-9.91292	-10.7016	-9.85617
2Mm110	44.2	1.7	19	11.1765	35200	4387	12810	0.247551	0.0386399	0.0886685	-5.49659	-8.17616	-6.97783
2Mm111	40	2.7	4	1.48148	2323	2751	481	0.016337	0.0242303	0.00332939	-6.50275	-5.93408	-8.79757
2Mm112	42.2	0.4	2	5	2894	77	280	0.0203527	0.000678203	0.00193811	-7.94057	-12.8479	-11.3331
2Mm113	39.3	3.6	10	2.77778	18042	676	1260	0.126884	0.00595409	0.00872149	-4.45235	-8.86583	-8.31514
2Mm114	41.6	0.2	0	0	751	62	83	0.00528157	0.000546085	0.000574511
2Mm115	39.1	2.7	5	1.85185	1541	764	1744	0.0108374	0.00672918	0.0120716	-7.41681	-8.10432	-7.2612
2Mm116	41.5	0.6	3	5	264	363	672	0.00185664	0.00319724	0.00465146	-11.395	-10.6109	-10.07
2Mm117	40.2	0.4	0	0	783	71	49	0.00550661	0.000625356	0.000339169
2Mm118	44.4	1.3	18	13.8462	11418	7745	3360	0.0802995	0.0682166	0.0232573	-7.42988	-7.66515	-9.21759
2Mm119	40.7	0.2	0	0	30	17	13	0.000210981	0.000149733	8.99836e-05
2Mm120	43.5	1.2	4	3.33333	4142	837	926	0.0291295	0.00737215	0.0064096	-6.83834	-8.82066	-9.02252
2Mm121	40.6	0.2	1	5	182	308	144	0.00127995	0.00271281	0.000996742	-11.9316	-10.8479	-12.2924
2Mm122	42.3	0.5	1	2	217	243	512	0.0015261	0.0021403	0.00354397	-10.3559	-9.86797	-9.14042
2Mm123	40.1	0.2	2	10	291	472	190	0.00204652	0.00415729	0.00131515	-12.2545	-11.2321	-12.8925
2Mm124	42.6	1.8	18	10	22456	3130	11067	0.157927	0.0275685	0.0766037	-5.9846	-8.50276	-7.02837
2Mm125	38.6	0.8	1	1.25	161	75	262	0.00113227	0.000660587	0.00181352	-10.1085	-10.8859	-9.42892
2Mm126	41.6	0.3	1	3.33333	1077	32	30	0.00757423	0.00028185	0.000207654	-8.78165	-13.5297	-13.9705
2Mm127	40.7	0.5	2	4	223	196	321	0.00156829	0.00172633	0.0022219	-11.3166	-11.1781	-10.814
2Mm128	44	1.2	14	11.6667	25647	2429	4523	0.180368	0.0213942	0.0313074	-6.01531	-9.09096	-8.54167
2Mm129	47.8	2.2	56	25.4545	21899	8372	30906	0.154009	0.0737391	0.213926	-7.36876	-8.43128	-6.89467
2Mm130	44.6	0.6	10	16.6667	2705	786	5628	0.0190235	0.00692295	0.038956	-9.77497	-11.2333	-8.7409
2Mm131	47.4	0.2	3	15	4417	1779	2511	0.0310635	0.0156691	0.0173807	-8.91553	-9.90282	-9.75326
2Mm132	44.7	1.5	27	18	34354	18176	26187	0.241602	0.160091	0.181262	-6.21922	-6.81296	-6.63378
2Mm133	48.7	0.8	11	13.75	28579	3590	5924	0.200988	0.0316201	0.0410048	-6.09618	-8.76437	-8.38942
2Mm134	44.7	0.2	3	15	593	248	341	0.0041704	0.00218434	0.00236034	-11.8125	-12.7455	-12.6337
2Mm135	47.9	1.7	21	12.3529	29693	7121	6463	0.208822	0.0627205	0.0447357	-5.88643	-7.6217	-8.10921
2Mm136	42.2	0.7	0	0	75	68	97	0.000527453	0.000598932	0.000671416
2Mm137	40.3	0.3	0	0	36	33	34	0.000253178	0.000290658	0.000235342
2Mm138	43.8	0.3	0	0	37	38	34	0.00026021	0.000334697	0.000235342
2Mm139	46.3	0.3	1	3.33333	343	742	360	0.00241222	0.00653541	0.00249185	-10.4324	-8.99447	-10.3855
2Mm140	43	2.3	7	3.04348	5324	2476	1377	0.0374422	0.0218082	0.00953134	-6.34491	-7.12471	-8.31883
2Mm141	47.6	1.3	22	16.9231	19804	15935	24522	0.139276	0.140353	0.169737	-6.9249	-6.91379	-6.63955
2Mm142	43.1	0.2	11	55	420	10570	83403	0.00295374	0.0930987	0.5773	-14.1846	-9.20645	-6.57397
2Mm143	49.6	4.8	80	16.6667	73844	21522	202360	0.519324	0.189562	1.4007	-5.00419	-6.45815	-3.57275
2Mm144	45.3	0.4	0	0	72	51	45	0.000506355	0.000449199	0.000311482
2Mm145	46.8	1	3	3	4230	680	685	0.0297484	0.00598932	0.00474144	-6.65601	-8.96835	-9.30542
2Mm146	44	1.7	3	1.76471	951	251	293	0.00668811	0.00221076	0.00202809	-8.04361	-9.64067	-9.76509
2Mm147	47.9	2.7	33	12.2222	47681	40320	49074	0.335327	0.355132	0.339681	-5.1878	-5.10501	-5.16918
2Mm148	40.2	3	3	1	123	282	181	0.000865024	0.00248381	0.00125285	-10.175	-8.65323	-9.64057
2Mm149	44.9	0.4	6	15	3074	65	207	0.0216186	0.000572509	0.00143282	-9.43848	-14.6773	-13.3538
2Mm150	48.6	2.8	44	15.7143	65092	7462	51674	0.457773	0.065724	0.357678	-5.1013	-7.90144	-5.45727
2Mm151	45.4	0.3	10	33.3333	20729	1618	2276	0.145781	0.0142511	0.0157541	-7.83702	-11.1917	-11.047
2Mm152	46.4	0.2	8	40	4265	1150	2844	0.0299945	0.010129	0.0196856	-10.3811	-11.9473	-10.9886
2Mm153	42.3	0.3	3	10	871	443	859	0.00612549	0.00390187	0.00594584	-10.6729	-11.3235	-10.7158
3Mm1	46	3	0	0	0	0	0	0	0	0
3Mm2	38.2	5.5	5	0.909091	3535	2312	8973	0.0248606	0.0203637	0.0621095	-5.19249	-5.48035	-3.87154
3Mm3	44.1	1.9	18	9.47368	8612	1979	6600	0.0605657	0.0174307	0.045684	-7.28928	-9.08615	-7.69609
3Mm4	37.7	3	1	0.333333	579	371	628	0.00407194	0.0032677	0.0043469	-6.35511	-6.67254	-6.26083
3Mm5	36.8	0.8	0	0	673	77	72	0.00473302	0.000678203	0.000498371
3Mm6	39.2	7.5	26	3.46667	9197	34873	47139	0.0646799	0.307155	0.326288	-5.74409	-3.49651	-3.40933
3Mm7	41.9	0.5	1	2	305	297	510	0.00214498	0.00261592	0.00353013	-9.86482	-9.57846	-9.14606
3Mm8	38.3	1.7	0	0	157	193	87	0.00110414	0.00169991	0.000602198
3Mm9	35.8	0.2	0	0	18	32	6	0.000126589	0.00028185	4.15309e-05
3Mm10	37	0.5	0	0	49	84	29	0.000344603	0.000739858	0.000200733
3Mm11	36.9	0.4	0	0	32	47	29	0.000225047	0.000413968	0.000200733
3Mm12	38.1	0.7	1	1.42857	226	55	43	0.00158939	0.000484431	0.000297638	-9.81188	-11.526	-12.2287
3Mm13	36.9	0.5	0	0	165	133	98	0.0011604	0.00117144	0.000678338
3Mm14	39.9	0.5	1	2	126	47	61	0.000886122	0.000413968	0.000422231	-11.1402	-12.2382	-12.2097
3Mm15	43.1	2.3	10	4.34783	3586	5620	1195	0.0252193	0.0495	0.00827157	-7.42962	-6.45672	-9.03792
3Mm16	39.5	1.2	1	0.833333	188	111	128	0.00132215	0.000977669	0.000885992	-9.29986	-9.73533	-9.87738
3Mm17	43	1.2	11	9.16667	8109	2785	1376	0.0570283	0.0245298	0.00952442	-7.32858	-8.54572	-9.91055
3Mm18	39.3	0.2	0	0	8	5	2	5.62617e-05	4.40391e-05	1.38436e-05
3Mm19	42.6	1.7	11	6.47059	7508	3028	11511	0.0528016	0.0266701	0.079677	-6.93717	-7.92253	-6.34359
3Mm20	40.6	0.7	5	7.14286	794	934	2967	0.00558397	0.00822651	0.020537	-10.321	-9.762	-8.44213
3Mm21	43.2	1.5	1	0.666667	1282	193	178	0.00901594	0.00169991	0.00123208	-6.20834	-8.61536	-9.07972
3Mm22	39.6	0.3	1	3.33333	359	594	413	0.00252474	0.00523185	0.00285871	-10.3666	-9.31543	-10.1874
3Mm23	42.3	0.9	9	10	3346	2087	2091	0.0235315	0.0183819	0.0144735	-8.73119	-9.0875	-9.43237
3Mm24	38.5	0.3	1	3.33333	638	418	259	0.00448687	0.00368167	0.00179275	-9.53704	-9.82239	-10.8606
3Mm25	43.4	0.3	5	16.6667	365	261	672	0.00256694	0.00229884	0.00465146	-12.6646	-12.8238	-11.807
3Mm26	39	0.2	2	10	322	237	431	0.00226453	0.00208746	0.0029833	-12.1085	-12.226	-11.7108
3Mm27	42.5	1.5	3	2	1539	472	790	0.0108233	0.00415729	0.00546823	-7.52971	-8.91014	-8.51471
3Mm28	39.7	1.3	0	0	167	134	133	0.00117446	0.00118025	0.000920602
3Mm29	43.1	0.2	0	0	64	47	43	0.000450094	0.000413968	0.000297638
3Mm30	40.1	0.3	7	23.3333	1516	1399	863	0.0106616	0.0123222	0.00597353	-11.0958	-10.8869	-11.9315
3Mm31	44	0.6	0	0	1767	1040	761	0.0124268	0.00916014	0.0052675
3Mm32	39.1	0.9	3	3.33333	715	587	356	0.00502839	0.00517019	0.00246417	-9.37265	-9.33253	-10.4017
3Mm33	36.7	1.4	0	0	169	109	148	0.00118853	0.000960053	0.00102443
3Mm34	37.5	0.3	0	0	34	24	26	0.000239112	0.000211388	0.000179967
3Mm35	36.1	0.9	0	0	74	45	50	0.000520421	0.000396352	0.000346091
3Mm36	37.2	0.5	0	0	2166	52	37	0.0152329	0.000458007	0.000256107
3Mm37	36.4	0.5	0	0	83	93	75	0.000583715	0.000819128	0.000519136
3Mm38	37.5	0.2	0	0	30	6	12	0.000210981	5.2847e-05	8.30618e-05
3Mm39	36.6	2.6	0	0	352	223	216	0.00247551	0.00196415	0.00149511
3Mm40	38.6	1.9	2	1.05263	677	203	241	0.00476115	0.00178799	0.00166816	-7.78848	-9.20145	-9.30153
3Mm41	43.9	0.7	6	8.57143	2575	1674	4129	0.0181092	0.0147443	0.0285802	-8.88667	-9.18323	-8.22838
3Mm42	46.5	0.3	3	10	1512	153	2574	0.0106335	0.0013476	0.0178168	-9.87717	-12.8573	-9.13255
3Mm43	43.8	2.1	7	3.33333	3406	2370	3146	0.0239534	0.0208746	0.021776	-7.12059	-7.31908	-7.25808
3Mm44	40.3	0.5	2	4	251	117	290	0.00176521	0.00103052	0.00200733	-11.1459	-11.9224	-10.9605
3Mm45	42.9	1.4	11	7.85714	10684	1734	1361	0.0751375	0.0152728	0.00942059	-6.70833	-9.0069	-9.70397
3Mm46	39.4	1.6	1	0.625	1636	410	3772	0.0115055	0.00361121	0.0261091	-5.76346	-7.43523	-4.58123
3Mm47	42.1	0.3	4	13.3333	478	1073	818	0.00336164	0.0094508	0.00566205	-11.9536	-10.4623	-11.2014
3Mm48	39.3	0.2	1	5	4675	1407	2831	0.0328779	0.0123926	0.0195957	-7.24866	-8.6563	-7.99525
3Mm49	41.5	0.5	0	0	134	99	138	0.000942383	0.000871975	0.000955211
3Mm50	39.1	0.2	4	20	1537	4777	2185	0.0108093	0.042075	0.0151242	-10.8535	-8.89282	-10.3689
3Mm51	42.6	0.6	7	11.6667	568	334	268	0.00399458	0.00294181	0.00185505	-11.5121	-11.9534	-12.6186
3Mm52	39.2	6.6	21	3.18182	6702	11968	8241	0.0471332	0.105412	0.0570427	-6.07696	-4.91574	-5.80167
3Mm53	41.7	0.9	4	4.44444	412	267	477	0.00289748	0.00235169	0.00330171	-10.583	-10.8841	-10.3946
3Mm54	38.9	0.7	4	5.71429	565	258	2689	0.00397348	0.00227242	0.0186128	-10.49	-11.2961	-8.26214
3Mm55	43	0.4	3	7.5	1896	2182	2893	0.013334	0.0192187	0.0200248	-9.13563	-8.60824	-8.54896
3Mm56	40.5	0.6	0	0	92	62	50	0.000647009	0.000546085	0.000346091
3Mm57	43.9	0.5	1	2	1292	89	1256	0.00908626	0.000783897	0.0086938	-7.7821	-11.317	-7.8458
3Mm58	40.1	0.2	3	15	691	729	1404	0.0048596	0.00642091	0.00971823	-11.5918	-11.1899	-10.592
3Mm59	42.8	0.9	5	5.55556	2807	712	2698	0.0197408	0.00627117	0.0186751	-8.13661	-9.79098	-8.21667
3Mm60	38.4	0.9	1	1.11111	80	76	64	0.000562617	0.000669395	0.000442996	-10.9476	-10.6969	-11.2924
3Mm61	36.5	4.2	4	0.952381	1262	1698	775	0.00887528	0.0149557	0.00536441	-6.7456	-5.99277	-7.47198
3Mm62	38.6	1	4	4	1041	917	291	0.00732105	0.00807678	0.00201425	-9.09373	-8.952	-10.9555
3Mm63	36.5	1.5	1	0.666667	203	96	111	0.00142764	0.000845551	0.000768322	-8.86719	-9.62286	-9.76104
3Mm64	37.3	0.3	0	0	20	19	8	0.000140654	0.000167349	5.53745e-05
3Mm65	36.8	0.2	0	0	19	23	16	0.000133622	0.00020258	0.000110749
3Mm66	38.8	0.8	0	0	76	61	65	0.000534486	0.000537278	0.000449918
3Mm67	42.6	1	4	4	2543	3379	1971	0.0178842	0.0297617	0.0136429	-7.80517	-7.0704	-8.19571
3Mm68	38.8	3	11	3.66667	6957	20482	867	0.0489266	0.180402	0.00600121	-6.22771	-4.34518	-9.255
3Mm69	43.1	1.4	10	7.14286	7182	132991	699	0.0505089	1.17136	0.00483835	-7.14382	-2.60831	-10.5278
3Mm70	47.1	0.2	1	5	338	47	60	0.00237706	0.000413968	0.000415309	-11.0385	-13.5601	-13.5555
3Mm71	43.6	0.3	3	10	234	328	262	0.00164565	0.00288897	0.00181352	-12.5691	-11.7572	-12.4289
3Mm72	40.4	0.2	1	5	941	130	209	0.00661778	0.00114502	0.00144666	-9.56136	-12.0923	-11.755
3Mm73	43.7	1.2	6	5	1024	2021	1945	0.0072015	0.0178006	0.0134629	-9.43942	-8.13386	-8.53679
3Mm74	38.1	0.6	2	3.33333	1249	351	658	0.00878386	0.00309155	0.00455456	-8.5679	-10.0744	-9.51544
3Mm75	43.9	0.9	8	8.88889	2376	2584	653	0.0167097	0.0227594	0.00451995	-9.05517	-8.6094	-10.9415
3Mm76	49.1	1	38	38	35350	13052	19697	0.248606	0.11496	0.136339	-7.25599	-8.36873	-8.12266
3Mm77	43.7	0.4	8	20	19745	1612	2366	0.138861	0.0141982	0.016377	-7.17022	-10.4601	-10.2541
3Mm78	49	0.9	35	38.8889	23369	17104	11569	0.164347	0.150649	0.0800785	-7.88647	-8.01202	-8.92373
3Mm79	44.4	0.8	29	36.25	11942	5503	15067	0.0839846	0.0484695	0.104291	-8.75364	-9.54669	-8.44122
3Mm80	39.2	2.4	34	14.1667	1070	452	865	0.007525	0.00398114	0.00598737	-10.8785	-11.797	-11.2083
3Mm81	43.3	1.9	27	14.2105	13570	9064	12258	0.0954339	0.0798342	0.0848476	-7.21824	-7.47574	-7.38787
3Mm82	47.2	0.2	12	60	8860	2280	14123	0.0623098	0.0200818	0.0977568	-9.91129	-11.5449	-9.26155
3Mm83	43.9	4.2	67	15.9524	41425	61218	90605	0.29133	0.539198	0.627151	-5.77497	-4.88681	-4.66881
3Mm84	40.2	0.6	0	0	160	123	97	0.00112523	0.00108336	0.000671416
3Mm85	43.8	1.2	8	6.66667	2463	1409	1069	0.0173216	0.0124102	0.00739942	-8.58825	-9.06929	-9.81534
3Mm86	47.8	0.3	2	6.66667	18357	6287	1410	0.129099	0.0553748	0.00975976	-5.69041	-6.91159	-9.4159
3Mm87	44.8	1.2	6	5	3147	698	901	0.0221319	0.00614786	0.00623656	-7.81965	-9.66763	-9.64696
3Mm88	39.7	0.3	6	20	982	1503	14700	0.00690612	0.0132382	0.101751	-11.4998	-10.5611	-7.61882
3Mm89	43.2	0.4	4	10	976	505	3978	0.00686393	0.00444795	0.027535	-10.5087	-11.1346	-8.50452
3Mm90	46.7	0.2	1	5	574	48	59	0.00403678	0.000422776	0.000408387	-10.2745	-13.5297	-13.5797
3Mm91	43.1	0.2	6	30	2022	963	1094	0.0142201	0.00848194	0.00757247	-11.0428	-11.7883	-11.9519
3Mm92	38.7	0.3	3	10	973	485	243	0.00684283	0.0042718	0.001682	-10.5131	-11.1929	-12.5375
3Mm93	44	1.2	9	7.5	1963	1657	2134	0.0138052	0.0145946	0.0147712	-9.08553	-9.00531	-8.98796
3Mm94	46.7	0.2	2	10	281	30	46	0.00197619	0.000264235	0.000318404	-12.305	-15.2078	-14.9388
3Mm95	43.3	0.4	9	22.5	3516	2063	4140	0.024727	0.0181705	0.0286563	-9.82962	-10.2741	-9.61686
3Mm96	39.3	1.1	15	13.6364	864	1579	1195	0.00607626	0.0139076	0.00827157	-11.132	-9.93737	-10.687
3Mm97	44.9	0.3	5	16.6667	3726	434	435	0.0262039	0.0038226	0.00301099	-9.31297	-12.0901	-12.4344
3Mm98	47	0.7	16	22.8571	29518	39273	6025	0.207592	0.34591	0.0417039	-6.78275	-6.04611	-9.09825
3Mm99	45.4	0.2	7	35	3570	1546	6483	0.0251068	0.0136169	0.0448741	-10.4451	-11.3277	-9.60726
3Mm100	48	0.2	6	30	14529	1595	3390	0.102178	0.0140485	0.023465	-8.19773	-11.0603	-10.3202
3Mm101	42.9	0.9	9	10	4366	2195	2335	0.0307048	0.0193332	0.0161624	-8.34732	-9.01471	-9.27314
3Mm102	39.1	1.3	3	2.30769	1041	205	253	0.00732105	0.0018056	0.00175122	-8.30018	-10.3198	-10.3639
3Mm103	36.6	2.5	0	0	292	386	185	0.00205355	0.00339982	0.00128054
3Mm104	37.9	0.7	2	2.85714	231	3029	355	0.00162456	0.0266789	0.00245724	-10.7803	-6.74273	-10.1833
3Mm105	36.5	1.1	2	1.81818	184	87	144	0.00129402	0.000766281	0.000996742	-10.4564	-11.2123	-10.833
3Mm106	38.6	0.5	1	2	440	281	750	0.00309439	0.002475	0.00519136	-9.33613	-9.65836	-8.58967
3Mm107	42.2	1.5	17	11.3333	8375	4376	15164	0.058899	0.0385431	0.104962	-7.58811	-8.19989	-6.75456
3Mm108	38.9	3.9	5	1.28205	2651	5208	595	0.0186437	0.0458712	0.00411848	-6.10362	-4.80472	-8.28213
3Mm109	43.9	1.3	10	7.69231	3913	14778	2670	0.027519	0.130162	0.0184812	-8.12684	-5.88504	-8.70121
3Mm110	46.6	0.2	1	5	109	102	57	0.000766566	0.000898398	0.000394544	-12.6712	-12.4423	-13.6295
3Mm111	41.7	1.2	10	8.33333	2982	2901	9525	0.0209715	0.0255515	0.0659303	-8.63432	-8.34934	-6.98181
3Mm112	38.2	0.9	1	1.11111	648	91	86	0.0045572	0.000801512	0.000595276	-7.92964	-10.437	-10.8662
3Mm113	36.5	1	1	1	128	77	133	0.000900187	0.000678203	0.000920602	-10.1175	-10.526	-10.0851
3Mm114	39.1	1.6	5	3.125	5681	286	717	0.0399528	0.00251904	0.00496294	-6.28941	-10.2768	-9.29844
3Mm115	42.6	0.8	5	6.25	1287	542	774	0.0090511	0.00477384	0.00535749	-9.43155	-10.3545	-10.1881
3Mm116	39.5	1.2	0	0	174	118	103	0.00122369	0.00103932	0.000712947
3Mm117	43.2	1.9	19	10	4450	16351	3611	0.0312956	0.144017	0.0249947	-8.31983	-6.11762	-8.64416
3Mm118	46.7	0.2	2	10	831	4526	2626	0.00584418	0.0398642	0.0181767	-10.7407	-7.97069	-9.10369
3Mm119	44	0.4	2	5	1551	746	260	0.0109077	0.00657064	0.00179967	-8.84043	-9.57168	-11.44
3Mm120	39.7	1.1	3	2.72727	493	484	1116	0.00346713	0.00426299	0.00772475	-9.6195	-9.32138	-8.46376
3Mm121	42.4	0.2	3	15	439	129	313	0.00308736	0.00113621	0.00216653	-12.2463	-13.6884	-12.7573
3Mm122	39.9	0.2	2	10	157	108	216	0.00110414	0.000951245	0.00149511	-13.1448	-13.3598	-12.7075
3Mm123	42.3	0.4	1	2.5	641	560	445	0.00450797	0.00493238	0.00308021	-9.11524	-8.98543	-9.66468
3Mm124	38.8	1.6	2	1.25	496	143	137	0.00348823	0.00125952	0.000948289	-8.48522	-9.95484	-10.3643
3Mm125	42.7	0.6	7	11.6667	1758	2071	2752	0.0123635	0.018241	0.0190488	-9.88209	-9.32099	-9.25847
3Mm126	39.5	1.7	4	2.35294	7076	1055	2300	0.0497635	0.00929226	0.0159202	-5.56323	-7.98422	-7.20747
3Mm127	43	1.6	13	8.125	12091	44521	10491	0.0850325	0.392133	0.0726168	-6.57821	-4.37295	-6.80592
3Mm128	38.9	5	14	2.8	1892	4277	5435	0.0133059	0.0376711	0.0376201	-7.71722	-6.21583	-6.21778
3Mm129	44.1	0.6	3	5	5849	2673	6058	0.0411343	0.0235433	0.0419324	-6.92544	-7.73047	-6.89772
3Mm130	40.9	0.8	9	11.25	139	120	153	0.000977547	0.00105694	0.00105904	-13.4904	-13.3777	-13.3749
3Mm131	43.4	1.8	18	10	9616	28528	5069	0.0676266	0.25127	0.0350867	-7.20819	-5.31462	-8.15486
3Mm132	39.1	1.3	0	0	150	97	155	0.00105491	0.000854359	0.00107288
3Mm133	42.1	0.8	0	0	1143	655	221	0.00803839	0.00576913	0.00152972
3Mm134	38.5	0.7	0	0	74	79	50	0.000520421	0.000695818	0.000346091
3Mm135	36.4	0.2	0	0	17	12	12	0.000119556	0.000105694	8.30618e-05
3Mm136	38	1.5	3	2	334	296	433	0.00234893	0.00260712	0.00299715	-9.73378	-9.58333	-9.38219
3Mm137	44	3	20	6.66667	7937	5048	5998	0.0558186	0.0444619	0.0415171	-6.90007	-7.22825	-7.32712
3Mm138	39.1	5.1	12	2.35294	4268	5208	2419	0.0300156	0.0458712	0.0167439	-6.29261	-5.68073	-7.13469
4Mm1	28	3	0	0	0	0	0	0	0	0
4Mm2	41.9	0.8	5	6.25	850	1032	916	0.00597781	0.00908968	0.00634038	-10.03	-9.42541	-9.94507
4Mm3	39.6	4.2	13	3.09524	8072	2669	2755	0.056768	0.0235081	0.0190696	-5.76883	-7.04075	-7.34263
4Mm4	42.6	2	7	3.5	6934	3059	6823	0.0487648	0.0269431	0.0472276	-6.16537	-7.02129	-6.21158
4Mm5	40	0.6	0	0	72	59	196	0.000506355	0.000519662	0.00135668
4Mm6	42.4	1.9	16	8.42105	2822	2239	3085	0.0198463	0.0197207	0.0213538	-8.72899	-8.73814	-8.62336
4Mm7	39	4.5	12	2.66667	5104	4024	4610	0.035895	0.0354427	0.0319096	-6.21511	-6.23341	-6.3849
4Mm8	36.3	0.2	0	0	19	12	11	0.000133622	0.000105694	7.614e-05
4Mm9	37.6	0.2	0	0	7	12	7	4.9229e-05	0.000105694	4.84527e-05
4Mm10	36.3	0.2	0	0	10	13	11	7.03271e-05	0.000114502	7.614e-05
4Mm11	37.7	0.2	0	0	23	8	5	0.000161752	7.04626e-05	3.46091e-05
4Mm12	36	0.3	1	3.33333	98	32	24	0.000689206	0.00028185	0.000166124	-12.2397	-13.5297	-14.2924
4Mm13	37.5	0.4	0	0	27	27	28	0.000189883	0.000237811	0.000193811
4Mm14	36.3	0.4	0	0	75	63	93	0.000527453	0.000554893	0.000643729
4Mm15	38.8	2.6	8	3.07692	958	5511	2750	0.00673734	0.0485399	0.019035	-8.83509	-5.98617	-7.33669
4Mm16	41.8	0.6	4	6.66667	1907	809	994	0.0134114	0.00712553	0.00688029	-8.95736	-9.86975	-9.92028
4Mm17	38.6	1.5	2	1.33333	475	338	516	0.00334054	0.00297705	0.00357166	-8.64074	-8.80694	-8.54423
4Mm18	35.9	0.2	0	0	19	16	8	0.000133622	0.000140925	5.53745e-05
4Mm19	38.6	2.8	8	2.85714	1577	1450	1429	0.0110906	0.0127714	0.00989128	-8.00909	-7.80552	-8.1742
4Mm20	36.2	1.7	0	0	175	168	133	0.00123072	0.00147972	0.000920602
4Mm21	37.5	1.1	1	0.909091	596	163	279	0.0041915	0.00143568	0.00193119	-7.76082	-9.30655	-8.87879
4Mm22	36.4	0.7	0	0	68	53	34	0.000478224	0.000466815	0.000235342
4Mm23	38.3	1.6	0	0	111	154	74	0.000780631	0.00135641	0.000512214
4Mm24	43.6	1.7	11	6.47059	5509	2299	7445	0.0387432	0.0202492	0.0515329	-7.38381	-8.31989	-6.97226
4Mm25	39.4	0.2	1	5	166	95	83	0.00116743	0.000836744	0.000574511	-12.0644	-12.5449	-13.0873
4Mm26	41.9	1.8	13	7.22222	2986	1846	1910	0.0209997	0.0162593	0.0132207	-8.42593	-8.79504	-9.0935
4Mm27	38.6	0.6	1	1.66667	255	52	155	0.00179334	0.000458007	0.00107288	-9.8601	-11.8293	-10.6013
4Mm28	36.6	2.8	0	0	396	231	297	0.00278495	0.00203461	0.00205578
4Mm29	38.5	1.1	1	0.909091	173	110	255	0.00121666	0.000968861	0.00176506	-9.54536	-9.87392	-9.00856
4Mm30	44.1	1.5	20	13.3333	14062	11977	14662	0.098894	0.105491	0.101488	-7.07494	-6.98177	-7.03759
4Mm31	47.4	1.7	26	15.2941	22636	5078	9186	0.159192	0.0447262	0.0635838	-6.58606	-8.41764	-7.9101
4Mm32	42.9	0.3	2	6.66667	421	111	81	0.00296077	0.000977669	0.000560667	-11.1368	-12.7353	-13.5375
4Mm33	47.5	0.6	24	40	14918	5633	132517	0.104914	0.0496145	0.917258	-8.57465	-9.65502	-5.44653
4Mm34	44.3	0.4	8	20	5265	4311	1328	0.0370272	0.0379705	0.00919217	-9.0772	-9.0409	-11.0873
4Mm35	48.4	0.3	1	3.33333	123	76	62	0.000865024	0.000669395	0.000429153	-11.9119	-12.2818	-12.9232
4Mm36	43.7	0.7	10	14.2857	3221	4585	1714	0.0226524	0.0403839	0.011864	-9.3007	-8.46658	-10.2338
4Mm37	48.1	1.9	21	11.0526	12088	5786	8154	0.0850114	0.0509621	0.0564405	-7.02252	-7.76075	-7.61344
4Mm38	43.4	0.9	5	5.55556	3636	1241	1570	0.0255709	0.0109305	0.0108673	-7.76328	-8.98943	-8.9978
4Mm39	39.3	0.2	2	10	531	949	602	0.00373437	0.00835863	0.00416693	-11.3868	-10.2244	-11.2287
4Mm40	43.1	0.4	4	10	1022	270	2849	0.00718743	0.00237811	0.0197203	-10.4422	-12.0379	-8.98611
4Mm41	38.7	2.6	9	3.46154	6780	100444	1432	0.0476818	0.884693	0.00991204	-6.18183	-1.96816	-8.44802
4Mm42	36.8	0.4	0	0	40	33	27	0.000281308	0.000290658	0.000186889
4Mm43	38.8	1.2	5	4.16667	305	182	189	0.00214498	0.00160302	0.00130822	-10.9237	-11.3439	-11.6371
4Mm44	42.8	1.1	7	6.36364	2576	3914	2083	0.0181163	0.0344738	0.0144181	-8.45642	-7.52821	-8.78582
4Mm45	40.2	0.5	0	0	73	64	205	0.000513388	0.000563701	0.00141897
4Mm46	42.9	2.4	9	3.75	6255	2787	2963	0.0439896	0.0245474	0.0205093	-6.41358	-7.25518	-7.51447
4Mm47	46.8	0.4	0	0	1635	1421	723	0.0114985	0.0125159	0.00500447
4Mm48	42.7	2.6	28	10.7692	6050	6073	6223	0.0425479	0.0534899	0.0430745	-7.98361	-7.65343	-7.96587
4Mm49	40.8	1.8	6	3.33333	1653	44988	42	0.0116251	0.396247	0.000290716	-8.16358	-3.0725	-13.4851
4Mm50	43.6	0.3	6	20	1690	3234	1063	0.0118853	0.0284845	0.00735789	-10.7166	-9.45561	-11.4084
4Mm51	47.8	0.4	8	20	1568	2091	896	0.0110273	0.0184172	0.00620195	-10.8247	-10.0847	-11.655
4Mm52	44.6	0.2	0	0	51	31	30	0.000358668	0.000273043	0.000207654
4Mm53	49	0.6	16	26.6667	3588	33105	992	0.0252334	0.291583	0.00686644	-10.0455	-6.51499	-11.9232
4Mm54	42.7	0.4	3	7.5	277	66	439	0.00194806	0.000581317	0.00303868	-11.9106	-13.6553	-11.2692
4Mm55	39.2	3.4	5	1.47059	5152	434	619	0.0362325	0.0038226	0.0042846	-5.34296	-8.58762	-8.42302
4Mm56	36.7	0.6	0	0	63	63	70	0.000443061	0.000554893	0.000484527
4Mm57	38	1.7	1	0.588235	3597	214	268	0.0252967	0.00188488	0.00185505	-4.53937	-8.28578	-8.30879
4Mm58	42.1	0.7	1	1.42857	1645	585	378	0.0115688	0.00515258	0.00261645	-6.94819	-8.11506	-9.09275
4Mm59	38.5	2.4	2	0.833333	1367	1312	870	0.00961372	0.0115559	0.00602198	-6.43766	-6.1722	-7.11251
4Mm60	36.9	0.3	0	0	81	29	569	0.00056965	0.000255427	0.00393851
4Mm61	38.3	4	7	1.75	2042	2045	3033	0.0143608	0.018012	0.0209939	-6.92908	-6.60225	-6.38124
4Mm62	36.5	0.3	0	0	53	33	22	0.000372734	0.000290658	0.00015228
4Mm63	37.3	0.2	0	0	33	10	18	0.000232079	8.80783e-05	0.000124593
4Mm64	36.6	2.4	0	0	60763	63402	142422	0.427329	0.558434	0.985819
4Mm65	39.3	2.4	4	1.66667	1316	1916	990	0.00925505	0.0168758	0.0068526	-7.49251	-6.62587	-7.9261
4Mm66	42.5	1.2	6	5	2191	890	797	0.0154087	0.00783897	0.00551669	-8.34204	-9.31705	-9.82391
4Mm67	39.7	0.2	0	0	37	50	19	0.00026021	0.000440391	0.000131515
4Mm68	44.4	0.4	0	0	131	85	355	0.000921285	0.000748665	0.00245724
4Mm69	40.1	2	3	1.5	4792	317	397	0.0337008	0.00279208	0.00274796	-5.47604	-9.06941	-9.09239
4Mm70	42.8	0.9	8	8.88889	4234	4398	1880	0.0297765	0.0387368	0.013013	-8.22169	-7.84215	-9.4159
4Mm71	40.9	0.8	2	2.5	659	96	1915	0.00463456	0.000845551	0.0132553	-9.07528	-11.5297	-7.55922
4Mm72	41.3	1.2	24	20	1018	842	924	0.0071593	0.00741619	0.00639576	-11.4479	-11.397	-11.6106
4Mm73	42	0.4	4	10	218	257	264	0.00153313	0.00226361	0.00182736	-12.6712	-12.1091	-12.418
4Mm74	38.4	2.5	5	2	735	405	690	0.00516904	0.00356717	0.00477605	-8.59589	-9.131	-8.70997
4Mm75	36.2	0.8	0	0	111	61	111	0.000780631	0.000537278	0.000768322
4Mm76	37.7	0.2	0	0	8	11	10	5.62617e-05	9.68861e-05	6.92182e-05
4Mm77	36.5	0.3	0	0	23	13	51	0.000161752	0.000114502	0.000353013
4Mm78	39	1.7	7	4.11765	797	1032	1077	0.00560507	0.00908968	0.0074548	-9.52087	-8.82338	-9.10944
4Mm79	42.2	0.9	2	2.22222	1779	1278	1652	0.0125112	0.0112564	0.0114348	-7.47264	-7.62511	-7.60242
4Mm80	38.8	1.6	7	4.375	1173	6257	305	0.00824937	0.0551106	0.00211115	-9.05078	-6.31081	-11.017
4Mm81	42.5	1.4	7	5	2023	1189	694	0.0142272	0.0104725	0.00480374	-8.45713	-8.89918	-10.0236
4Mm82	40.2	0.2	2	10	645	6248	167	0.0045361	0.0550313	0.00115594	-11.1063	-7.50553	-13.0786
4Mm83	43.3	0.6	2	3.33333	367	215	314	0.00258101	0.00189368	0.00217345	-10.3348	-10.7816	-10.5828
4Mm84	39	0.2	2	10	80	73	82	0.000562617	0.000642971	0.000567589	-14.1175	-13.9249	-14.1048
4Mm85	43.4	2.1	11	5.2381	8213	6190	19510	0.0577597	0.0545205	0.135045	-6.50284	-6.5861	-5.27753
4Mm86	40	0.4	0	0	164	63	40	0.00115336	0.000554893	0.000276873
4Mm87	42.7	4	14	3.5	9674	15206	7016	0.0680345	0.133932	0.0485635	-5.68495	-4.70778	-6.17134
4Mm88	49.2	0.8	17	21.25	11713	13020	4366	0.0823742	0.114678	0.0302207	-8.01106	-7.53373	-9.45771
4Mm89	44.9	0.2	5	25	1258	1966	433	0.00884715	0.0173162	0.00299715	-11.4644	-10.4956	-13.0261
4Mm90	49.4	0.6	6	10	1736	2498	1678	0.0122088	0.022002	0.0116148	-9.67786	-8.82815	-9.74982
4Mm91	44.7	0.4	6	15	2551	15311	1945	0.0179404	0.134857	0.0134629	-9.70753	-6.79739	-10.1218
4Mm92	40.3	0.4	6	15	1796	811	1772	0.0126308	0.00714315	0.0122655	-10.2138	-11.0361	-10.2561
4Mm93	42.5	0.8	10	12.5	5719	4762	7478	0.0402201	0.0419429	0.0517613	-8.2798	-8.21929	-7.91584
4Mm94	37.4	0.3	2	6.66667	394	543	1257	0.00277089	0.00478265	0.00870072	-11.2324	-10.4449	-9.58161
4Mm95	44	0.3	1	3.33333	752	195	379	0.0052886	0.00171753	0.00262337	-9.29986	-10.9224	-10.3113
4Mm96	38.7	1.2	2	1.66667	284	92	89	0.00199729	0.00081032	0.000616042	-9.70471	-11.0062	-11.4017
4Mm97	42	0.5	3	6	280	60	135	0.00196916	0.00052847	0.000934445	-11.5732	-13.4709	-12.6486
4Mm98	37.6	1.6	6	3.75	214	112	366	0.001505	0.000986477	0.00253338	-11.2829	-11.8923	-10.5316
4Mm99	36.5	0.5	0	0	25	28	14	0.000175818	0.000246619	9.69054e-05
4Mm100	39.3	0.3	0	0	21	15	16	0.000147687	0.000132117	0.000110749
4Mm101	45.2	0.2	1	5	71	28	36	0.000499323	0.000246619	0.000249185	-13.2897	-14.3074	-14.2924
4Mm102	47	0.4	2	5	238	75	106	0.00167379	0.000660587	0.000733713	-11.5446	-12.8859	-12.7344
4Mm103	42.1	0.9	13	14.4444	2062	11869	1433	0.0145015	0.10454	0.00991896	-9.9601	-7.11031	-10.508
4Mm104	49.1	0.2	5	25	2085	2691	524	0.0146632	0.0237019	0.00362703	-10.7355	-10.0427	-12.7509
4Mm105	42.7	1	24	24	16579	16095	13208	0.116595	0.141762	0.0914234	-7.68538	-7.40342	-8.03626
4Mm106	48.2	1.6	30	18.75	24263	9853	12918	0.170635	0.0867835	0.089416	-6.77984	-7.75525	-7.71214
4Mm107	43.8	0.4	13	32.5	119	76	134	0.000836893	0.000669395	0.000927523	-15.245	-15.5672	-15.0967
4Mm108	47.5	0.3	14	46.6667	4215	1680	3776	0.0296429	0.0147972	0.0261368	-10.6205	-11.6229	-10.8021
4Mm109	44.5	0.5	7	14	1501	548	541	0.0105561	0.00482669	0.0037447	-10.3731	-11.5021	-11.8683
4Mm110	49.5	0.5	3	6	1597	155	439	0.0112312	0.00136521	0.00303868	-9.0613	-12.1016	-10.9473
4Mm111	42.1	0.2	1	5	420	110	294	0.00295374	0.000968861	0.00203501	-10.7252	-12.3334	-11.2627
4Mm112	46.8	0.4	7	17.5	5381	304	1128	0.037843	0.00267758	0.00780781	-8.85311	-12.6741	-11.1301
4Mm113	44.1	0.2	5	25	4482	1268	609	0.0315206	0.0111683	0.00421539	-9.63142	-11.1283	-12.534
4Mm114	40.5	1.7	3	1.76471	3802	262	2195	0.0267384	0.00230765	0.0151934	-6.04437	-9.57879	-6.85984
4Mm115	46.6	0.5	13	26	19905	2311	2547	0.139986	0.0203549	0.0176299	-7.53708	-10.3189	-10.5263
4Mm116	44.4	0.8	7	8.75	3643	1603	1535	0.0256202	0.0141189	0.010625	-8.41586	-9.27551	-9.68568
4Mm117	48.7	2.2	27	12.2727	20206	4929	14636	0.142103	0.0434138	0.101308	-6.43238	-8.14309	-6.92057
4Mm118	43.3	0.8	14	17.5	46035	3054	3930	0.323751	0.0268991	0.0272027	-5.75633	-9.34558	-9.32939
4Mm119	47.2	0.6	7	11.6667	7424	494	755	0.0522109	0.00435107	0.00522597	-7.80383	-11.3887	-11.1244
4Mm120	44.6	0.2	0	0	18	20	22	0.000126589	0.000176157	0.00015228
4Mm121	48	1.8	34	18.8889	31979	10539	11341	0.224899	0.0928257	0.0785003	-6.39212	-7.6688	-7.91062
4Mm122	45.2	0.2	2	10	1465	1267	6720	0.0103029	0.0111595	0.0465146	-9.92273	-9.80751	-7.7481
4Mm123	48.4	2.3	24	10.4348	28286	6718	9751	0.198927	0.059171	0.0674946	-5.71302	-7.46229	-7.27241
4Mm124	45.4	0.6	15	25	5743	2136	2813	0.0403889	0.0188135	0.0194711	-9.27375	-10.3759	-10.3264
4Mm125	48.9	3.5	74	21.1429	46325	23257	34633	0.32579	0.204844	0.239723	-6.02008	-6.6895	-6.46266
4Mm126	43.1	0.2	2	10	2315	392	534	0.0162807	0.00345267	0.00369625	-9.26262	-11.5	-11.4017
4Mm127	50.3	1.4	15	10.7143	15317	8305	6487	0.10772	0.073149	0.0449018	-6.63611	-7.19448	-7.89855
4Mm128	45.5	0.2	2	10	6706	1464	3274	0.0471614	0.0128947	0.022662	-7.72818	-9.59901	-8.78551
4Mm129	50.3	4.4	64	14.5455	90883	38831	54581	0.639154	0.342017	0.3778	-4.50826	-5.41036	-5.2668
4Mm130	44.8	1.1	6	5.45455	3017	1313	2179	0.0212177	0.0115647	0.0150826	-8.00605	-8.88159	-8.49843
4Mm131	40.6	0.2	3	15	6	7	8	4.21963e-05	6.16548e-05	5.53745e-05	-18.4394	-17.8923	-18.0473
4Mm132	42.9	1.5	14	9.33333	2262	3188	1175	0.015908	0.0280794	0.00813313	-9.1965	-8.37674	-10.1644
4Mm133	40.2	2.2	2	0.909091	179	169	138	0.00125886	0.00148852	0.000955211	-9.49617	-9.2544	-9.89439
4Mm134	49.1	2.4	51	21.25	64618	21401	25970	0.45444	0.188496	0.17976	-5.54723	-6.81678	-6.88525
4Mm135	43.9	0.3	2	6.66667	1606	748	264	0.0112945	0.00658826	0.00182736	-9.2052	-9.98285	-11.833
4Mm136	49.1	1.7	24	14.1176	17121	14411	18855	0.120407	0.12693	0.130511	-6.87344	-6.79733	-6.75719
4Mm137	53.5	0.3	7	23.3333	23676	1753	2161	0.166506	0.0154401	0.014958	-7.13067	-10.5615	-10.6073
4Mm138	49.8	3.8	55	14.4737	57756	15775	26950	0.406181	0.138943	0.186543	-5.15516	-6.70279	-6.27778
5Mm1	24	3	0	0	0	0	0	0	0	0
5Mm2	42.3	0.7	7	10	1550	1506	1356	0.0109007	0.0132646	0.00938598	-9.84136	-9.5582	-10.0572
5Mm3	39.8	3.3	13	3.93939	4772	2846	1547	0.0335601	0.0250671	0.010708	-6.87508	-7.29604	-8.52313
5Mm4	36.3	0.3	0	0	2169	2426	4859	0.015254	0.0213678	0.0336331
5Mm5	39.4	1.4	8	5.71429	2053	1202	995	0.0144382	0.010587	0.00688721	-8.62854	-9.07613	-9.69644
5Mm6	41.3	0.4	4	10	695	7560	2477	0.00488773	0.0665872	0.0171453	-10.9985	-7.23054	-9.18797
5Mm7	38.8	1.2	4	3.33333	1348	1095	398	0.0094801	0.00964457	0.00275488	-8.45785	-8.43303	-10.2408
5Mm8	36.4	0.2	0	0	19	19	16	0.000133622	0.000167349	0.000110749
5Mm9	37.5	2.4	1	0.416667	232	165	165	0.00163159	0.00145329	0.0011421	-7.99647	-8.16343	-8.51106
5Mm10	36.2	0.7	1	1.42857	95	60	81	0.000668108	0.00052847	0.000560667	-11.0622	-11.4005	-11.3151
5Mm11	38	1.3	2	1.53846	3367	94	131	0.0236791	0.000827936	0.000906758	-6.02173	-10.8597	-10.7285
5Mm12	41.5	0.3	1	3.33333	5	4	4	3.51636e-05	3.52313e-05	2.76873e-05	-16.5325	-16.5297	-16.8774
5Mm13	38.3	4.9	8	1.63265	3354	1009	6541	0.0235877	0.0088871	0.0452756	-6.11304	-7.52129	-5.17234
5Mm14	42.3	1.4	12	8.57143	5982	4566	7022	0.0420697	0.0402165	0.048605	-7.67061	-7.7356	-7.46229
5Mm15	40.8	1.1	2	1.81818	1900	465	1680	0.0133622	0.00409564	0.0116287	-7.0882	-8.79419	-7.28867
5Mm16	42.5	1.1	6	5.45455	4815	1887	2907	0.0338625	0.0166204	0.0201217	-7.33163	-8.35836	-8.08256
5Mm17	49	0.9	17	18.8889	21300	4249	14401	0.149797	0.0374245	0.0996811	-6.97839	-8.97934	-7.566
5Mm18	45	0.2	2	10	814	324	270	0.00572463	0.00285374	0.00186889	-10.7705	-11.7749	-12.3855
5Mm19	38	0.2	1	5	505	160	228	0.00355152	0.00140925	0.00157817	-10.4593	-11.7928	-11.6295
5Mm20	45	0.4	3	7.5	1293	98	383	0.0090933	0.000863167	0.00265106	-9.68787	-13.085	-11.4661
5Mm21	42.5	1	0	0	21	3	2	0.000147687	2.64235e-05	1.38436e-05
5Mm22	43.5	2	4	2	7016	974	487	0.0493415	0.00857882	0.00337092	-5.34105	-7.865	-9.21264
5Mm23	47.3	0.2	3	15	986	832	133	0.00693425	0.00732811	0.000920602	-11.0789	-10.9992	-13.992
5Mm24	43.6	0.8	1	1.25	967	563	572	0.00680063	0.00495881	0.00395928	-7.52204	-7.97772	-8.30247
5Mm25	40.8	0.3	2	6.66667	282	90	175	0.00198322	0.000792705	0.00121132	-11.7149	-13.0379	-12.4262
5Mm26	43	0.9	10	11.1111	4276	6816	5971	0.0300719	0.0600342	0.0413302	-8.52937	-7.532	-8.07059
5Mm27	48.2	1	31	31	25182	17751	19130	0.177098	0.156348	0.132414	-7.45158	-7.63137	-7.87106
5Mm28	43.6	0.4	7	17.5	1837	2222	1847	0.0129191	0.019571	0.0127846	-10.4036	-9.80442	-10.4187
5Mm29	40.2	0.2	3	15	238	148	141	0.00167379	0.00130356	0.000975976	-13.1296	-13.4902	-13.9078
5Mm30	45.2	0.6	4	6.66667	1669	1409	4140	0.0117376	0.0124102	0.0286563	-9.14968	-9.06929	-7.86197
5Mm31	39.9	0.2	1	5	54	252	63	0.000379766	0.00221957	0.000436074	-13.6845	-11.1374	-13.4851
5Mm32	44.5	0.5	6	12	6923	850	707	0.0486875	0.00748665	0.00489372	-7.94527	-10.6464	-11.2598
5Mm33	48.6	0.6	8	13.3333	11475	2824	6816	0.0807004	0.0248733	0.0471791	-7.36825	-9.06622	-8.14267
5Mm34	42.8	0.4	5	12.5	13556	806	954	0.0953354	0.00709911	0.00660341	-7.0347	-10.782	-10.8864
5Mm35	45.8	0.5	10	20	12114	3039	3206	0.0851943	0.026767	0.0221913	-7.87503	-9.54533	-9.81579
5Mm36	40.9	0.2	3	15	943	119	148	0.00663185	0.00104813	0.00102443	-11.1433	-13.8049	-13.8379
5Mm37	49.6	2.7	30	11.1111	34320	9015	8463	0.241363	0.0794026	0.0585793	-5.52466	-7.1286	-7.5674
5Mm38	44.6	0.2	1	5	44	25	31	0.000309439	0.000220196	0.000214576	-13.98	-14.4709	-14.5081
5Mm39	47.2	0.9	9	10	12696	2212	1605	0.0892873	0.0194829	0.0111095	-6.80733	-9.00357	-9.81399
5Mm40	43.2	0.4	1	2.5	277	59	90	0.00194806	0.000519662	0.000622963	-10.3257	-12.2321	-11.9705
5Mm41	39	2.7	2	0.740741	1473	429	1497	0.0103592	0.00377856	0.010362	-6.15999	-7.61499	-6.1596
5Mm42	42.4	0.2	2	10	422	236	176	0.0029678	0.00207865	0.00121824	-11.7183	-12.2321	-13.0029
5Mm43	40.3	1.9	4	2.10526	1457	973	940	0.0102467	0.00857002	0.00650651	-7.6827	-7.94049	-8.3379
5Mm44	42.7	0.9	6	6.66667	1647	963	1318	0.0115829	0.00848194	0.00912295	-9.16883	-9.61836	-9.51325
5Mm45	40.7	0.7	0	0	121	58	69	0.000850958	0.000510854	0.000477605
5Mm46	43.4	0.2	4	20	5620	7701	2027	0.0395238	0.0678291	0.0140305	-8.98306	-8.20388	-10.4772
5Mm47	38.5	1.2	2	1.66667	207	280	125	0.00145577	0.00246619	0.000865227	-10.161	-9.40046	-10.9116
5Mm48	36.9	1	0	0	101	56	84	0.000710304	0.000493238	0.000581433
5Mm49	38.5	3.9	4	1.02564	2454	975	1036	0.0172583	0.00858763	0.007171	-5.89309	-6.90005	-7.16014
5Mm50	44.1	1.5	9	6	5328	2931	2437	0.0374703	0.0258157	0.0168685	-7.32307	-7.86057	-8.47449
5Mm51	46.2	0.3	0	0	762	319	942	0.00535893	0.0028097	0.00652035
5Mm52	42	0.7	4	5.71429	1095	355	772	0.00770082	0.00312678	0.00534364	-9.53535	-10.8357	-10.0625
5Mm53	38.2	0.9	0	0	109	66	66	0.000766566	0.000581317	0.00045684
5Mm54	36.3	2.5	0	0	390	292	569	0.00274276	0.00257189	0.00393851
5Mm55	38.8	0.2	1	5	473	40	111	0.00332647	0.000352313	0.000768322	-10.5537	-13.7928	-12.6679
5Mm56	36.5	4.4	1	0.227273	631	295	337	0.00443764	0.00259831	0.00233265	-5.67849	-6.45071	-6.60631
5Mm57	38.4	1.6	0	0	697	235	125	0.0049018	0.00206984	0.000865227
5Mm58	44	4.1	30	7.31707	23406	11875	7604	0.164608	0.104593	0.0526335	-5.47416	-6.12841	-7.11914
5Mm59	38.6	0.9	1	1.11111	160	133	130	0.00112523	0.00117144	0.000899836	-9.94756	-9.8895	-10.2701
5Mm60	36.2	0.2	0	0	10	7	8	7.03271e-05	6.16548e-05	5.53745e-05
5Mm61	37.5	1.7	4	2.35294	451	361	1028	0.00317175	0.00317963	0.00711563	-9.53497	-9.53139	-8.36926
5Mm62	36.6	0.4	2	5	446	24	26	0.00313659	0.000211388	0.000179967	-10.6385	-14.5297	-14.7619
5Mm63	38.2	1	3	3	499	99	68	0.00350932	0.000871975	0.000470684	-9.73955	-11.7484	-12.6379
5Mm64	43.7	5.8	43	7.41379	21590	12245	13883	0.151836	0.107852	0.0960956	-5.60962	-6.10309	-6.2696
5Mm65	38.4	0.6	0	0	49	25	40	0.000344603	0.000220196	0.000276873
5Mm66	36.5	7	3	0.428571	2360	1175	1284	0.0165972	0.0103492	0.00888761	-4.69052	-5.37194	-5.5916
5Mm67	38	3	31	10.3333	2258	35855	572	0.0158799	0.315805	0.00395928	-9.34589	-5.03213	-11.3498
5Mm68	42.1	0.6	7	11.6667	3766	2622	2370	0.0264852	0.0230941	0.0164047	-8.78299	-8.98065	-9.47407
5Mm69	40.2	1.4	6	4.28571	23379	566234	944	0.164418	4.98729	0.00653419	-4.7041	0.218721	-9.35731
5Mm70	42.3	0.2	3	15	12699	364745	55	0.0893084	3.21261	0.0003807	-7.39195	-2.22314	-15.2659
5Mm71	40.4	0.6	11	18.3333	221	163	241	0.00155423	0.00143568	0.00166816	-13.526	-13.6405	-13.4239
5Mm72	43.2	2.4	23	9.58333	10026	8125	10570	0.07051	0.0715636	0.0731636	-7.08656	-7.06516	-7.03326
5Mm73	40.8	2.6	5	1.92308	415	966	564	0.00291858	0.00850836	0.0039039	-9.36394	-7.82032	-8.94428
5Mm74	42.6	0.9	3	3.33333	1087	458	506	0.00764456	0.00403399	0.00350244	-8.76832	-9.69054	-9.89439
5Mm75	39.9	1.6	7	4.375	969	522	699	0.0068147	0.00459769	0.00483835	-9.32642	-9.89416	-9.82055
5Mm76	43.3	5.7	37	6.49123	53928	14090	11652	0.37926	0.124102	0.080653	-4.09723	-5.70889	-6.33062
5Mm77	40.6	0.4	1	2.5	407	279	251	0.00286231	0.00245738	0.00173738	-9.77053	-9.99059	-10.4908
5Mm78	42.9	0.8	6	7.5	1054	353	392	0.00741248	0.00310916	0.00271335	-9.98272	-11.2361	-11.4326
5Mm79	46.6	0.2	1	5	704	493	152	0.00495103	0.00434226	0.00105212	-9.97998	-10.1693	-12.2144
5Mm80	43.1	2.2	15	6.81818	3057	2287	2346	0.021499	0.0201435	0.0162386	-8.30897	-8.40293	-8.71382
5Mm81	38.7	0.2	3	15	321	894	513	0.0022575	0.0078742	0.00355089	-12.6979	-10.8955	-12.0445
5Mm82	45	0.5	13	26	28820	6003	4767	0.202683	0.0528734	0.0329963	-7.00314	-8.94175	-9.62199
5Mm83	39.7	1.3	2	1.53846	713	329	336	0.00501432	0.00289778	0.00232573	-8.26122	-9.05233	-9.36959
5Mm84	43.5	0.2	4	20	3208	1342	1898	0.0225609	0.0118201	0.0131376	-9.79196	-10.7245	-10.5721
5Mm85	47.3	0.6	12	20	8705	3796	2871	0.0612198	0.0334345	0.0198725	-8.35179	-9.22445	-9.97501
5Mm86	45	0.3	0	0	113	48	82	0.000794696	0.000422776	0.000567589
5Mm87	50	4.5	65	14.4444	70200	24171	40217	0.493696	0.212894	0.278375	-4.87075	-6.08424	-5.69734
5Mm88	45.7	0.2	1	5	753	29	41	0.00529563	0.000255427	0.000283794	-9.88291	-14.2567	-14.1048
5Mm89	48.4	6.6	69	10.4545	70220	61220	36024	0.493837	0.539215	0.249352	-4.40395	-4.27713	-5.38981
5Mm90	45.1	0.2	2	10	14773	2285	2458	0.103894	0.0201259	0.0170138	-6.58874	-8.95673	-9.19908
5Mm91	47.4	0.9	21	23.3333	15271	26400	13371	0.107397	0.232527	0.0925516	-7.7633	-6.64885	-7.97792
5Mm92	45	0.4	9	22.5	3103	1510	5294	0.0218225	0.0132998	0.0366441	-10.0099	-10.7243	-9.26213
5Mm93	51	0.3	6	20	9909	1868	1939	0.0696871	0.016453	0.0134214	-8.16489	-10.2474	-10.5412
5Mm94	45	0.2	3	15	1167	520	559	0.00820717	0.00458007	0.0038693	-10.8358	-11.6773	-11.9206
5Mm95	49.4	0.6	12	20	9466	1985	7040	0.0665717	0.0174835	0.0487296	-8.23088	-10.1598	-8.68099
5Mm96	54.2	0.2	1	5	3984	530	974	0.0280183	0.00466815	0.00674185	-7.47941	-10.0649	-9.53457
5Mm97	49.4	0.5	4	8	5818	6555	3939	0.0409163	0.0577353	0.027265	-7.61118	-7.1144	-8.1968
5Mm98	43.5	1.7	0	0	973	178	230	0.00684283	0.00156779	0.00159202
5Mm99	47	0.3	1	3.33333	1091	924	491	0.00767269	0.00813843	0.00339861	-8.76302	-8.678	-9.9378
5Mm100	45	0.7	1	1.42857	520	74	98	0.00365701	0.000651779	0.000678338	-8.60969	-11.0979	-11.0403
5Mm101	48.4	1.2	6	5	4284	990	1412	0.0301281	0.00871975	0.0097736	-7.37467	-9.16343	-8.99882
5Mm102	45.6	0.6	16	26.6667	12654	13624	22200	0.0889919	0.119998	0.153664	-8.22715	-7.79589	-7.43911
5Mm103	46.5	0.2	4	20	1702	1751	1286	0.0119697	0.0154225	0.00890146	-10.7064	-10.3407	-11.1337
5Mm104	44.1	1	2	2	3987	207	312	0.0280394	0.00182322	0.00215961	-6.1564	-10.0993	-9.85502
5Mm105	46.3	0.2	0	0	788	40	149	0.00554178	0.000352313	0.00103135
5Mm106	43.2	2.4	0	0	434	279	294	0.0030522	0.00245738	0.00203501
5Mm107	48.9	2.3	58	25.2174	69666	28597	32380	0.489941	0.251877	0.224128	-5.68567	-6.64555	-6.81395
5Mm108	45.8	0.3	1	3.33333	501	144	488	0.00352339	0.00126833	0.00337785	-9.88579	-11.3598	-9.94665
5Mm109	49.2	1.2	33	27.5	41035	12531	11877	0.288587	0.110371	0.0822104	-6.57428	-7.96093	-8.38589
5Mm110	44.4	0.5	19	38	7101	23591	4276	0.0499393	0.207785	0.0295977	-9.57161	-7.51476	-10.3263
5Mm111	40	0.3	4	13.3333	970	1010	977	0.00682173	0.00889591	0.00676261	-10.9326	-10.5496	-10.9452
5Mm112	50	2.5	31	12.4	44104	8838	9589	0.310171	0.0778436	0.0663733	-5.32113	-7.31555	-7.54552
5Mm113	43.7	0.8	0	0	137	114	97	0.000963482	0.00100409	0.000671416
5Mm114	47.9	3.6	48	13.3333	53595	15706	21767	0.376918	0.138336	0.150667	-5.14464	-6.59072	-6.46753
5Mm115	42.6	1.3	13	10	11879	32490	9807	0.0835416	0.286166	0.0678823	-6.90329	-5.127	-7.20275
5Mm116	46.9	0.9	14	15.5556	2637	2386	2709	0.0185453	0.0210155	0.0187512	-9.71216	-9.53176	-9.69623
5Mm117	44	0.3	2	6.66667	1412	348	630	0.00993019	0.00306512	0.00436074	-9.39093	-11.0868	-10.5782
5Mm118	46.4	0.3	2	6.66667	1812	1511	1274	0.0127433	0.0133086	0.00881839	-9.03109	-8.96846	-9.56223
5Mm119	45.1	0.3	1	3.33333	663	159	156	0.00466269	0.00140044	0.0010798	-9.48159	-11.2169	-11.592
5Mm120	46.7	1.4	9	6.42857	9896	2596	4578	0.0695957	0.0228651	0.0316881	-6.52936	-8.13521	-7.66441
5Mm121	44.2	0.9	4	4.44444	3139	1092	638	0.0220757	0.00961815	0.00441612	-7.6534	-8.85203	-9.97501
5Mm122	40	0.2	2	10	481	433	380	0.00338273	0.00381379	0.00263029	-11.5295	-11.3565	-11.8925
5Mm123	43.8	0.5	2	4	993	468	380	0.00698348	0.00412206	0.00263029	-9.16184	-9.92242	-10.5706
5Mm124	40.3	0.5	1	2	125	177	88	0.000879089	0.00155899	0.00060912	-11.1517	-10.3252	-11.681
6Mm1	50	3	0	0	0	0	0	0	0	0
6Mm2	41.4	0.3	0	0	2105	1014	1636	0.0148039	0.00893114	0.0113241
6Mm3	39.3	1.5	10	6.66667	3098	2011	7404	0.0217873	0.0177125	0.0512491	-8.25733	-8.55605	-7.02329
6Mm4	41.8	1.5	8	5.33333	4361	14073	6785	0.0306697	0.123953	0.0469645	-7.44208	-5.42718	-6.82732
6Mm5	40.5	1.3	4	3.07692	1340	812	1440	0.00942383	0.00715196	0.00996742	-8.35096	-8.74893	-8.27005
6Mm6	42.2	0.2	1	5	1433	491	163	0.0100779	0.00432464	0.00112826	-8.95459	-10.1751	-12.1136
6Mm7	39.1	2.1	7	3.33333	2520	1534	1334	0.0177224	0.0135112	0.0092337	-7.55525	-7.94667	-8.49584
6Mm8	36.7	0.6	0	0	65	35	40	0.000457126	0.000308274	0.000276873
6Mm9	38.2	4.4	6	1.36364	3464	5752	8127	0.0243613	0.0506626	0.0562536	-5.80672	-4.75039	-4.59937
6Mm10	36.4	0.5	1	2	142	95	50	0.000998645	0.000836744	0.000346091	-10.9677	-11.2229	-12.4966
6Mm11	38.7	2	6	3	830	629	3549	0.00583715	0.00554012	0.0245655	-9.00548	-9.08083	-6.93218
6Mm12	41.3	0.6	5	8.33333	1678	1661	3488	0.0118009	0.0146298	0.0241433	-9.46385	-9.15384	-8.43113
6Mm13	38.4	1.6	5	3.125	1110	540	453	0.00780631	0.00475623	0.00313558	-8.645	-9.35982	-9.96091
6Mm14	36.8	2	1	0.5	668	129	122	0.00469785	0.00113621	0.000844462	-6.73378	-8.78156	-9.20968
6Mm15	39.3	4.6	21	4.56522	8463	6941	6524	0.0595178	0.0611351	0.0451579	-6.26122	-6.22254	-6.65956
6Mm16	36.5	0.7	0	0	55	43	27	0.000386799	0.000378737	0.000186889
6Mm17	38.2	0.2	0	0	12	11	18	8.43925e-05	9.68861e-05	0.000124593
6Mm18	36.7	0.3	0	0	78	31	25	0.000548552	0.000273043	0.000173045
6Mm19	39.2	0.9	2	2.22222	316	198	244	0.00222234	0.00174395	0.00168892	-9.96571	-10.3154	-10.3617
6Mm20	43	0.5	6	12	5729	2326	1448	0.0402904	0.020487	0.0100228	-8.21838	-9.19411	-10.2255
6Mm21	47.3	0.7	10	14.2857	7122	3439	9055	0.050087	0.0302901	0.062677	-8.15592	-8.88151	-7.83242
6Mm22	44.1	1.2	17	14.1667	7659	6379	2621	0.0538635	0.0561851	0.0181421	-8.03898	-7.9781	-9.60894
6Mm23	39.9	0.2	1	5	2064	201	156	0.0145155	0.00177037	0.0010798	-8.42819	-11.4637	-12.1769
6Mm24	44.4	1.9	4	2.10526	3570	2181	4960	0.0251068	0.0192099	0.0343322	-6.38978	-6.77601	-5.93829
6Mm25	40.5	0.2	1	5	183	340	1353	0.00128699	0.00299466	0.00936522	-11.9237	-10.7053	-9.0604
6Mm26	42.2	0.2	0	0	176	194	953	0.00123776	0.00170872	0.00659649
6Mm27	39.6	0.7	1	1.42857	471	192	700	0.00331241	0.0016911	0.00484527	-8.75248	-9.72239	-8.20378
6Mm28	43.8	1.5	16	10.6667	5165	4997	5645	0.036324	0.0440127	0.0390737	-8.19797	-7.92097	-8.0927
6Mm29	39.6	1.6	3	1.875	4076	1182	586	0.0286653	0.0104109	0.00405618	-6.03144	-7.49266	-8.85255
6Mm30	42.7	1	5	5	1199	2191	1147	0.00843222	0.019298	0.00793932	-9.2118	-8.01734	-9.2987
6Mm31	46.4	0.2	1	5	932	70	54	0.00655449	0.000616548	0.000373778	-9.57523	-12.9854	-13.7075
6Mm32	43.6	2.2	21	9.54545	11320	4488	7168	0.0796103	0.0395295	0.0496156	-6.90572	-7.91574	-7.58788
6Mm33	38.7	5.5	71	12.9091	10592	11201	4920	0.0744905	0.0986565	0.0340553	-7.43712	-7.03176	-8.56629
6Mm34	38.3	1.1	1	0.909091	635	101	102	0.00446577	0.000889591	0.000706025	-7.66937	-9.99707	-10.3305
6Mm35	41.8	0.4	1	2.5	951	46	218	0.00668811	0.00040516	0.00150896	-8.54611	-12.5911	-10.6942
6Mm36	40.1	0.2	2	10	920	732	1239	0.00647009	0.00644733	0.00857613	-10.5939	-10.599	-10.1874
6Mm37	48.1	0.4	7	17.5	3234	2768	1220	0.0227438	0.0243801	0.00844462	-9.58767	-9.48744	-11.017
6Mm38	43.6	0.3	0	0	482	213	212	0.00338977	0.00187607	0.00146743
6Mm39	48.4	0.3	6	20	12132	4897	3045	0.0853209	0.0431319	0.0210769	-7.87289	-8.85703	-9.89012
6Mm40	43.8	3.2	30	9.375	7533	10231	11148	0.0529774	0.0901129	0.0771644	-7.4673	-6.70094	-6.92474
6Mm41	39.7	0.2	1	5	174	203	108	0.00122369	0.00178799	0.000747556	-11.9965	-11.4494	-12.7075
6Mm42	46.3	0.3	11	36.6667	324	129	898	0.0022786	0.00113621	0.00621579	-13.974	-14.978	-12.5262
6Mm43	43.9	0.2	0	0	447	1503	840	0.00314362	0.0132382	0.00581433
6Mm44	40.2	0.2	2	10	840	1914	1401	0.00590748	0.0168582	0.00969746	-10.7252	-9.21234	-10.0101
6Mm45	44.1	2.3	11	4.78261	15696	3174	2429	0.110385	0.027956	0.0168131	-5.43718	-7.41849	-8.15207
6Mm46	47.7	0.5	7	14	5884	13123	10453	0.0413805	0.115585	0.0723537	-8.40226	-6.92033	-7.59614
6Mm47	40.8	0.5	3	6	1013	45	37	0.00712414	0.000396352	0.000256107	-9.71803	-13.8859	-14.5159
6Mm48	39.6	3.9	34	8.71795	9611	4140	4238	0.0675914	0.0364644	0.0293347	-7.01101	-7.90136	-8.21524
6Mm49	36.8	0.2	0	0	12	15	15	8.43925e-05	0.000132117	0.000103827
6Mm50	38.4	1.2	1	0.833333	1536	147	289	0.0108022	0.00129475	0.0020004	-6.26949	-9.33008	-8.70246
6Mm51	36.6	1.4	0	0	140	112	86	0.00098458	0.000986477	0.000595276
6Mm52	37.5	0.5	0	0	47	42	47	0.000330537	0.000369929	0.000325325
6Mm53	36.3	0.7	0	0	338	46	59	0.00237706	0.00040516	0.000408387
6Mm54	39.5	3	15	5	2121	1647	1450	0.0149164	0.0145065	0.0100366	-8.38889	-8.42909	-8.96051
6Mm55	43.4	0.3	2	6.66667	1405	2674	1769	0.00988096	0.0235521	0.0122447	-9.3981	-8.14496	-9.08867
6Mm56	38.9	3.5	4	1.14286	2329	2487	3783	0.0163792	0.0219051	0.0261852	-6.12464	-5.70524	-5.44775
6Mm57	44	1.4	19	13.5714	9409	36799	18785	0.0661708	0.324119	0.130026	-7.68016	-5.3879	-6.70563
6Mm58	47.4	0.7	13	18.5714	7831	19471	10940	0.0550732	0.171497	0.0757247	-8.39752	-6.75876	-7.93811
6Mm59	43.9	0.7	4	5.71429	2254	2325	5643	0.0158517	0.0204782	0.0390598	-8.49379	-8.12434	-7.19274
6Mm60	38.1	0.9	0	0	62	61	43	0.000436028	0.000537278	0.000297638
6Mm61	36.6	1.9	0	0	260	221	267	0.00182851	0.00194653	0.00184812
6Mm62	38.4	5.4	10	1.85185	10107	5792	8553	0.0710796	0.0510149	0.0592023	-4.70339	-5.18191	-4.96717
6Mm63	43.4	0.9	4	4.44444	989	1399	606	0.00695535	0.0123222	0.00419462	-9.31966	-8.49461	-10.0492
6Mm64	46	0.4	6	15	1303	227	2591	0.00916362	0.00199938	0.0179344	-10.6768	-12.8731	-9.70802
6Mm65	48	0.8	28	35	19615	8828	10877	0.137947	0.0777555	0.0752886	-7.9871	-8.81419	-8.86071
6Mm66	41.1	0.2	1	5	279	339	373	0.00196213	0.00298585	0.00258184	-11.3153	-10.7096	-10.9193
6Mm67	47.9	0.6	3	5	1253	366	938	0.00881199	0.00322367	0.00649266	-9.14824	-10.599	-9.5889
6Mm68	39.7	0.4	0	0	412	94	278	0.00289748	0.000827936	0.00192426
6Mm69	48.1	0.5	8	16	13537	3691	3836	0.0952018	0.0325097	0.0265521	-7.39287	-8.94299	-9.23503
6Mm70	40.5	0.2	1	5	96	24	18	0.00067514	0.000211388	0.000124593	-12.8545	-14.5297	-15.2924
6Mm71	44.9	0.3	9	30	1746	6905	585	0.0122791	0.0608181	0.00404926	-11.2545	-8.94625	-12.855
6Mm72	46.4	0.8	11	13.75	12713	6325	5876	0.0894069	0.0557095	0.0406726	-7.26483	-7.94729	-8.40116
6Mm73	45.3	1.1	19	17.2727	14354	6656	10058	0.100948	0.0586249	0.0696196	-7.41875	-8.20277	-7.95479
6Mm74	47.7	0.6	8	13.3333	7491	5906	4072	0.052682	0.052019	0.0281856	-7.98351	-8.00178	-8.88586
6Mm75	44.2	0.2	1	5	401	216	555	0.00282012	0.00190249	0.00384161	-10.792	-11.3598	-10.346
6Mm76	49.3	0.7	7	10	12682	3242	3387	0.0891889	0.028555	0.0234442	-6.80892	-8.45204	-8.73655
6Mm77	42.9	0.5	4	8	891	195	225	0.00626615	0.00171753	0.00155741	-10.3182	-12.1855	-12.3266
6Mm78	40.6	0.3	9	30	45	47	31	0.000316472	0.000413968	0.000214576	-16.5325	-16.1451	-17.0931
6Mm79	48.5	1.8	20	11.1111	21662	24715	8316	0.152343	0.217685	0.0575618	-6.18854	-5.67361	-7.59268
6Mm80	42.7	3.7	11	2.97297	9086	4180	4662	0.0638992	0.0368167	0.0322695	-5.53996	-6.3354	-6.52559
6Mm81	40.1	1.2	1	0.833333	1565	142	346	0.0110062	0.00125071	0.00239495	-6.24251	-9.38	-8.44276
6Mm82	43	1.2	6	5	3184	1621	4638	0.0223922	0.0142775	0.0321034	-7.80279	-8.45204	-7.28306
6Mm83	39.9	0.6	0	0	262	95	121	0.00184257	0.000836744	0.00083754
6Mm84	44.3	1.1	5	4.54545	1680	482	977	0.011815	0.00424537	0.00676261	-8.58767	-10.0643	-9.39263
6Mm85	47.5	0.7	1	1.42857	211	216	203	0.0014839	0.00190249	0.00140513	-9.91096	-9.55247	-9.98966
6Mm86	44.1	0.9	4	4.44444	712	381	1934	0.00500729	0.00335578	0.0133868	-9.79376	-10.3711	-8.37505
6Mm87	38	4.3	3	0.697674	1303	424	347	0.00916362	0.00373452	0.00240187	-6.25049	-7.54549	-8.18225
6Mm88	36.5	0.3	0	0	39	19	21	0.000274276	0.000167349	0.000145358
6Mm89	39.3	2.1	6	2.85714	2295	896	1089	0.0161401	0.00789181	0.00753786	-7.46778	-8.5	-8.5662
6Mm90	43.6	0.9	3	3.33333	14959	4545	3620	0.105202	0.0400316	0.025057	-4.98573	-6.37968	-7.05561
6Mm91	38.4	3.1	1	0.322581	830	243	250	0.00583715	0.0021403	0.00173045	-5.78825	-7.2357	-7.54237
6Mm92	44.6	1.1	9	8.18182	8883	1231	4526	0.0624716	0.0108424	0.0313281	-7.03308	-9.55959	-8.02882
6Mm93	49	1.8	31	17.2222	34199	7153	8838	0.240512	0.0630024	0.061175	-6.16202	-8.09465	-8.13711
6Mm94	43.4	0.7	6	8.57143	11460	1817	4760	0.0805949	0.0160038	0.0329478	-6.7327	-9.06498	-8.02321
6Mm95	49.2	0.3	7	23.3333	3663	1090	3836	0.0257608	0.00960053	0.0265521	-9.823	-11.247	-9.77935
6Mm96	43.4	1.9	18	9.47368	5048	5919	3580	0.0355011	0.0521335	0.0247801	-8.05992	-7.50557	-8.5786
6Mm97	46.4	0.4	3	7.5	3891	192	735	0.0273643	0.0016911	0.00508754	-8.09845	-12.1147	-10.5257
6Mm98	43.5	0.3	2	6.66667	1460	428	561	0.0102678	0.00376975	0.00388314	-9.3427	-10.7883	-10.7455
6Mm99	46.7	0.9	5	5.55556	4286	6608	2989	0.0301422	0.0582021	0.0206893	-7.526	-6.57672	-8.0689
6Mm100	42.2	0.9	8	8.88889	4292	1599	2653	0.0301844	0.0140837	0.0183636	-8.20206	-9.30183	-8.91901
6Mm101	47.2	0.2	2	10	2100	555	539	0.0147687	0.00488834	0.00373086	-9.40324	-10.9984	-11.3882
6Mm102	43.6	0.2	2	10	5959	1332	1560	0.0419079	0.011732	0.010798	-7.89856	-9.73533	-9.85502
6Mm103	47.7	0.7	9	12.8571	7394	5915	5044	0.0519999	0.0520983	0.0349136	-7.94985	-7.94712	-8.52456
6Mm104	40.4	0.7	3	4.28571	1255	23950	38	0.00882605	0.210947	0.000263029	-8.92355	-4.34458	-13.992
6Mm105	44.3	0.7	16	22.8571	7678	1773	2270	0.0539972	0.0156163	0.0157125	-8.72555	-10.5154	-10.5065
6Mm106	39	1.3	9	6.92308	136	148	169	0.000956449	0.00130356	0.00116979	-12.8214	-12.3747	-12.531
6Mm107	44.4	0.4	7	17.5	13620	7077	1299	0.0957855	0.062333	0.00899144	-7.51333	-8.13314	-10.9265
6Mm108	48.6	1.1	41	37.2727	85316	24669	35834	0.600003	0.21728	0.248036	-5.95701	-7.42242	-7.23142
6Mm109	44	0.8	3	3.75	310	117	351	0.00218014	0.00103052	0.00242956	-10.7483	-11.8293	-10.592
6Mm110	46.8	0.3	3	10	7083	1654	4028	0.0498127	0.0145681	0.0278811	-7.64927	-9.42297	-8.4865
6Mm111	44.5	0.2	5	25	312	155	215	0.00219421	0.00136521	0.00148819	-13.4759	-14.1605	-14.0361
6Mm112	46.7	0.3	3	10	1995	508	4577	0.0140303	0.00447438	0.0316812	-9.47724	-11.126	-8.30216
6Mm113	45.1	0.2	1	5	282	58	53	0.00198322	0.000510854	0.000366856	-11.2999	-13.2567	-13.7344
6Mm114	48.3	0.9	8	8.88889	9649	3130	4280	0.0678586	0.0275685	0.0296254	-7.03333	-8.33284	-8.22903
6Mm115	42.4	0.6	8	13.3333	2517	53126	256	0.0177013	0.467925	0.00177198	-9.55696	-4.83262	-12.8774
6Mm116	39.1	1.1	22	20	11397	6835	2530	0.0801518	0.0602015	0.0175122	-7.96305	-8.37598	-10.1574
6Mm117	36.8	0.2	4	20	14	7	6	9.8458e-05	6.16548e-05	4.15309e-05	-17.6321	-18.3074	-18.8774
6Mm118	38.3	2.4	18	7.5	884	688	35360	0.00621692	0.00605979	0.244755	-10.2365	-10.2734	-4.93748
6Mm119	36.3	0.2	9	45	21	7	9	0.000147687	6.16548e-05	6.22963e-05	-18.217	-19.4773	-19.4623
6Mm120	38	0.9	4	4.44444	746	988	2365	0.0052464	0.00870213	0.0163701	-9.72646	-8.99642	-8.0848
6Mm121	44	1.2	11	9.16667	4028	2785	2686	0.0283278	0.0245298	0.018592	-8.33804	-8.54572	-8.94557
6Mm122	46.8	0.2	6	30	4771	3241	291	0.0335531	0.0285462	0.00201425	-9.8043	-10.0374	-13.8624
6Mm123	43.8	2.9	21	7.24138	9272	16478	6162	0.0652073	0.145135	0.0426522	-6.79509	-5.64079	-7.4075
6Mm124	39	1.8	3	1.66667	2103	19811	557	0.0147898	0.174492	0.00385545	-6.81622	-3.25573	-8.75585
6Mm125	43.1	1.3	6	4.61538	1787	1102	818	0.0125675	0.00970623	0.00566205	-8.52061	-8.89332	-9.67091
6Mm126	39.6	1.1	9	8.18182	1566	12830	159	0.0110132	0.113004	0.00110057	-9.53704	-6.17797	-12.86
6Mm127	43.6	6.5	42	6.46154	18577	11556	13722	0.130647	0.101783	0.0949812	-5.62814	-5.98831	-6.08809
6Mm128	40.2	0.8	6	7.5	1109	1758	423	0.00779928	0.0154842	0.00292793	-9.90933	-8.91995	-11.3228
7Mm1	0	3	0	0	0	0	0	0	0	0
7Mm2	43.8	1.5	24	16	33720	5390	12148	0.237143	0.0474742	0.0840862	-6.07617	-8.39671	-7.57199
7Mm3	48.4	0.7	27	38.5714	35480	8684	11986	0.249521	0.0764872	0.0829649	-7.27223	-8.9781	-8.86082
7Mm4	40	0.9	8	8.88889	61	60	59	0.000428995	0.00052847	0.000408387	-14.3388	-14.0379	-14.4098
7Mm5	44.1	1.1	19	17.2727	6045	889	1093	0.0425127	0.00783016	0.00756555	-8.66638	-11.1072	-11.1568
7Mm6	38.4	4.3	14	3.25581	2181	921	870	0.0153383	0.00811201	0.00602198	-7.72973	-8.64874	-9.07856
7Mm7	42	0.8	0	0	26	28	36	0.000182851	0.000246619	0.000249185
7Mm8	39.4	1.1	13	11.8182	392	209	280	0.00275682	0.00184084	0.00193811	-12.0657	-12.6484	-12.5741
7Mm9	43.6	0.7	19	27.1429	13533	19833	11558	0.0951737	0.174686	0.0800024	-8.15579	-7.27967	-8.40631
7Mm10	39.2	1.1	3	2.72727	270	4578	76	0.00189883	0.0403222	0.000526058	-10.4881	-6.07974	-12.3399
7Mm11	41.7	1.4	7	5	172	127	78	0.00120963	0.00111859	0.000539902	-12.0132	-12.126	-13.1769
7Mm12	48	1.3	32	24.6154	87824	8705	37939	0.617641	0.0766721	0.262607	-5.31665	-8.32664	-6.55051
7Mm13	40.2	1	6	6	96	67	63	0.00067514	0.000590124	0.000436074	-13.1175	-13.3117	-13.7481
7Mm14	43.4	0.6	10	16.6667	69	98	48	0.000485257	0.000863167	0.000332247	-15.0679	-14.237	-15.6143
7Mm15	50.7	1.1	48	43.6364	81873	365038	797621	0.575789	3.21519	5.52099	-6.24385	-3.76255	-2.98253
7Mm16	41.9	0.5	3	6	75	69	67	0.000527453	0.00060774	0.000463762	-13.4736	-13.2692	-13.6593
7Mm17	40.8	3.8	15	3.94737	60	269	118	0.000421963	0.00236931	0.000816774	-13.1915	-10.7022	-12.2387
7Mm18	44.3	0.3	10	33.3333	1282	386	736	0.00901594	0.00339982	0.00509446	-11.8522	-13.2592	-12.6757
7Mm19	50.5	1.1	36	32.7273	111765	6880	14856	0.786011	0.0605979	0.102831	-5.3798	-9.07701	-8.31408
7Mm20	44	0.2	4	20	166	741	123	0.00116743	0.0065266	0.000851383	-14.0644	-11.5814	-14.5198
7Mm21	50.1	0.2	12	60	7566	6348	6566	0.0532095	0.0559121	0.0454486	-10.1391	-10.0676	-10.3665
7Mm22	42.6	0.4	3	7.5	120	1096	66	0.000843925	0.00965338	0.00045684	-13.1175	-9.60164	-14.0029
7Mm23	40.1	0.5	7	14	75	547	36	0.000527453	0.00481788	0.000249185	-14.696	-11.5047	-15.7778
7Mm24	42.7	0.4	4	10	336	8280	23	0.00236299	0.0729288	0.000159202	-12.0471	-7.0993	-15.9388
7Mm25	49.2	0.6	23	38.3333	35398	23366	10054	0.248944	0.205804	0.0695919	-7.26663	-7.54119	-9.10546
7Mm26	42.8	0.3	5	16.6667	723	267	181	0.00508465	0.00235169	0.00125285	-11.6785	-12.791	-13.6995
7Mm27	49.6	1.5	48	32	33259	18506	54410	0.233901	0.162998	0.376616	-7.09603	-7.61708	-6.40883
7Mm28	44.6	0.7	14	20	6130	2732	10061	0.0431105	0.024063	0.0696404	-8.85774	-9.69897	-8.16586
7Mm29	49.6	1	49	49	80200	25208	37071	0.564023	0.222028	0.256599	-6.44088	-7.7859	-7.57712
7Mm30	40.8	2.8	5	1.78571	152	115	369	0.00106897	0.0010129	0.00255415	-10.7061	-10.7838	-9.44944
7Mm31	44.7	0.5	7	14	8719	3502	11275	0.0613182	0.030845	0.0780435	-7.8349	-8.82617	-7.48693
7Mm32	47.4	1.6	16	10	8535	10493	5476	0.0600242	0.0924205	0.0379039	-7.38024	-6.75757	-8.04344
7Mm33	44.4	0.5	0	0	118	65	262	0.00082986	0.000572509	0.00181352
7Mm34	46.5	0.2	1	5	326	55	69	0.00229266	0.000484431	0.000477605	-11.0907	-13.3334	-13.3538
7Mm35	44.7	0.5	0	0	120	92	53	0.000843925	0.00081032	0.000366856
7Mm36	46.6	0.3	1	3.33333	562	41	50	0.00395238	0.000361121	0.000346091	-9.72003	-13.1722	-13.2335
7Mm37	44.5	1	4	4	1733	2854	1522	0.0121877	0.0251375	0.010535	-8.35843	-7.31401	-8.56867
7Mm38	0	6.9	0	0	0	0	0	0	0	0
7Mm39	42	2.3	3	1.30435	1270	433	308	0.00893154	0.00381379	0.00213192	-7.1902	-8.41789	-9.25696
7Mm40	39.6	1.9	5	2.63158	503	459	616	0.00353745	0.00404279	0.00426384	-9.539	-9.34636	-9.26956
7Mm41	45.1	0.4	11	27.5	2454	3927	3134	0.0172583	0.0345883	0.021693	-10.6379	-9.63493	-10.308
7Mm42	49.7	3.1	120	38.7097	125552	50569	138307	0.882971	0.445403	0.957336	-5.45418	-6.44144	-5.33753
7Mm43	44.2	0.6	11	18.3333	7667	3911	25228	0.0539198	0.0344474	0.174624	-8.40944	-9.05586	-6.71408
7Mm44	39.9	1.4	9	6.42857	467	504	1399	0.00328428	0.00443915	0.00968362	-10.9347	-10.5	-9.37474
7Mm45	47.1	0.9	3	3.33333	963	1044	1220	0.0067725	0.00919537	0.00844462	-8.94306	-8.50184	-8.62472
7Mm46	43.4	0.7	2	2.85714	1614	1288	506	0.0113508	0.0113445	0.00350244	-7.97564	-7.97644	-9.672
7Mm47	38.7	5.3	5	0.943396	2523	1016	2914	0.0177435	0.00894875	0.0201702	-5.7325	-6.72003	-5.54757
7Mm48	41.7	0.7	6	8.57143	5434	1398	1472	0.0382158	0.0123133	0.0101889	-7.80922	-9.44317	-9.71639
7Mm49	40.1	2.3	5	2.17391	2323	233	220	0.016337	0.00205222	0.0015228	-7.05601	-10.0489	-10.4794
7Mm50	42.4	0.2	1	5	293	32	96	0.00206058	0.00028185	0.000664494	-11.2447	-14.1147	-12.8774
7Mm51	38.2	0.5	1	2	361	592	448	0.00253881	0.00521423	0.00310097	-9.62163	-8.58333	-9.33306
7Mm52	42.9	0.5	0	0	143	11	9	0.00100568	9.68861e-05	6.22963e-05
7Mm53	36.6	0.2	1	5	10577	114	532	0.074385	0.00100409	0.00368241	-6.07077	-12.2818	-10.4071
7Mm54	38.1	0.7	0	0	128	103	149	0.000900187	0.000907206	0.00103135
7Mm55	36.9	0.8	0	0	433	50	42	0.00304516	0.000440391	0.000290716
7Mm56	38.7	1.4	3	2.14286	6906	161	351	0.0485679	0.00141806	0.00242956	-5.46339	-10.5614	-9.78463
7Mm57	41.3	0.6	1	1.66667	439	87	111	0.00308736	0.000766281	0.000768322	-9.07638	-11.0868	-11.083
7Mm58	44.8	0.2	1	5	1122	19	19	0.0078907	0.000167349	0.000131515	-9.30756	-14.8668	-15.2144
7Mm59	48.3	0.2	1	5	2247	855	661	0.0158025	0.00753069	0.00457532	-8.30563	-9.37493	-10.0938
7Mm60	44.5	1.8	12	6.66667	8136	3600	2780	0.0572181	0.0317082	0.0192426	-6.86435	-7.71597	-8.43651
7Mm61	46.8	0.6	5	8.33333	2226	3453	1233	0.0156548	0.0304134	0.0085346	-9.05614	-8.09804	-9.93135
7Mm62	44	1.2	6	5	2043	1211	1951	0.0143678	0.0106663	0.0135045	-8.44294	-8.87273	-8.53235
7Mm63	46.6	0.2	3	15	733	969	7047	0.00515498	0.00853479	0.048778	-11.5067	-10.7793	-8.26452
7Mm64	44	1.1	2	1.81818	753	677	517	0.00529563	0.0059629	0.00357858	-8.42348	-8.25227	-8.98889
7Mm65	39.2	1.3	0	0	556	314	799	0.00391019	0.00276566	0.00553053
7Mm66	41.9	0.6	2	3.33333	492	542	306	0.00346009	0.00477384	0.00211808	-9.91194	-9.4476	-10.62
7Mm67	40.2	2.2	1	0.454545	372	384	608	0.00261617	0.00338221	0.00420846	-7.44083	-7.07032	-6.75499
7Mm68	44.2	1.7	4	2.35294	4575	726	2040	0.0321747	0.00639448	0.0141205	-6.1924	-8.52342	-7.38053
7Mm69	40.3	0.3	0	0	31	28	20	0.000218014	0.000246619	0.000138436
7Mm70	42.4	0.4	1	2.5	3183	36	65	0.0223851	0.000317082	0.000449918	-6.80324	-12.9448	-12.44
7Mm71	40.8	0.3	0	0	256	623	537	0.00180037	0.00548728	0.00371702
7Mm72	43.8	0.5	1	2	739	539	390	0.00519717	0.00474742	0.00269951	-8.58806	-8.71864	-9.53309
7Mm73	39	2.1	1	0.47619	961	178	239	0.00675844	0.00156779	0.00165431	-6.13871	-8.24666	-8.16916
7Mm74	45	0.4	2	5	544	41	64	0.0038258	0.000361121	0.000442996	-10.352	-13.7572	-13.4623
7Mm75	47.3	2.4	43	17.9167	21565	13637	20527	0.15166	0.120112	0.142084	-6.88431	-7.22077	-6.97841
7Mm76	43.7	3.5	23	6.57143	17025	13889	8907	0.119732	0.122332	0.0616526	-5.77833	-5.74733	-6.7359
7Mm77	39.2	0.4	3	7.5	89	123	135	0.000625911	0.00108336	0.000934445	-13.5486	-12.7572	-12.9705
7Mm78	36.7	0.2	0	0	8	5	9	5.62617e-05	4.40391e-05	6.22963e-05
7Mm79	37.9	0.3	0	0	12	15	7	8.43925e-05	0.000132117	4.84527e-05
7Mm80	36.4	1.2	14	11.6667	82	75	48	0.000576682	0.000660587	0.000332247	-14.3043	-14.1083	-15.0998
7Mm81	37.5	0.5	0	0	68	56	24	0.000478224	0.000493238	0.000166124
7Mm82	36.6	0.6	1	1.66667	189	302	59	0.00132918	0.00265996	0.000408387	-10.2922	-9.29134	-11.9947
7Mm83	38.4	1.5	4	2.66667	1487	2053	1035	0.0104576	0.0180825	0.00716408	-7.99434	-7.2043	-8.54004
7Mm84	42	1.1	10	9.09091	3703	2562	5259	0.0260421	0.0225657	0.0364018	-8.44743	-8.65415	-7.96427
7Mm85	39	3	7	2.33333	5024	1746	2764	0.0353323	0.0153785	0.0191319	-6.04526	-7.24534	-6.93027
7Mm86	36.8	1.6	0	0	177	139	136	0.00124479	0.00122429	0.000941367
7Mm87	39.4	0.9	0	0	98	91	90	0.000689206	0.000801512	0.000622963
7Mm88	44.1	0.7	0	0	310	73	104	0.00218014	0.000642971	0.000719869
7Mm89	46.5	0.2	1	5	597	20	43	0.00419853	0.000176157	0.000297638	-10.2178	-14.7928	-14.0361
7Mm90	41.5	0.4	2	5	1910	246	164	0.0134325	0.00216673	0.00113518	-8.54006	-11.1722	-12.1048
7Mm91	43.6	1.1	15	13.6364	13838	9913	6554	0.0973187	0.087312	0.0453656	-7.13053	-7.28706	-8.23165
7Mm92	49.2	0.2	1	5	274	2680	168	0.00192696	0.023605	0.00116287	-11.3414	-7.72669	-12.07
7Mm93	43.5	0.2	2	10	1123	469	2560	0.00789774	0.00413087	0.0177198	-10.3063	-11.2413	-9.14042
7Mm94	49.6	0.2	1	5	511	362	431	0.00359372	0.00318843	0.0029833	-10.4422	-10.6149	-10.7108
7Mm95	44.7	0.2	1	5	205	212	125	0.00144171	0.00186726	0.000865227	-11.7599	-11.3868	-12.4966
7Mm96	49.1	0.6	11	18.3333	17641	14924	11208	0.124064	0.131448	0.0775797	-7.20724	-7.12383	-7.88457
7Mm97	44	1.1	19	17.2727	25984	3872	7720	0.182738	0.0341039	0.0534364	-6.56258	-8.98434	-8.33646
7Mm98	50.3	0.2	3	15	4949	462	1704	0.0348049	0.00406922	0.0117948	-8.75146	-11.8479	-10.3126
7Mm99	40.7	0.2	0	0	193	133	74	0.00135731	0.00117144	0.000512214
7Mm100	49.7	0.3	5	16.6667	9849	15919	1904	0.0692652	0.140212	0.0131791	-7.91062	-6.89321	-10.3045
7Mm101	44	1.1	32	29.0909	9200	4193	16147	0.0647009	0.0369312	0.111767	-8.81257	-9.62151	-8.02394
7Mm102	38.7	0.9	42	46.6667	148	94	170	0.00104084	0.000827936	0.00117671	-15.4524	-15.7825	-15.2753
7Mm103	36.7	0.2	12	60	13	8	17	9.14253e-05	7.04626e-05	0.000117671	-19.3239	-19.6997	-18.9598
7Mm104	39.3	0.4	25	62.5	2066	1524	3927	0.0145296	0.0134231	0.027182	-12.0706	-12.1849	-11.167
7Mm105	42.3	0.2	5	25	34	99	70	0.000239112	0.000871975	0.000484527	-16.6739	-14.8073	-15.655
7Mm106	39.5	1	34	34	295	279	296	0.00207465	0.00245738	0.00204886	-14.0004	-13.7561	-14.0184
7Mm107	44.7	0.5	15	30	23486	47354	5853	0.16517	0.417086	0.0405134	-7.50486	-6.16847	-9.53235
7Mm108	39.4	1.5	26	17.3333	94	112	100	0.000661075	0.000986477	0.000692182	-14.6784	-14.1009	-14.612
7Mm109	43.9	0.4	2	5	885	686	380	0.00622395	0.00604217	0.00263029	-9.64988	-9.69265	-10.8925
7Mm110	39	1.1	37	33.6364	80	52	74	0.000562617	0.000458007	0.000512214	-15.8675	-16.1643	-16.0029
7Mm111	44.3	1.5	21	14	15847	4694	7035	0.111447	0.0413439	0.048695	-6.97292	-8.40354	-8.16744
7Mm112	37.9	0.2	0	0	226	123	77	0.00158939	0.00108336	0.00053298
7Mm113	44.4	1.6	9	5.625	13495	9009	13395	0.0949064	0.0793497	0.0927177	-5.8892	-6.14748	-5.92286
7Mm114	47.6	0.3	1	3.33333	6668	364	1243	0.0468941	0.00320605	0.00860382	-6.15141	-10.022	-8.59777
7Mm115	44.1	1.9	9	4.73684	5258	3568	3500	0.036978	0.0314263	0.0242264	-7.00111	-7.23581	-7.6112
7Mm116	38.3	0.3	4	13.3333	191	1219	145	0.00134325	0.0107367	0.00100366	-13.277	-10.2783	-13.6975
7Mm117	43	0.9	2	2.22222	473	463	1422	0.00332647	0.00407802	0.00984282	-9.38379	-9.08992	-7.81872
7Mm118	39.8	0.5	2	4	90	118	457	0.000632944	0.00103932	0.00316327	-12.6256	-11.9101	-10.3044
7Mm119	43.8	1.3	3	2.30769	1339	934	1196	0.0094168	0.00822651	0.00827849	-7.937	-8.13195	-8.12287
7Mm120	46.3	0.3	1	3.33333	306	51	79	0.00215201	0.000449199	0.000546823	-10.5971	-12.8573	-12.5736
7Mm121	43.7	0.7	3	4.28571	5513	2317	739	0.0387713	0.0204077	0.00511522	-6.7884	-7.71428	-9.71052
7Mm122	46.9	0.7	10	14.2857	12832	2143	3132	0.0902438	0.0188752	0.0216791	-7.30653	-9.56387	-9.36405
7Mm123	42.8	1.2	18	15	2762	10913	1070	0.0194244	0.0961198	0.00740634	-9.59288	-7.28591	-10.9839
7Mm124	40	0.4	3	7.5	1480	1823	4324	0.0104084	0.0160567	0.0299299	-9.493	-8.86757	-7.96916
7Mm125	44.6	1.2	10	8.33333	4329	2043	4127	0.0304446	0.0179944	0.0285663	-8.09656	-8.8552	-8.18843
7Mm126	46.5	0.4	11	27.5	3140	1567	1838	0.0220827	0.0138019	0.0127223	-10.2823	-10.9604	-11.0779
7Mm127	43.4	3	6	2	12555	2989	1872	0.0882957	0.0263266	0.0129576	-4.50151	-6.24734	-7.27005
7Mm128	47.9	2.7	82	30.3704	113171	42161	1003352	0.795899	0.371347	6.94502	-5.25394	-6.35375	-2.12861
7Mm129	45.2	0.2	6	30	1937	536	4445	0.0136224	0.004721	0.0307675	-11.1048	-12.6336	-9.92934
7Mm130	46.8	0.2	7	35	1297	501	17491	0.00912143	0.00441272	0.121069	-11.9058	-12.9534	-8.17538
7Mm131	43.9	1.8	8	4.44444	4002	2455	3421	0.0281449	0.0216232	0.0236795	-7.30299	-7.68328	-7.55222
7Mm132	45.7	0.9	7	7.77778	8167	1961	6401	0.0574362	0.0172722	0.0443065	-7.08125	-8.81477	-7.45569
7Mm133	44.4	0.8	13	16.25	2124	2891	2939	0.0149375	0.0254634	0.0203432	-10.0873	-9.3178	-9.64168
7Mm134	47.3	1	7	7	5278	5982	4806	0.0371187	0.0526884	0.0332662	-7.55907	-7.05373	-7.71715
7Mm135	42.4	0.2	4	20	1090	872	1570	0.00766566	0.00768043	0.0108673	-11.3493	-11.3465	-10.8458
7Mm136	47.2	0.2	0	0	122	56	78	0.000857991	0.000493238	0.000539902
7Mm137	44.7	2.3	10	4.34783	2295	2005	2636	0.0161401	0.0176597	0.0182459	-8.0735	-7.94369	-7.89658
7Mm138	47	0.2	2	10	413	53	102	0.00290451	0.000466815	0.000706025	-11.7494	-14.3868	-13.7899
7Mm139	44.8	1.4	1	0.714286	563	342	429	0.00395942	0.00301228	0.00296946	-7.49507	-7.8895	-7.91016
7Mm140	46.8	0.4	2	5	456	459	806	0.00320692	0.00404279	0.00557898	-10.6065	-10.2724	-9.80771
7Mm141	45.4	1.4	4	2.85714	1900	800	1643	0.0133622	0.00704626	0.0113725	-7.74028	-8.6635	-7.97287
7Mm142	48.9	1.3	21	16.1538	20288	4501	5873	0.14268	0.039644	0.0406518	-6.82295	-8.67056	-8.63434
7Mm143	42.4	0.3	11	36.6667	57	43	59	0.000400865	0.000378737	0.000408387	-16.481	-16.5629	-16.4542
7Mm144	40.3	0.2	5	25	14	6	7	9.8458e-05	5.2847e-05	4.84527e-05	-17.954	-18.8517	-18.9769
7Mm145	48.7	2	62	31	60877	100051	634128	0.42813	0.881232	4.38932	-6.17807	-5.1366	-2.8202
7Mm146	43.1	0.2	1	5	351	18	48	0.00246848	0.000158541	0.000332247	-10.9841	-14.9448	-13.8774
7Mm147	48.9	2.5	31	12.4	32083	9380	10269	0.22563	0.0826174	0.0710801	-5.78023	-7.22968	-7.44668
8Mm1	36	3	0	0	0	0	0	0	0	0
8Mm2	43.4	0.4	1	2.5	494	1317	618	0.00347416	0.0115999	0.00427768	-9.49105	-7.75167	-9.19088
8Mm3	47.9	0.3	13	43.3333	9774	3093	3594	0.0687377	0.0272426	0.024877	-9.30016	-10.6354	-10.7664
8Mm4	43.5	0.9	17	18.8889	14053	2675	4119	0.0988307	0.0235609	0.028511	-7.57836	-9.64693	-9.37181
8Mm5	38.9	1.1	2	1.81818	2443	1171	3264	0.0171809	0.010314	0.0225928	-6.72555	-7.46175	-6.33049
8Mm6	36.5	0.7	0	0	46	53	42	0.000323505	0.000466815	0.000290716
8Mm7	37.3	0.4	0	0	46	29	22	0.000323505	0.000255427	0.00015228
8Mm8	37	0.7	0	0	152	80	283	0.00106897	0.000704626	0.00195887
8Mm9	38.7	0.8	0	0	84	60	65	0.000590748	0.00052847	0.000449918
8Mm10	43.1	2.5	7	2.8	3699	916	1245	0.026014	0.00806797	0.00861766	-6.74999	-8.43901	-8.34391
8Mm11	48.2	2.9	30	10.3448	26586	27468	21684	0.186972	0.241933	0.150093	-5.78995	-5.41816	-6.10691
8Mm12	45.2	1.2	8	6.66667	5146	1464	1856	0.0361903	0.0128947	0.0128469	-7.52522	-9.01405	-9.0194
8Mm13	49.3	0.2	3	15	3249	198	5691	0.0228493	0.00174395	0.0393921	-9.3586	-13.0703	-8.57284
8Mm14	41.9	1.4	0	0	989	279	10600	0.00695535	0.00245738	0.0733713
8Mm15	39.7	1.8	1	0.555556	371	250	277	0.00260914	0.00220196	0.00191734	-7.73422	-7.979	-8.17868
8Mm16	43.1	0.9	12	13.3333	877	312	692	0.00616769	0.00274804	0.0047899	-11.078	-12.2443	-11.4428
8Mm17	40.8	0.3	7	23.3333	23	22	25	0.000161752	0.000193772	0.000173045	-17.1382	-16.8777	-17.0409
8Mm18	41.8	0.6	0	0	258	159	145	0.00181444	0.00140044	0.00100366
8Mm19	0	1.9	0	0	0	0	0	0	0	0
8Mm20	40.2	1	17	17	49	60	35	0.000344603	0.00052847	0.000242264	-15.5902	-14.9734	-16.0986
8Mm21	43.8	1.1	20	18.1818	8291	6793	5751	0.0583082	0.0598316	0.0398074	-8.28458	-8.24737	-8.83525
8Mm22	49.1	0.2	2	10	5353	1925	7837	0.0376461	0.0169551	0.0542463	-8.05328	-9.20407	-7.52626
8Mm23	43.6	2.2	15	6.81818	5050	4318	4178	0.0355152	0.0380322	0.0289193	-7.58481	-7.48602	-7.88121
8Mm24	47.2	0.2	1	5	2366	94	1479	0.0166394	0.000827936	0.0102374	-8.23118	-12.5601	-8.93194
8Mm25	43.5	1.2	13	10.8333	6031	3610	3817	0.0424143	0.0317963	0.0264206	-7.99671	-8.4124	-8.6796
8Mm26	47.3	0.4	5	12.5	3156	1938	1580	0.0221952	0.0170696	0.0109365	-9.13746	-9.51629	-10.1586
8Mm27	44	0.3	7	23.3333	198	778	1590	0.00139248	0.00685249	0.0110057	-14.0325	-11.7335	-11.0499
8Mm28	39	3.4	1	0.294118	895	674	960	0.00629428	0.00593648	0.00664494	-5.54621	-5.63064	-5.46799
8Mm29	43.5	0.5	5	10	2692	534	1973	0.0189321	0.00470338	0.0136567	-9.04495	-11.054	-9.51617
8Mm30	39.9	2.2	4	1.81818	1177	537	457	0.0082775	0.0047298	0.00316327	-7.77909	-8.5865	-9.16686
8Mm31	44	3.1	19	6.12903	15411	8738	6788	0.108381	0.0769628	0.0469853	-5.82147	-6.31535	-7.02731
8Mm32	38.8	0.8	2	2.5	256	101	247	0.00180037	0.000889591	0.00170969	-10.4394	-11.4565	-10.514
8Mm33	36.1	1.2	1	0.833333	125	85	76	0.000879089	0.000748665	0.000526058	-9.88867	-10.1204	-10.6295
8Mm34	38.8	2.2	10	4.54545	4173	2292	2314	0.0293475	0.0201875	0.0160171	-7.27504	-7.81482	-8.14867
8Mm35	42.6	0.3	5	16.6667	1079	7204	1570	0.0075883	0.0634516	0.0108673	-11.1009	-8.03709	-10.5828
8Mm36	39.2	0.9	4	4.44444	991	809	801	0.00696942	0.00712553	0.00554437	-9.31675	-9.28479	-9.64676
8Mm37	36.3	0.4	0	0	362	67	52	0.00254584	0.000590124	0.000359934
8Mm38	38	0.6	0	0	37	52	58	0.00026021	0.000458007	0.000401465
8Mm39	41.7	0.3	2	6.66667	90	72	144	0.000632944	0.000634164	0.000996742	-13.3626	-13.3598	-12.7075
8Mm40	38.7	1.3	4	3.07692	109	91	91	0.000766566	0.000801512	0.000629885	-11.9708	-11.9065	-12.2541
8Mm41	42	0.8	6	7.5	2597	8576	233	0.018264	0.0755359	0.00161278	-8.68175	-6.63358	-12.1831
8Mm42	40.5	0.3	0	0	633	303	315	0.00445171	0.00266877	0.00218037
8Mm43	43.7	3	24	8	14514	15106	68767	0.102073	0.133051	0.475993	-6.29233	-5.90995	-4.07099
8Mm44	38.6	1.1	0	0	149	98	89	0.00104787	0.000863167	0.000616042
8Mm45	36.3	3.6	0	0	646	2194	582	0.00454313	0.0193244	0.0040285
8Mm46	37.7	1.6	7	4.375	5744	1103	4164	0.0403959	0.00971503	0.0288224	-6.75893	-8.81485	-7.24595
8Mm47	46.9	1.8	0	0	9	8	4	6.32944e-05	7.04626e-05	2.76873e-05
8Mm48	38.3	0.2	0	0	14	13	19	9.8458e-05	0.000114502	0.000131515
8Mm49	36.2	0.4	2	5	45	25	32	0.000316472	0.000220196	0.000221498	-13.9476	-14.4709	-14.4623
8Mm50	38.7	1.2	3	2.5	557	1910	778	0.00391722	0.016823	0.00538517	-9.31788	-7.21535	-8.85872
8Mm51	42.9	0.5	5	10	724	271	318	0.00509168	0.00238692	0.00220114	-10.9396	-12.0326	-12.1495
8Mm52	39.4	0.4	0	0	67	29	36	0.000471192	0.000255427	0.000249185
8Mm53	36.7	1.7	2	1.17647	315	125	97	0.0022153	0.00110098	0.000671416	-9.05274	-10.0615	-10.775
8Mm54	38.9	0.7	1	1.42857	92	674	37	0.000647009	0.00593648	0.000256107	-11.1085	-7.91075	-12.4455
8Mm55	41.8	0.3	1	3.33333	1058	352	373	0.00744061	0.00310036	0.00258184	-8.80733	-10.0703	-10.3344
8Mm56	38.9	0.2	3	15	571	271	222	0.00401568	0.00238692	0.00153664	-11.867	-12.6175	-13.2529
8Mm57	43	0.7	3	4.28571	771	1183	1042	0.00542222	0.0104197	0.00721253	-9.62644	-8.68408	-9.21481
8Mm58	37.9	1.2	0	0	163	140	219	0.00114633	0.0012331	0.00151588
8Mm59	36	0.4	1	2.5	322	21	22	0.00226453	0.000184964	0.00015228	-10.1085	-13.7224	-14.0029
[truncated: 320 more rows]
