# Supplementary material for: Transcriptome map of mouse isochores
Source: BMC Genomics. 2011 Oct 17;12:511. doi: 10.1186/1471-2164-12-511 (PMC3215772; doi:10.1186/1471-2164-12-511)
Supplement: Additional file 6 — Isochoric expression levels for each tissue normalized over length. This table reports the name of each isochore, the GC level (GC, %), length (Length, Mb), the number of genes (CDS-count), the gene density (GeneDensity -- number of genes within an isochore over its length), the count of aligned reads within each isochore for each tissue (Brain Count, Liver Count, and Muscle Count), the ratio (%) between the count of aligned reads within each isochore for each tissue over the total number of reads of that tissue (#Br/TotBr, #Liv/TotLiv, and #Mus/TotMusc), and finally the global isochoric expression level normalized over the isochoric length (LogBr(Length), LogLiv(Length), and LogMusc(Length)). [file 1471-2164-12-511-S6.XLS]

## Sheet: Sheet1
Isochore	GC, %	Length, Mb	CDS-count	GeneDensity	Brain Count	Liver Count	Muscle Count	(#Br/TotBr)	(#Liv/TotLiv)	(#Mus/TotMusc)	LogBr(Length)	LogLiv(Length)	LogMusc(Length)
1Mm1	0	3	0	0	0	0	0	0	0	0
1Mm2	38.1	1.5	2	1.33333	402	147	134	0.00282715	0.00129475	0.000927523	-9.0514	-10.1781	-10.6593
1Mm3	41.4	0.4	2	5	1048	1448	2013	0.00737028	0.0127537	0.0139336	-5.76214	-4.97101	-4.84336
1Mm4	39.3	7.9	21	2.65823	7547	7220	6408	0.0530759	0.0635925	0.044355	-7.21765	-6.95685	-7.47661
1Mm5	43.5	1	7	7	1999	3837	1249	0.0140584	0.0337956	0.00864535	-6.15242	-4.88702	-6.85386
1Mm6	40.5	2.3	4	1.73913	659	318	715	0.00463456	0.00280089	0.0049491	-8.95499	-9.68153	-8.86025
1Mm7	43.2	0.3	2	6.66667	534	815	545	0.00375547	0.00717838	0.00377239	-6.31983	-5.38516	-6.31334
1Mm8	40	0.2	1	5	921	68	407	0.00647713	0.000598932	0.00281718	-4.9485	-8.38339	-6.1496
1Mm9	41.8	0.4	3	7.5	1160	847	1726	0.00815795	0.00746023	0.0119471	-5.61565	-5.74464	-5.06527
1Mm10	39.1	1.2	3	2.5	754	144	4175	0.00530266	0.00126833	0.0288986	-7.8221	-9.88589	-5.37589
1Mm11	36.5	0.2	3	15	25	26	18	0.000175818	0.000229004	0.000124593	-10.1517	-9.77041	-10.6486
1Mm12	38.9	2.4	4	1.66667	540	300	232	0.00379766	0.00264235	0.00160586	-9.30371	-9.827	-10.5455
1Mm13	43.6	0.7	8	11.4286	4764	21422	372	0.0335038	0.188681	0.00257492	-4.38496	-1.8914	-8.08669
1Mm14	39.1	2.2	2	0.909091	2786	460	556	0.0195931	0.0040516	0.00384853	-6.81101	-9.0848	-9.15898
1Mm15	41.7	0.4	2	5	1618	459	375	0.0113789	0.00404279	0.00259568	-5.13556	-6.6285	-7.26774
1Mm16	38.2	3.4	7	2.05882	258174	365736	803644	1.81566	3.22134	5.56268	-0.905038	-0.0778739	0.710244
1Mm17	36.5	2.9	0	0	331	609	363	0.00232783	0.00536397	0.00251262	-10.2829	-9.07854	-10.1726
1Mm18	38.8	3.2	5	1.5625	1486	1485	1393	0.0104506	0.0130796	0.00964209	-8.25834	-7.93461	-8.37451
1Mm19	43.4	1	9	9	6503	1195	2039	0.0457337	0.0105254	0.0141136	-4.4506	-6.56999	-6.14677
1Mm20	46.2	0.5	8	16	15335	1417	1808	0.107847	0.0124807	0.0125146	-2.21295	-5.32416	-5.32024
1Mm21	44	1.1	0	0	195	116	146	0.00137138	0.00102171	0.00101059	-9.64766	-10.0723	-10.0881
1Mm22	47.9	0.8	13	16.25	15342	6213	41199	0.107896	0.054723	0.285172	-2.89036	-3.86978	-1.48817
1Mm23	44.4	0.4	1	2.5	207	106	129	0.00145577	0.00093363	0.000892914	-8.10207	-8.74293	-8.80726
1Mm24	46.2	0.5	6	12	6618	1529	2230	0.0465425	0.0134672	0.0154357	-3.42531	-5.21441	-5.01759
1Mm25	43.9	1.5	13	8.66667	6107	1808	2864	0.0429488	0.0159246	0.0198241	-5.1262	-6.55757	-6.24156
1Mm26	46.1	0.5	5	10	2705	1877	944	0.0190235	0.0165323	0.00653419	-4.71607	-4.91857	-6.25777
1Mm27	43.6	1.3	11	8.46154	1973	766	5096	0.0138755	0.0067468	0.0352736	-6.54982	-7.59009	-5.20378
1Mm28	39.3	1.3	0	0	175	134	115	0.00123072	0.00118025	0.000796009	-10.0448	-10.1052	-10.6734
1Mm29	42.9	1.5	9	6	4713	1277	1555	0.0331452	0.0112476	0.0107634	-5.50002	-7.0592	-7.12268
1Mm30	39.1	3.5	11	3.14286	3219	4682	7064	0.0226383	0.0412383	0.0488957	-7.27245	-6.40723	-6.1615
1Mm31	36.7	0.2	0	0	21	13	23	0.000147687	0.000114502	0.000159202	-10.4032	-10.7704	-10.2949
1Mm32	37.6	0.3	0	0	62	38	26	0.000436028	0.000334697	0.000179967	-9.42633	-9.80789	-10.703
1Mm33	36.2	0.2	0	0	20	16	17	0.000140654	0.000140925	0.000117671	-10.4736	-10.4709	-10.731
1Mm34	37.4	0.7	0	0	74	39	142	0.000520421	0.000343505	0.000982898	-10.3935	-10.9928	-9.4761
1Mm35	36.3	2.1	0	0	218	153	202	0.00153313	0.0013476	0.00139821	-10.4197	-10.6058	-10.5526
1Mm36	38.2	0.4	1	2.5	1147	26	85	0.00806652	0.000229004	0.000588354	-5.63191	-10.7704	-9.4091
1Mm37	41.6	1.6	9	5.625	5004	3386	2712	0.0351917	0.0298233	0.018772	-5.50669	-5.74549	-6.41335
1Mm38	40.4	1.9	12	6.31579	1288	1810	3523	0.00905813	0.0159422	0.0243856	-7.71257	-6.89701	-6.28383
1Mm39	43.2	0.5	9	18	2466	2704	2072	0.0173427	0.0238164	0.014342	-4.84953	-4.3919	-5.12361
1Mm40	39.7	1.7	2	1.17647	811	170	291	0.00570353	0.00149733	0.00201425	-8.21946	-10.1489	-9.72108
1Mm41	42.8	2.7	30	11.1111	7016	11035	6549	0.0493415	0.0971944	0.045331	-5.77401	-4.79594	-5.89632
1Mm42	40.1	2.9	12	4.13793	4035	2426	1867	0.028377	0.0213678	0.012923	-6.67519	-7.08447	-7.80996
1Mm43	42.5	2.6	27	10.3846	7747	4994	7407	0.0544824	0.0439863	0.0512699	-5.57658	-5.88531	-5.66426
1Mm44	38.9	2.9	12	4.13793	13622	44835	98056	0.0957996	0.394899	0.678726	-4.91989	-2.8765	-2.09515
1Mm45	35.9	1	0	0	138	101	48	0.000970514	0.000889591	0.000332247	-10.009	-10.1346	-11.5555
1Mm46	38.8	2.4	4	1.66667	421	194	304	0.00296077	0.00170872	0.00210423	-9.66285	-10.4559	-10.1555
1Mm47	43.3	2.4	13	5.41667	10517	27856	7705	0.073963	0.245351	0.0533326	-5.02009	-3.29012	-5.49187
1Mm48	48.5	0.6	14	23.3333	12350	7847	9990	0.086854	0.069115	0.0691489	-2.7883	-3.11789	-3.11718
1Mm49	43.8	0.3	12	40	3072	6079	5622	0.0216045	0.0535428	0.0389145	-3.79556	-2.4862	-2.94658
1Mm50	48.9	0.8	30	37.5	55656	10296	101160	0.391413	0.0906854	0.700211	-1.03131	-3.14106	-0.19221
1Mm51	43.4	0.5	0	0	94	43	57	0.000661075	0.000378737	0.000394544	-9.5629	-10.3665	-10.3075
1Mm52	39.9	0.9	0	0	84	88	63	0.000590748	0.000775089	0.000436074	-10.5732	-10.1813	-11.0111
1Mm53	42	1.9	8	4.21053	4686	936	1740	0.0329553	0.00824413	0.012044	-5.84935	-7.84842	-7.30155
1Mm54	39.9	0.7	1	1.42857	3434	102	176	0.0241503	0.000898398	0.00121824	-4.85724	-9.60578	-9.16641
1Mm55	42.8	0.6	4	6.66667	4216	778	2841	0.0296499	0.00685249	0.0196649	-4.33886	-6.45219	-4.93127
1Mm56	38.9	1.9	3	1.57895	1431	977	2923	0.0100638	0.00860525	0.0202325	-7.56068	-7.78657	-6.55318
1Mm57	42.2	1.1	10	9.09091	2579	1278	2644	0.0181374	0.0112564	0.0183013	-5.92239	-6.61061	-5.90941
1Mm58	39.8	1	1	1	2020	790	184	0.0142061	0.00695818	0.00127361	-6.13735	-7.16707	-9.61686
1Mm59	42.8	1.2	8	6.66667	5957	1342	1074	0.0418939	0.0118201	0.00743403	-4.84015	-6.66565	-7.33467
1Mm60	0	1.9	0	0	0	0	0	0	0	0
1Mm61	44.6	0.8	10	12.5	18772	3939	5307	0.132018	0.034694	0.0367341	-2.59926	-4.52724	-4.44481
1Mm62	46.8	0.5	7	14	2899	1817	1989	0.0203878	0.0160038	0.0137675	-4.61615	-4.96544	-5.18259
1Mm63	40.1	0.2	1	5	166	82	99	0.00116743	0.000722242	0.00068526	-7.42052	-8.1133	-8.18913
1Mm64	45.8	1	16	16	9385	2141	2354	0.066002	0.0188576	0.016294	-3.92135	-5.72871	-5.93952
1Mm65	45.3	1.5	13	8.66667	5445	17596	1235	0.0382931	0.154983	0.00854844	-5.29173	-3.27478	-7.45509
1Mm66	47.5	1.7	9	5.29412	4499	1142	3558	0.0316402	0.0100585	0.0246278	-5.74763	-7.40097	-6.1091
1Mm67	45.6	0.2	2	10	1973	881	2599	0.0138755	0.0077597	0.0179898	-3.84938	-4.68786	-3.47475
1Mm68	48.5	0.7	10	14.2857	3370	2802	3529	0.0237002	0.0246795	0.0244271	-4.88438	-4.82597	-4.8408
1Mm69	45.6	0.2	0	0	83	48	74	0.000583715	0.000422776	0.000512214	-8.42052	-8.88589	-8.60904
1Mm70	48	0.2	0	0	40	33	67	0.000281308	0.000290658	0.000463762	-9.47363	-9.42646	-8.7524
1Mm71	44.7	0.2	7	35	3023	1902	4471	0.0212599	0.0167525	0.0309474	-3.23379	-3.57755	-2.69211
1Mm72	49.5	0.8	16	20	29807	4559	8400	0.209624	0.0401549	0.0581433	-1.9322	-4.31635	-3.78232
1Mm73	44.9	0.7	13	18.5714	9839	8149	7626	0.0691949	0.071775	0.0527858	-3.33862	-3.2858	-3.72913
1Mm74	38.5	0.6	0	0	82	80	115	0.000576682	0.000704626	0.000796009	-10.023	-9.73389	-9.55796
1Mm75	36.6	0.5	0	0	25	36	21	0.000175818	0.000317082	0.000145358	-11.4736	-10.6229	-11.7481
1Mm76	37.2	0.7	2	2.85714	857	202	1526	0.00602703	0.00177918	0.0105627	-6.85976	-8.62	-6.05031
1Mm77	36.5	0.5	0	0	26	33	26	0.000182851	0.000290658	0.000179967	-11.417	-10.7484	-11.44
1Mm78	38.5	3	6	2	2300	1128	1067	0.0161752	0.00993523	0.00738558	-7.53503	-8.23819	-8.66604
1Mm79	36.8	0.2	0	0	13	17	12	9.14253e-05	0.000149733	8.30618e-05	-11.0951	-10.3834	-11.2335
1Mm80	38.1	4.2	1	0.238095	984	802	994	0.00692019	0.00706388	0.00688029	-9.24536	-9.21571	-9.25371
1Mm81	36.5	0.3	0	0	28	19	12	0.000196916	0.000167349	8.30618e-05	-10.5732	-10.8079	-11.8185
1Mm82	38.6	1	1	1	397	77	91	0.00279199	0.000678203	0.000629885	-8.48449	-10.526	-10.6326
1Mm83	42	0.4	1	2.5	354	331	109	0.00248958	0.00291539	0.000754478	-7.32795	-7.10017	-9.05031
1Mm84	38.9	0.3	2	6.66667	494	287	172	0.00347416	0.00252785	0.00119055	-6.43215	-6.89091	-7.97719
1Mm85	42.5	1.1	4	3.63636	3143	1613	748	0.0221038	0.014207	0.00517752	-5.63706	-6.27476	-7.73103
1Mm86	38.6	1.5	10	6.66667	275	189	804	0.001934	0.00166468	0.00556514	-9.59916	-9.8155	-8.07433
1Mm87	36.4	3.8	3	0.789474	572	466	324	0.00402271	0.00410445	0.00224267	-9.88362	-9.8546	-10.7266
1Mm88	38.5	6.1	1	0.163934	1685	854	751	0.0118501	0.00752189	0.00519828	-9.00776	-9.6635	-10.1966
1Mm89	44.4	0.3	2	6.66667	1443	621	720	0.0101482	0.00546966	0.00498371	-4.88567	-5.77737	-5.9116
1Mm90	48.2	0.9	4	4.44444	1404	411	718	0.00987393	0.00362002	0.00496986	-6.51016	-7.95778	-7.50057
1Mm91	41.8	0.5	3	6	911	885	528	0.0064068	0.00779493	0.00365472	-6.28618	-6.00325	-7.09602
1Mm92	47.2	0.6	6	10	2440	5803	2464	0.0171598	0.0511118	0.0170554	-5.12786	-3.55323	-5.13667
1Mm93	43.7	1.2	6	5	1124	1581	1246	0.00790477	0.0139252	0.00862458	-7.2461	-6.4292	-7.12036
1Mm94	38.9	3.4	1	0.294118	1840	847	1237	0.0129402	0.00746023	0.00856229	-8.03753	-8.8321	-8.63332
1Mm95	43.1	3.8	16	4.21053	8746	4813	4447	0.0615081	0.0423921	0.0307813	-5.94908	-6.48606	-6.9478
1Mm96	39.8	1.7	5	2.94118	680	6214	593	0.00478224	0.0547318	0.00410464	-8.47363	-4.95701	-8.69406
1Mm97	44.3	0.3	7	23.3333	555	9664	272	0.00390316	0.0851188	0.00188273	-6.26418	-1.81741	-7.31599
1Mm98	47.9	0.3	6	20	2755	1750	4921	0.0193751	0.0154137	0.0340623	-3.95269	-4.28268	-3.13872
1Mm99	40.3	0.2	0	0	627	210	409	0.00440951	0.00184964	0.00283102	-5.50324	-6.75661	-6.14253
1Mm100	45.5	0.5	9	18	2833	2614	1614	0.0199237	0.0230237	0.0111718	-4.64937	-4.44074	-5.48399
1Mm101	48.2	1.5	19	12.6667	29745	7841	3654	0.209188	0.0690622	0.0252923	-2.84209	-4.44092	-5.89012
1Mm102	43.4	0.2	2	10	865	545	491	0.0060833	0.00480027	0.00339861	-5.039	-5.38074	-5.87891
1Mm103	48.2	0.7	11	15.7143	12110	2698	8558	0.0851661	0.0237635	0.0592369	-3.039	-4.88053	-3.56279
1Mm104	44.4	0.2	5	25	2928	1947	8493	0.0205918	0.0171488	0.058787	-3.27986	-3.54382	-1.76643
1Mm105	47.6	0.2	1	5	5123	260	1954	0.0360286	0.00229004	0.0135252	-2.47279	-6.44849	-3.88628
1Mm106	43.3	0.2	2	10	597	55	747	0.00419853	0.000484431	0.0051706	-5.57397	-8.68949	-5.27353
1Mm107	48.5	1.3	17	13.0769	30476	2474	27128	0.214329	0.0217906	0.187775	-2.60061	-5.89866	-2.79143
1Mm108	43.6	1	4	4	719	1253	559	0.00505652	0.0110362	0.0038693	-7.62764	-6.50161	-8.01371
1Mm109	39.5	1.5	3	2	471	755	2052	0.00331241	0.00664991	0.0142036	-8.82287	-7.81741	-6.72257
1Mm110	41.5	0.2	4	20	172	69	124	0.00120963	0.00060774	0.000858305	-7.36929	-8.36233	-7.86429
1Mm111	38.1	1.3	7	5.38462	960	11198	902	0.0067514	0.0986301	0.00624348	-7.58911	-3.72034	-7.70195
1Mm112	35.8	0.4	0	0	68	32	35	0.000478224	0.00028185	0.000242264	-9.7081	-10.4709	-10.6892
1Mm113	37.6	0.6	0	0	45	96	50	0.000316472	0.000845551	0.000346091	-10.8887	-9.47085	-10.7596
1Mm114	36.3	1.7	0	0	117	108	85	0.000822827	0.000951245	0.000588354	-11.0127	-10.8034	-11.4966
1Mm115	39.2	1.4	9	6.42857	2124	1545	2136	0.0149375	0.0136081	0.014785	-6.55035	-6.68482	-6.56515
1Mm116	36.5	1.6	1	0.625	207	165	546	0.00145577	0.00145329	0.00377931	-10.1021	-10.1045	-8.72573
1Mm117	37.9	0.2	0	0	51	20	24	0.000358668	0.000176157	0.000166124	-9.12313	-10.1489	-10.2335
1Mm118	36.4	3.2	1	0.3125	621	236	224	0.00436731	0.00207865	0.00155049	-9.51711	-10.5882	-11.0111
1Mm119	39.2	1.5	7	4.66667	1123	1456	946	0.00789774	0.0128242	0.00654804	-7.56931	-6.86995	-7.83968
1Mm120	43.5	4	27	6.75	32042	16588	12196	0.225342	0.146104	0.0844185	-4.14981	-4.77493	-5.5663
1Mm121	47.2	0.3	3	10	2923	262	785	0.0205566	0.00230765	0.00543363	-3.86729	-7.02239	-5.7869
1Mm122	41.3	0.4	2	5	1685	693	1222	0.0118501	0.00610382	0.00845846	-5.07703	-6.03414	-5.56346
1Mm123	46.3	0.2	1	5	1004	4196	822	0.00706084	0.0369576	0.00568973	-4.82402	-2.43606	-5.1355
1Mm124	41	0.2	2	10	1370	1345	3040	0.00963482	0.0118465	0.0210423	-4.3756	-4.07746	-3.24863
1Mm125	44.8	1.2	10	8.33333	3411	1858	1774	0.0239886	0.0163649	0.0122793	-5.64454	-6.19628	-6.61066
1Mm126	37.1	0.2	0	0	68	51	16	0.000478224	0.000449199	0.000110749	-8.7081	-8.79843	-10.8185
1Mm127	42.7	0.4	2	5	501	935	212	0.00352339	0.00823532	0.00146743	-6.82689	-5.60203	-8.09057
1Mm128	40	0.4	0	0	63	32	21	0.000443061	0.00028185	0.000145358	-9.81828	-10.4709	-11.4262
1Mm129	41.4	0.9	1	1.11111	4648	85	93	0.032688	0.000748665	0.000643729	-4.78309	-10.2314	-10.4493
1Mm130	38.8	0.3	1	3.33333	111	145	213	0.000780631	0.00127714	0.00147435	-8.58611	-7.87591	-7.66874
1Mm131	43	0.8	2	2.5	1995	202	206	0.0140303	0.00177918	0.00142589	-5.83339	-8.81264	-9.13199
1Mm132	39.3	0.8	5	6.25	1179	1061	1327	0.00829157	0.00934511	0.00918525	-6.59221	-6.41965	-6.44454
1Mm133	41.9	0.5	7	14	5889	36142	1987	0.0414156	0.318333	0.0137536	-3.59368	-0.651394	-5.18404
1Mm134	40	0.2	1	5	40	26	41	0.000281308	0.000229004	0.000283794	-9.47363	-9.77041	-9.46094
1Mm135	41.4	1.2	8	6.66667	6464	3930	2704	0.0454594	0.0346148	0.0187166	-4.72231	-5.1155	-6.00257
1Mm136	40	1.2	10	8.33333	2381	837	1689	0.0167449	0.00737215	0.0116909	-6.16317	-7.34673	-6.6815
1Mm137	42.8	0.5	7	14	25408	8546	2036	0.178687	0.0752717	0.0140928	-1.48449	-2.73175	-5.1489
1Mm138	40.5	0.2	0	0	20	20	15	0.000140654	0.000176157	0.000103827	-10.4736	-10.1489	-10.9116
1Mm139	42.9	0.8	7	8.75	3148	3664	8919	0.022139	0.0322719	0.0617357	-5.17534	-4.63165	-3.69582
1Mm140	46.6	0.3	4	13.3333	1663	9713	3582	0.0116954	0.0855504	0.0247939	-4.68095	-1.81012	-3.5969
1Mm141	42.8	0.6	8	13.3333	2767	924	1938	0.0194595	0.00813843	0.0134145	-4.94641	-6.20407	-5.4831
1Mm142	40.7	0.2	0	0	8	12	5	5.62617e-05	0.000105694	3.46091e-05	-11.7956	-10.8859	-12.4966
1Mm143	44.1	1.8	11	6.11111	5971	4766	5159	0.0419923	0.0419781	0.0357097	-5.42173	-5.42222	-5.65554
1Mm144	39.9	0.8	0	0	72	63	73	0.000506355	0.000554893	0.000505293	-10.6256	-10.4936	-10.6287
1Mm145	43.1	1.8	17	9.44444	10676	3838	4744	0.0750812	0.0338044	0.0328371	-4.5834	-5.73464	-5.77653
1Mm146	46.9	0.4	21	52.5	20980	97375	23905	0.147546	0.857662	0.165466	-1.43883	1.10041	-1.27347
1Mm147	43	0.5	9	18	156	211	249	0.0010971	0.00185845	0.00172353	-8.83209	-8.07168	-8.18042
1Mm148	46.5	0.7	19	27.1429	56603	6721	80092	0.398073	0.0591974	0.554382	-0.814323	-3.56375	-0.336474
1Mm149	39.2	0.6	8	13.3333	214	4388	42	0.001505	0.0386487	0.000290716	-8.63905	-3.95647	-11.0111
1Mm150	41.5	0.2	4	20	10340	110	189	0.0727182	0.000968861	0.00130822	-1.45961	-7.68949	-7.25625
1Mm151	39.4	2	20	10	1874	512	511	0.0131793	0.00450961	0.00353705	-7.24558	-8.79278	-9.14324
1Mm152	41.7	1.2	7	5.83333	1915	4905	4056	0.0134676	0.0432024	0.0280749	-6.47739	-4.79578	-5.41761
1Mm153	39.6	0.6	2	3.33333	1410	270	490	0.00991612	0.00237811	0.00339169	-5.91904	-7.979	-7.46681
1Mm154	43.7	2.7	15	5.55556	9702	4614	5342	0.0682314	0.0406393	0.0369763	-5.30638	-6.05394	-6.19021
1Mm155	39.7	0.2	0	0	2159	2483	6671	0.0151836	0.0218698	0.0461754	-3.71941	-3.19299	-2.1148
1Mm156	47.4	0.9	15	16.6667	11776	23557	8797	0.0828172	0.207486	0.0608912	-3.44192	-2.11691	-3.88562
1Mm157	44	0.3	3	10	2181	1362	1865	0.0153383	0.0119963	0.0129092	-4.28975	-4.64431	-4.53849
1Mm158	47.4	0.2	1	5	687	24	50	0.00483147	0.000211388	0.000346091	-5.37139	-9.88589	-9.17463
1Mm159	43.7	0.9	5	5.55556	5182	1933	2149	0.0364435	0.0170255	0.014875	-4.62619	-5.72415	-5.91897
1Mm160	47.4	0.6	5	8.33333	3698	631	891	0.026007	0.00555774	0.00616734	-4.52799	-6.75432	-6.60417
1Mm161	0	0.3	0	0	0	0	0	0	0	0
1Mm162	43.3	4.8	16	3.33333	8843	17422	6462	0.0621903	0.15345	0.0447288	-6.2702	-4.96719	-6.74569
1Mm163	40.6	0.2	0	0	23	19	18	0.000161752	0.000167349	0.000124593	-10.272	-10.2229	-10.6486
1Mm164	43.3	1.2	3	2.5	2983	2014	3533	0.0209786	0.017739	0.0244548	-5.83797	-6.07997	-5.61677
1Mm165	47.2	0.4	2	5	1406	400	3832	0.00988799	0.00352313	0.0265244	-5.33818	-6.827	-3.91461
1Mm166	45.6	0.3	1	3.33333	513	1502	85	0.00360778	0.0132294	0.000588354	-6.37771	-4.50315	-8.99406
1Mm167	46.7	1.1	9	8.18182	3419	2059	3246	0.0240448	0.0181353	0.0224682	-5.51563	-5.92256	-5.61347
1Mm168	43.5	0.3	3	10	880	581	195	0.00618879	0.00511735	0.00134975	-5.59916	-5.87342	-7.79612
1Mm169	48	0.3	3	10	2499	8829	1212	0.0175747	0.0777643	0.00838924	-4.09339	-1.94778	-5.16028
1Mm170	45.8	0.8	4	5	2111	219	468	0.0148461	0.00192891	0.00323941	-5.75185	-8.69607	-7.94813
1Mm171	40	0.2	0	0	125	32	26	0.000879089	0.00028185	0.000179967	-7.82978	-9.47085	-10.1181
1Mm172	46.5	0.4	8	20	1857	8961	928	0.0130597	0.0789269	0.00642345	-4.9368	-2.34141	-5.96051
1Mm173	43	0.4	0	0	87	42	57	0.000611846	0.000369929	0.000394544	-9.35262	-10.0785	-9.9856
1Mm174	40.5	0.7	0	0	96	69	59	0.00067514	0.00060774	0.000408387	-10.018	-10.1697	-10.7432
1Mm175	42.2	0.5	3	6	2301	292	1059	0.0161823	0.00257189	0.0073302	-4.94944	-7.60296	-6.09193
1Mm176	38.7	0.3	2	6.66667	179	306	323	0.00125886	0.0026952	0.00223575	-7.89671	-6.79843	-7.06806
10Mm1	48	3	0	0	0	0	0	0	0	0
10Mm2	44.1	0.3	1	3.33333	387	159	149	0.00272166	0.00140044	0.00103135	-6.78433	-7.74293	-8.18428
10Mm3	40.1	1.7	8	4.70588	1503	296	437	0.0105702	0.00260712	0.00302483	-7.32939	-9.34886	-9.13446
10Mm4	41.5	0.6	2	3.33333	3710	463	810	0.0260914	0.00407802	0.00560667	-4.52332	-7.20095	-6.74167
10Mm5	43.4	3.2	15	4.6875	9919	4384	7562	0.0697575	0.0386135	0.0523428	-5.51958	-6.37282	-5.93394
10Mm6	40.1	3.6	10	2.77778	4108	1804	2698	0.0288904	0.0158893	0.0186751	-6.96126	-7.8238	-7.59074
10Mm7	42.4	1.6	8	5	6383	1624	2856	0.0448898	0.0143039	0.0197687	-5.15554	-6.80552	-6.33871
10Mm8	38.6	1.1	3	2.72727	698	321	497	0.00490883	0.00282731	0.00344014	-7.80791	-8.60386	-8.32082
10Mm9	36.6	0.2	0	0	273	101	172	0.00191993	0.000889591	0.00119055	-6.7028	-7.81264	-7.39223
10Mm10	37.2	0.4	0	0	26	25	29	0.000182851	0.000220196	0.000200733	-11.0951	-10.827	-10.9605
10Mm11	36.3	0.9	0	0	171	106	196	0.00120259	0.00093363	0.00135668	-9.54763	-9.91286	-9.3737
10Mm12	39.7	1.1	3	2.72727	1514	898	9023	0.0106475	0.00790943	0.0624555	-6.69084	-7.11971	-4.13853
10Mm13	42.3	2.8	17	6.07143	5640	4359	2932	0.0396645	0.0383933	0.0202948	-6.14143	-6.18843	-7.10818
10Mm14	40.4	0.3	1	3.33333	2417	40	123	0.0169981	0.000352313	0.000851383	-4.14152	-9.73389	-8.46094
10Mm15	43	1.9	9	4.73684	4091	5711	7533	0.0287708	0.0503015	0.052142	-6.04525	-5.23925	-5.18741
10Mm16	40.2	0.8	1	1.25	111	67	340	0.000780631	0.000590124	0.00235342	-10.0011	-10.4048	-8.4091
10Mm17	41.7	0.4	19	47.5	718	1619	285	0.00504949	0.0142599	0.00197272	-6.30772	-4.80997	-7.66367
10Mm18	40.7	0.4	1	2.5	947	164	338	0.00665998	0.00144448	0.00233957	-5.90834	-8.1133	-7.41761
10Mm19	42	1.8	8	4.44444	3585	17475	1820	0.0252123	0.153917	0.0125977	-6.15773	-3.54777	-7.15869
10Mm20	38.7	6.7	14	2.08955	6131	3895	7522	0.0431176	0.0343065	0.0520659	-7.27974	-7.60954	-7.00768
10Mm21	35.9	0.4	0	0	78	77	6400	0.000548552	0.000678203	0.0442996	-9.51016	-9.20407	-3.17463
10Mm22	38.5	2.4	13	5.41667	10352	1468	2270	0.0728026	0.0129299	0.0157125	-5.0429	-7.53618	-7.25498
10Mm23	36.1	0.2	0	0	13	14	9	9.14253e-05	0.00012331	6.22963e-05	-11.0951	-10.6635	-11.6486
10Mm24	39	3	4	1.33333	1961	720	1240	0.0137911	0.00634164	0.00858305	-7.76508	-8.88589	-8.44926
10Mm25	44.7	0.6	4	6.66667	2303	323	789	0.0161963	0.00284493	0.00546131	-5.21122	-7.72043	-6.77957
10Mm26	39	0.2	1	5	209	166	151	0.00146984	0.0014621	0.00104519	-7.0882	-7.09581	-7.58009
10Mm27	44.2	4.6	35	7.6087	17737	12962	14118	0.124739	0.114167	0.0977222	-5.20465	-5.33242	-5.5568
10Mm28	40.8	0.5	0	0	135	68	156	0.000949416	0.000598932	0.0010798	-9.04067	-9.70532	-8.85502
10Mm29	43.3	0.4	3	7.5	713	606	2470	0.00501432	0.00533754	0.0170969	-6.3178	-6.22768	-4.54819
10Mm30	38.5	1.7	2	1.17647	1040	665	915	0.00731402	0.00585721	0.00633346	-7.86065	-8.18111	-8.06832
10Mm31	35.8	0.2	0	0	22	15	11	0.00015472	0.000132117	7.614e-05	-10.3361	-10.564	-11.3591
10Mm32	37.3	0.7	0	0	36	47	19	0.000253178	0.000413968	0.000131515	-11.433	-10.7236	-12.3779
10Mm33	36.1	1.8	1	0.555556	433	112	110	0.00304516	0.000986477	0.0007614	-9.20726	-10.8334	-11.2071
10Mm34	38.6	0.8	0	0	97	72	48	0.000682173	0.000634164	0.000332247	-10.1956	-10.3009	-11.2335
10Mm35	36.1	0.2	0	0	106	203	74	0.000745467	0.00178799	0.000512214	-8.06764	-6.80552	-8.60904
10Mm36	39.7	2.6	13	5	2402	1757	3037	0.0168926	0.0154754	0.0210216	-7.26598	-7.3924	-6.9505
10Mm37	42.2	0.4	3	7.5	471	201	286	0.00331241	0.00177037	0.00197964	-6.91598	-7.8198	-7.65862
10Mm38	38.6	1.3	1	0.769231	476	3372	314	0.00334757	0.0297	0.00217345	-8.60118	-5.45191	-9.22431
10Mm39	36.7	0.4	0	0	97	30	31	0.000682173	0.000264235	0.000214576	-9.19565	-10.564	-10.8643
10Mm40	38.9	2.4	7	2.91667	8322	3687	4118	0.0585262	0.0324745	0.028504	-5.35781	-6.20758	-6.39572
10Mm41	43.5	1.7	10	5.88235	3578	3240	2938	0.025163	0.0285374	0.0203363	-6.07808	-5.89654	-6.38533
10Mm42	49.3	2.6	27	10.3846	82791	28426	30186	0.582245	0.250371	0.208942	-2.15881	-3.37637	-3.63734
10Mm43	43.5	1.3	15	11.5385	5867	6723	8010	0.0412609	0.059215	0.0554437	-4.97759	-4.4564	-4.55134
10Mm44	38.8	1.3	2	1.53846	667	102	207	0.00469082	0.000898398	0.00143282	-8.11446	-10.4989	-9.82544
10Mm45	36.7	0.5	0	0	55	44	54	0.000386799	0.000387544	0.000373778	-10.3361	-10.3334	-10.3855
10Mm46	38.3	0.9	0	0	126	59	46	0.000886122	0.000519662	0.000318404	-9.9882	-10.7581	-11.4649
10Mm47	43.5	2.1	7	3.33333	6457	2461	1311	0.0454102	0.0216761	0.0090745	-5.53123	-6.59814	-7.85436
10Mm48	40.3	0.3	1	3.33333	49	56	66	0.000344603	0.000493238	0.00045684	-9.76581	-9.24846	-9.35906
10Mm49	43.9	1.2	7	5.83333	6671	1144	1404	0.0469152	0.0100762	0.00971823	-4.67683	-6.89595	-6.94813
10Mm50	46.4	0.2	0	0	854	426	1941	0.00600594	0.00375213	0.0134352	-5.05747	-5.73614	-3.89591
10Mm51	43.7	1.5	8	5.33333	7688	3010	5419	0.0540675	0.0265116	0.0375093	-4.79406	-5.8222	-5.32157
10Mm52	38.9	3.1	2	0.645161	7631	1059	924	0.0536666	0.00932749	0.00639576	-5.8521	-8.37656	-8.92094
10Mm53	47.1	0.4	3	7.5	4615	697	497	0.032456	0.00613906	0.00344014	-3.62344	-6.02584	-6.86139
10Mm54	45.2	0.3	4	13.3333	2646	5618	3342	0.0186086	0.0494824	0.0231327	-4.01092	-2.59998	-3.69696
10Mm55	48.7	0.4	14	35	8238	12840	6688	0.0579355	0.113093	0.0462931	-2.78748	-1.8225	-3.11113
10Mm56	44.2	0.3	5	16.6667	4078	4360	5532	0.0286794	0.0384021	0.0382915	-3.38688	-2.9657	-2.96987
10Mm57	48.4	2.3	38	16.5217	45213	30115	15589	0.31797	0.265248	0.107904	-2.85467	-3.11622	-4.41381
10Mm58	43	0.3	4	13.3333	1815	509	353	0.0127644	0.00448318	0.0024434	-4.55477	-6.06429	-6.93993
10Mm59	39.2	0.6	8	13.3333	92	95	126	0.000647009	0.000836744	0.000872149	-9.85696	-9.48596	-9.42617
10Mm60	52.8	1.5	81	54	98476	44970	81843	0.692553	0.396088	0.566502	-1.11497	-1.92107	-1.40481
10Mm61	52.3	0.2	7	35	14394	6231	6135	0.101229	0.0548816	0.0424653	-0.982379	-1.86561	-2.23564
10Mm62	54.2	0.5	30	60	72416	35079	52368	0.509281	0.30897	0.362482	0.0265334	-0.694462	-0.46402
10Mm63	42.3	0.4	1	2.5	547	66	189	0.00384689	0.000581317	0.00130822	-6.70016	-9.42646	-8.25625
10Mm64	40.2	0.6	1	1.66667	330	390	531	0.00232079	0.00343505	0.00367548	-8.0142	-7.44849	-7.35088
10Mm65	44.2	0.2	4	20	663	463	580	0.00466269	0.00407802	0.00401465	-5.42269	-5.61599	-5.63858
10Mm66	48.1	0.4	2	5	2201	2345	1850	0.015479	0.0206544	0.0128054	-4.69162	-4.27548	-4.96518
10Mm67	44.6	1.1	5	4.54545	1797	852	693	0.0126378	0.00750427	0.00479682	-6.44362	-7.19558	-7.84121
10Mm68	47.2	0.2	2	10	2404	106	900	0.0169066	0.00093363	0.00622963	-3.56434	-7.74293	-5.00471
10Mm69	44.3	0.9	10	11.1111	2565	1065	2170	0.0180389	0.00938034	0.0150203	-5.64074	-6.58414	-5.90494
10Mm70	46.7	0.2	2	10	285	38	34	0.00200432	0.000334697	0.000235342	-6.64074	-9.22293	-9.73103
10Mm71	43.5	2.3	15	6.52174	12163	23833	7436	0.0855389	0.209917	0.0514706	-4.74891	-3.45374	-5.48174
10Mm72	40.5	0.3	4	13.3333	225	177	291	0.00158236	0.00155899	0.00201425	-7.56674	-7.58821	-7.21858
10Mm73	43.2	0.6	6	10	1931	3462	13447	0.0135802	0.0304927	0.0930777	-5.46539	-4.29843	-2.68846
10Mm74	40.4	0.4	2	5	180	45	51	0.00126589	0.000396352	0.000353013	-8.30371	-9.979	-10.1461
10Mm75	42.2	0.6	6	10	1323	3089	524	0.00930428	0.0272074	0.00362703	-6.01092	-4.46289	-7.37003
10Mm76	39.7	0.7	0	0	389	41	93	0.00273572	0.000361121	0.000643729	-7.99929	-10.9207	-10.0867
10Mm77	42.5	1.1	9	8.18182	9791	3814	11049	0.0688573	0.0335931	0.0764791	-3.99775	-5.0332	-3.84629
10Mm78	40.5	1.1	1	0.909091	269	311	288	0.0018918	0.00273923	0.00199348	-9.18353	-8.64952	-9.108
10Mm79	43.5	4	17	4.25	24050	20268	23362	0.169137	0.178517	0.161707	-4.56374	-4.48587	-4.62854
10Mm80	38.9	2.3	6	2.6087	3244	2179	6601	0.0228141	0.0191923	0.0456909	-6.65556	-6.90497	-5.65358
10Mm81	42.7	0.6	2	3.33333	1487	954	416	0.0104576	0.00840267	0.00287948	-5.84233	-6.15797	-7.70301
10Mm82	39.2	1.2	5	4.16667	753	365	977	0.00529563	0.00321486	0.00676261	-7.82402	-8.54406	-7.47124
10Mm83	36.5	2.4	4	1.66667	333	186	205	0.00234189	0.00163826	0.00141897	-10.0011	-10.5167	-10.724
10Mm84	37.9	0.5	1	2	403	33	53	0.00283418	0.000290658	0.000366856	-7.46285	-10.7484	-10.4125
10Mm85	36.5	0.7	0	0	85	75	100	0.000597781	0.000660587	0.000692182	-10.1935	-10.0494	-9.98199
10Mm86	38.5	2.2	3	1.36364	1014	659	628	0.00713117	0.00580436	0.0043469	-8.26915	-8.56615	-8.9833
10Mm87	38.3	1.6	7	4.375	1109	645	1742	0.00779928	0.00568105	0.0120578	-7.68052	-8.1377	-7.05196
10Mm88	42.9	0.3	1	3.33333	11442	467	1637	0.0804683	0.00411326	0.011331	-1.89847	-6.18854	-4.72661
10Mm89	38.5	2.1	2	0.952381	5531	219	194	0.0388979	0.00192891	0.00134283	-5.75455	-10.0884	-10.6109
10Mm90	42.9	1.4	8	5.71429	2777	2221	1348	0.0195298	0.0195622	0.00933061	-6.1636	-6.16122	-7.22924
10Mm91	38	1.5	4	2.66667	3282	1259	444	0.0230814	0.0110891	0.00307329	-6.02209	-7.07968	-8.93096
10Mm92	36.8	1	0	0	173	105	76	0.00121666	0.000924822	0.000526058	-9.68286	-10.0785	-10.8925
10Mm93	38.6	0.4	1	2.5	135	36	34	0.000949416	0.000317082	0.000235342	-8.71874	-10.3009	-10.731
10Mm94	41.8	0.9	8	8.88889	2239	2655	2325	0.0157462	0.0233848	0.0160932	-5.83685	-5.26628	-5.8054
10Mm95	43.6	5.5	33	6	14312	8722	11297	0.100652	0.0768219	0.0781958	-5.77198	-6.16177	-6.1362
10Mm96	43.7	2	10	5	7240	6738	4381	0.0509168	0.0593471	0.0303245	-5.29571	-5.07468	-6.04337
10Mm97	38.8	2.4	1	0.416667	739	1195	438	0.00519717	0.0105254	0.00303176	-8.85109	-7.83302	-9.62867
10Mm98	42.6	1.1	1	0.909091	214	203	174	0.001505	0.00178799	0.0012044	-9.51352	-9.26495	-9.83498
10Mm99	49.3	0.9	37	41.1111	91552	26773	15161	0.643859	0.235812	0.104942	-0.483181	-1.93229	-3.10034
10Mm100	45.5	0.6	25	41.6667	31912	47765	52591	0.224428	0.420706	0.364025	-1.41871	-0.51215	-0.720924
10Mm101	47.9	0.3	13	43.3333	14935	6184	11463	0.105034	0.0544676	0.0793448	-1.51411	-2.46149	-1.91876
10Mm102	44.9	0.4	19	47.5	4635	13233	5366	0.0325966	0.116554	0.0371425	-3.61721	-1.779	-3.42886
10Mm103	38.7	0.4	14	35	38	23	20	0.000267243	0.00020258	0.000138436	-10.5476	-10.9473	-11.4966
10Mm104	36.7	0.5	27	54	43	29	22	0.000302407	0.000255427	0.00015228	-10.6912	-10.9348	-11.681
10Mm105	38	0.6	10	16.6667	184	72	250	0.00129402	0.000634164	0.00173045	-8.85696	-9.88589	-8.43767
11Mm1	34	3	0	0	0	0	0	0	0	0
11Mm2	45.8	0.6	12	20	12555	2934	6366	0.0882957	0.0258422	0.0440643	-2.76455	-4.53716	-3.76728
11Mm3	48.7	0.6	18	30	10324	11917	3482	0.0726057	0.104963	0.0241018	-3.04681	-2.51508	-4.63775
11Mm4	42.3	0.3	1	3.33333	1294	496	1076	0.00910033	0.00436868	0.00744787	-5.0429	-6.10162	-5.33199
11Mm5	48	0.7	15	21.4286	19779	6942	9632	0.1391	0.0611439	0.0666709	-2.33123	-3.51707	-3.39223
11Mm6	43.3	0.4	4	10	2566	3505	1694	0.0180459	0.0308714	0.0117256	-4.47025	-3.69566	-5.09227
11Mm7	47.4	1.1	27	24.5455	43667	13673	58662	0.307097	0.120429	0.406048	-1.84074	-3.19124	-1.43778
11Mm8	43.5	0.8	3	3.75	14217	1925	797	0.0999841	0.0169551	0.00551669	-3.00023	-5.56021	-7.18005
11Mm9	40.9	0.8	0	0	80	72	67	0.000562617	0.000634164	0.000463762	-10.4736	-10.3009	-10.7524
11Mm10	47.1	0.3	1	3.33333	1394	507	184	0.0098036	0.00446557	0.00127361	-4.93551	-6.06997	-7.87989
11Mm11	43.5	0.5	4	8	340	165	288	0.00239112	0.00145329	0.00199348	-7.7081	-8.42646	-7.97049
11Mm12	39	2.3	3	1.30435	461	220	224	0.00324208	0.00193772	0.00155049	-9.4705	-10.2131	-10.5347
11Mm13	42.1	1.1	6	5.45455	2346	1017	1589	0.0164987	0.00895756	0.0109988	-6.059	-6.94018	-6.64402
11Mm14	37.7	2.7	0	0	536	442	582	0.00376953	0.00389306	0.0040285	-9.48436	-9.43784	-9.3885
11Mm15	36.7	0.7	0	0	53	48	28	0.000372734	0.000422776	0.000193811	-10.875	-10.6932	-11.8185
11Mm16	39.8	2.9	11	3.7931	8819	6898	5029	0.0620215	0.0607564	0.0348098	-5.54714	-5.57687	-6.38041
11Mm17	43.7	2.2	9	4.09091	6335	4050	3799	0.0445522	0.0356717	0.026296	-5.62586	-5.94658	-6.38652
11Mm18	39.9	1.4	7	5	11121	13039	13232	0.0782108	0.114845	0.0915895	-4.16192	-3.60766	-3.9341
11Mm19	43.5	0.8	6	7.5	3077	2493	3046	0.0216397	0.0219579	0.0210839	-5.20825	-5.18719	-5.24579
11Mm20	40.5	0.7	7	10	1486	1939	1244	0.0104506	0.0170784	0.00861074	-6.0657	-5.35711	-6.34507
11Mm21	44.7	0.4	1	2.5	1395	67	71	0.00981063	0.000590124	0.000491449	-5.34951	-9.40477	-9.66874
11Mm22	39.2	6.9	24	3.47826	16382	5649	16707	0.11521	0.0497554	0.115643	-5.90426	-7.1156	-5.89885
11Mm23	43.5	0.3	1	3.33333	70	30	92	0.00049229	0.000264235	0.000636807	-9.25124	-10.1489	-8.87989
11Mm24	47.5	0.2	1	5	818	224	1793	0.00575276	0.00197295	0.0124108	-5.1196	-6.6635	-4.01033
11Mm25	44.3	0.4	4	10	8336	456	452	0.0586247	0.00401637	0.00312866	-2.77042	-6.63796	-6.99831
11Mm26	46.7	1	15	15	4878	1525	3052	0.0343056	0.0134319	0.0211254	-4.86541	-6.21819	-5.56488
11Mm27	40.6	0.3	2	6.66667	304	97	200	0.00213794	0.000854359	0.00138436	-7.13259	-8.4559	-7.7596
11Mm28	44.8	3	12	4	7174	2529	1686	0.0504527	0.022275	0.0116702	-5.89389	-7.07339	-8.00599
11Mm29	38.1	1.7	0	0	257	139	135	0.00180741	0.00122429	0.000934445	-9.8774	-10.4394	-10.8291
11Mm30	36.4	1.7	0	0	175	124	778	0.00123072	0.00109217	0.00538517	-10.4318	-10.6041	-8.30233
11Mm31	38.7	1.9	4	2.10526	1437	1357	11238	0.010106	0.0119522	0.0777874	-7.55464	-7.31258	-4.61032
11Mm32	36.6	0.7	5	7.14286	2889	42	54	0.0203175	0.000369929	0.000373778	-5.10656	-10.8859	-10.871
11Mm33	39.3	0.6	0	0	786	48	40	0.00552771	0.000422776	0.000276873	-6.76214	-10.4709	-11.0815
11Mm34	43.1	0.3	4	13.3333	1060	581	1319	0.00745467	0.00511735	0.00912988	-5.33067	-5.87342	-5.03822
11Mm35	47	0.2	2	10	220	51	87	0.0015472	0.000449199	0.000602198	-7.0142	-8.79843	-8.37555
11Mm36	42.8	2.4	10	4.16667	5370	2531	2333	0.0377657	0.0222926	0.0161486	-5.98982	-6.75032	-7.21548
11Mm37	46.9	0.2	4	20	13787	51	126	0.09696	0.000449199	0.000872149	-1.04454	-8.79843	-7.84121
11Mm38	42.9	0.6	9	15	1266	1273	398	0.00890341	0.0112124	0.00275488	-6.07446	-5.7418	-7.76683
11Mm39	39.7	1.5	1	0.666667	237	156	823	0.00166675	0.00137402	0.00569665	-9.81371	-10.0923	-8.04063
11Mm40	42.8	0.9	16	17.7778	7341	8160	10702	0.0516271	0.0718719	0.0740773	-4.12372	-3.64643	-3.60282
11Mm41	40.1	0.3	14	46.6667	19	17	16	0.000133622	0.000149733	0.000110749	-11.1326	-10.9684	-11.4035
11Mm42	45.1	0.5	9	18	4462	1897	1404	0.03138	0.0167084	0.00971823	-3.99401	-4.90328	-5.68509
11Mm43	47.1	0.8	12	15	22359	13638	18822	0.157244	0.120121	0.130282	-2.34699	-2.73551	-2.61836
11Mm44	43.3	0.4	10	25	396	349	399	0.00278495	0.00307393	0.0027618	-7.1662	-7.02377	-7.17824
11Mm45	47.5	0.7	11	15.7143	7557	6775	15518	0.0531462	0.059673	0.107413	-3.71932	-3.5522	-2.70419
11Mm46	43.7	0.2	4	20	5375	1952	5949	0.0378008	0.0171929	0.0411779	-2.40351	-3.54012	-2.28006
11Mm47	46.9	1	6	6	7871	4496	14667	0.0553545	0.0396	0.101522	-4.17516	-4.65836	-3.30013
11Mm48	45.7	1.2	24	20	19395	8990	12002	0.136399	0.0791824	0.0830756	-3.13712	-3.92171	-3.85247
11Mm49	38.6	0.3	2	6.66667	254	451	461	0.00178631	0.00397233	0.00319096	-7.39184	-6.23883	-6.55483
11Mm50	44.1	0.2	3	15	4475	2887	2892	0.0314714	0.0254282	0.0200179	-2.66789	-2.9755	-3.32064
11Mm51	47.9	0.6	11	18.3333	26475	22942	22169	0.186191	0.202069	0.15345	-1.68818	-1.57011	-1.9672
11Mm52	43.4	0.9	3	3.33333	1385	401	608	0.00974031	0.00353194	0.00420846	-6.52981	-7.99332	-7.74049
11Mm53	40.8	0.5	0	0	59	39	46	0.00041493	0.000343505	0.000318404	-10.2348	-10.5074	-10.6169
11Mm54	44.4	0.7	3	4.28571	5703	616	992	0.0401076	0.00542562	0.00686644	-4.12541	-7.01142	-6.67165
11Mm55	47.4	0.8	11	13.75	6769	3888	4905	0.0476044	0.0342448	0.0339515	-4.07083	-4.54604	-4.55845
11Mm56	43.4	0.5	22	44	415	264	592	0.00291858	0.00232527	0.00409772	-7.42052	-7.74839	-6.93096
11Mm57	47.9	2.9	69	23.7931	65753	27988	37396	0.462422	0.246513	0.258848	-2.64877	-3.55631	-3.48587
11Mm58	43.1	0.5	3	6	3339	772	1450	0.0234822	0.00679964	0.0100366	-4.41229	-6.20033	-5.63858
11Mm59	40.2	0.2	2	10	2750	1197	1327	0.01934	0.010543	0.00918525	-3.37034	-4.24565	-4.44454
11Mm60	43.7	5.7	36	6.31579	19196	5068	248687	0.135	0.0446381	1.72137	-5.39993	-6.99654	-1.72741
11Mm61	47.9	0.4	5	12.5	916	294	448	0.00644196	0.0025895	0.00310097	-5.95636	-7.27118	-7.01113
11Mm62	45.2	0.3	3	10	5744	666	1224	0.0403959	0.00586601	0.0084723	-2.89268	-5.67644	-5.14606
11Mm63	48.3	1.9	103	54.2105	118422	40188	155664	0.832828	0.353969	1.07748	-1.18991	-2.4243	-0.818342
11Mm64	43.9	1.2	13	10.8333	9490	3977	2704	0.0667404	0.0350287	0.0187166	-4.16833	-5.09835	-6.00257
11Mm65	48.2	0.2	4	20	2325	53	95	0.0163511	0.000466815	0.000657573	-3.61254	-8.74293	-8.24863
11Mm66	45.8	0.2	6	30	819	483	645	0.00575979	0.00425418	0.00446457	-5.11784	-5.55497	-5.48533
11Mm67	49.4	0.2	4	20	2365	1248	9201	0.0166324	0.0109922	0.0636876	-3.58793	-4.18545	-1.65091
11Mm68	41.5	0.3	4	13.3333	1762	1478	2360	0.0123916	0.013018	0.0163355	-4.59752	-4.52639	-4.19888
11Mm69	48.1	0.4	14	35	5778	2394	2490	0.040635	0.0210859	0.0172353	-3.2992	-4.24565	-4.53656
11Mm70	39	0.8	22	27.5	191	182	159	0.00134325	0.00160302	0.00110057	-9.21813	-8.96306	-9.50561
11Mm71	41.5	0.3	8	26.6667	1823	25	127	0.0128206	0.000220196	0.000879071	-4.54842	-10.412	-8.41477
11Mm72	46.8	0.5	7	14	10187	4815	3669	0.0716422	0.0424097	0.0253961	-2.80305	-3.55946	-4.29925
11Mm73	42.2	0.2	3	15	1915	1863	783	0.0134676	0.016409	0.00541978	-3.89243	-3.60744	-5.20562
11Mm74	47.6	1.6	31	19.375	41837	30416	19141	0.294228	0.267899	0.13249	-2.44307	-2.57831	-3.59411
11Mm75	43.6	0.5	8	16	2655	1440	1535	0.0186718	0.0126833	0.010625	-4.74299	-5.30093	-5.55639
11Mm76	39.4	0.2	1	5	63	55	46	0.000443061	0.000484431	0.000318404	-8.81828	-8.68949	-9.29493
11Mm77	43.7	0.4	10	25	11277	1915	4674	0.0793079	0.016867	0.0323526	-2.33446	-4.56773	-3.62805
11Mm78	48.2	0.8	32	40	60081	52521	15954	0.422532	0.462596	0.110431	-0.920938	-0.790247	-2.85686
11Mm79	42.3	0.2	2	10	407	125	251	0.00286231	0.00110098	0.00173738	-6.12667	-7.50507	-6.84695
11Mm80	48.5	0.4	4	10	2304	5046	2530	0.0162034	0.0444443	0.0175122	-4.62563	-3.16993	-4.51357
11Mm81	42.3	0.4	5	12.5	2152	447	306	0.0151344	0.0039371	0.00211808	-4.7241	-6.66672	-7.5611
11Mm82	49.3	0.3	1	3.33333	3472	187	94	0.0244176	0.00164706	0.000650651	-3.61897	-7.50892	-8.84886
11Mm83	43.5	0.9	13	14.4444	7450	3138	3786	0.0523937	0.027639	0.026206	-4.10246	-5.02515	-5.10196
11Mm84	46.5	0.4	3	7.5	1755	138	92	0.0123424	0.00121548	0.000636807	-5.0183	-8.36233	-9.29493
11Mm85	44.6	1	7	7	337	117	352	0.00237002	0.00103052	0.00243648	-8.72088	-9.92242	-8.68099
11Mm86	47.6	0.8	12	15	2115	1205	7211	0.0148742	0.0106134	0.0499132	-5.74912	-6.23604	-4.00251
11Mm87	44.1	1.2	31	25.8333	16887	6074	3093	0.118761	0.0534987	0.0214092	-3.3369	-4.48739	-5.80866
11Mm88	40.1	0.2	1	5	198	285	124	0.00139248	0.00251023	0.000858305	-7.1662	-6.31604	-7.86429
11Mm89	46.6	0.6	8	13.3333	3199	1949	1761	0.0224976	0.0171665	0.0121893	-4.73712	-5.1273	-5.62127
11Mm90	42	0.8	4	5	2009	972	685	0.0141287	0.00856121	0.00474144	-5.8233	-6.54604	-7.39853
11Mm91	48.4	0.2	2	10	544	256	370	0.0038258	0.0022548	0.00256107	-5.7081	-6.47085	-6.28711
11Mm92	39.9	0.4	3	7.5	525	591	378	0.00369217	0.00520543	0.00261645	-6.75939	-6.26384	-7.25625
11Mm93	43.4	0.2	3	15	759	1223	1259	0.00533783	0.010772	0.00871457	-5.2276	-4.21465	-4.52043
11Mm94	39.9	0.2	2	10	5607	3348	1955	0.0394324	0.0294886	0.0135322	-2.34255	-2.76177	-3.88554
11Mm95	43.6	0.9	12	13.3333	10508	1392	1018	0.0738997	0.0122605	0.00704641	-3.60628	-6.19784	-6.99689
11Mm96	49.1	0.2	6	30	3491	331	477	0.0245512	0.00291539	0.00330171	-3.02613	-6.10017	-5.92064
11Mm97	45.2	0.2	6	30	15035	3374	5336	0.105737	0.0297176	0.0369348	-0.919522	-2.75061	-2.43695
11Mm98	47.3	1.3	9	6.92308	4672	3296	6171	0.0328568	0.0290306	0.0427145	-5.30617	-5.48479	-4.92764
11Mm99	43	1.4	8	5.71429	9460	7254	10948	0.0665295	0.063892	0.07578	-4.39529	-4.45365	-4.20747
11Mm100	38.4	2.6	1	0.384615	1031	272	261	0.00725073	0.00239573	0.00180659	-8.48617	-10.0838	-10.491
11Mm101	43.4	1	12	12	7503	4045	8232	0.0527664	0.0356277	0.0569804	-4.24424	-4.81086	-4.13339
11Mm102	49.4	1	22	22	30481	12328	21150	0.214364	0.108583	0.146396	-2.22186	-3.20313	-2.77205
11Mm103	45.7	0.2	4	20	3172	1383	3246	0.0223078	0.0121812	0.0224682	-3.16438	-4.03727	-3.15404
11Mm104	47.6	0.9	23	25.5556	5491	2272	8802	0.0386166	0.0200114	0.0609258	-4.54263	-5.49103	-3.8848
11Mm105	43.6	0.3	1	3.33333	77	41	49	0.000541519	0.000361121	0.000339169	-9.11374	-9.69826	-9.78874
11Mm106	48.5	2.4	73	30.4167	87803	40418	95923	0.617493	0.355995	0.663961	-1.95854	-2.75311	-1.85386
11Mm107	43.3	0.9	27	30	1038	284	1415	0.00729995	0.00250142	0.00979437	-6.94589	-8.49103	-6.52183
11Mm108	48.3	1.3	62	47.6923	59547	19856	25046	0.418777	0.174888	0.173364	-1.63426	-2.89401	-2.90664
11Mm109	45.9	0.4	13	32.5	8948	8081	3786	0.0629287	0.0711761	0.026206	-2.66821	-2.49054	-3.93203
11Mm110	49.5	0.7	22	31.4286	32986	13031	10959	0.231981	0.114775	0.0758562	-1.59335	-2.60855	-3.20602
11Mm111	45.2	0.3	4	13.3333	2380	424	1364	0.0167379	0.00373452	0.00944136	-4.16378	-6.3279	-4.98982
11Mm112	49.3	0.7	20	28.5714	20673	3463	3826	0.145387	0.0305015	0.0264829	-2.26745	-4.5204	-4.72422
11Mm113	42.1	0.2	1	5	28	15	21	0.000196916	0.000132117	0.000145358	-9.9882	-10.564	-10.4262
11Mm114	48.1	0.7	11	15.7143	29034	1396	2768	0.204188	0.0122957	0.0191596	-1.77746	-5.83113	-5.19122
11Mm115	42.4	1.2	8	6.66667	2048	916	1499	0.014403	0.00806797	0.0103758	-6.38052	-7.21661	-6.85367
11Mm116	38.6	0.3	1	3.33333	251	49	39	0.00176521	0.000431584	0.000269951	-7.40898	-9.44111	-10.1181
11Mm117	44.8	0.4	10	25	9807	2134	3888	0.0689698	0.0187959	0.026912	-2.53596	-4.41151	-3.89368
11Mm118	47.4	0.5	8	16	7679	6203	10915	0.0540042	0.054635	0.0755516	-3.21078	-3.19403	-2.72639
11Mm119	44	0.5	7	14	5811	2872	2817	0.0408671	0.0252961	0.0194988	-3.61292	-4.30494	-4.68047
11Mm120	45.7	0.4	3	7.5	1272	1279	2381	0.00894561	0.0112652	0.0164808	-5.48268	-5.15005	-4.60114
11Mm121	47.5	0.4	3	7.5	3750	300	6120	0.0263727	0.00264235	0.0423615	-3.92288	-7.24204	-3.23917
11Mm122	44.5	0.4	2	5	1362	31349	159	0.00957855	0.276117	0.00110057	-5.38405	-0.534722	-8.50561
11Mm123	40.1	0.4	1	2.5	76	63	44	0.000534486	0.000554893	0.00030456	-9.54763	-9.49357	-10.3591
11Mm124	46.7	0.8	8	10	18656	11865	15706	0.131202	0.104505	0.108714	-2.60821	-2.93643	-2.87946
11Mm125	44.3	0.3	2	6.66667	8002	2460	1930	0.0562758	0.0216673	0.0133591	-2.41438	-3.79137	-4.48907
11Mm126	39.9	0.4	4	10	768	4327	769	0.00540112	0.0381115	0.00532288	-6.2106	-3.3917	-6.23165
11Mm127	43.1	0.3	1	3.33333	273	159	480	0.00191993	0.00140044	0.00332247	-7.28776	-7.74293	-6.49656
11Mm128	40	1.9	2	1.05263	658	319	646	0.00462752	0.0028097	0.00447149	-8.68154	-9.40137	-8.73103
11Mm129	45.1	0.4	1	2.5	443	99	73	0.00311549	0.000871975	0.000505293	-7.0044	-8.8415	-9.62867
11Mm130	50	7	124	17.7143	119137	57698	43762	0.837856	0.508194	0.302913	-3.06258	-3.7839	-4.53038
11Mm131	53.3	0.2	8	40	15966	2196	1617	0.112284	0.019342	0.0111926	-0.832844	-3.37019	-4.15939
11Mm132	49.6	1.2	44	36.6667	42369	52611	36697	0.297969	0.463389	0.25401	-2.0098	-1.37274	-2.24008
11Mm133	45.2	0.5	9	18	2471	1109	1139	0.0173778	0.00976788	0.00788395	-4.84661	-5.67774	-5.98687
11Mm134	39.7	0.2	0	0	9	9	5	6.32944e-05	7.92705e-05	3.46091e-05	-11.6256	-11.3009	-12.4966
12Mm1	48	3	0	0	0	0	0	0	0	0
12Mm2	42.7	0.8	4	5	7537	1815	4266	0.0530055	0.0159862	0.0295285	-3.91578	-5.6451	-4.75982
12Mm3	47.5	0.5	7	14	10689	2448	5869	0.0751727	0.0215616	0.0406241	-2.73365	-4.53539	-3.62152
12Mm4	40.8	0.4	1	2.5	619	392	414	0.00435325	0.00345267	0.00286563	-6.52176	-6.85614	-7.125
12Mm5	43.3	0.4	7	17.5	2124	941	2110	0.0149375	0.00828817	0.014605	-4.74299	-5.5928	-4.77546
12Mm6	48.4	0.2	0	0	299	31	71	0.00210278	0.000273043	0.000491449	-6.57156	-9.51666	-8.66874
12Mm7	42.6	0.5	0	0	503	105	180	0.00353745	0.000924822	0.00124593	-7.14307	-9.07854	-8.64856
12Mm8	38.8	2.2	0	0	373	2405	235	0.0026232	0.0211828	0.00162663	-9.71196	-6.69846	-10.4014
12Mm9	42.8	0.3	1	3.33333	2710	57300	192	0.0190586	0.504689	0.00132899	-3.97644	0.750431	-7.81849
12Mm10	48.9	0.2	0	0	334	203	157	0.00234893	0.00178799	0.00108673	-6.41186	-6.80552	-7.52387
12Mm11	43.1	1.1	10	9.09091	12346	5202	7758	0.0868259	0.0458183	0.0536995	-3.66323	-4.58544	-4.35645
12Mm12	39.8	2.6	7	2.69231	7625	1053	1380	0.0536244	0.00927464	0.00955211	-5.59948	-8.131	-8.08848
12Mm13	44.1	1	2	2	1315	193	185	0.00924802	0.00169991	0.00128054	-6.75664	-9.20033	-9.60904
12Mm14	39.9	3.3	3	0.909091	3666	1544	2720	0.0257819	0.0135993	0.0188273	-6.99996	-7.92279	-7.45349
12Mm15	45.9	0.8	9	11.25	9173	8280	7430	0.0645111	0.0729288	0.0514291	-3.63238	-3.45544	-3.95934
12Mm16	45.5	0.2	2	10	260	100	136	0.00182851	0.000880783	0.000941367	-6.77319	-7.827	-7.73103
12Mm17	47.8	0.3	2	6.66667	1818	316	532	0.0127855	0.00278327	0.00368241	-4.55239	-6.75204	-6.34817
12Mm18	44.8	3.3	0	0	332	230	156	0.00233486	0.0020258	0.0010798	-10.4649	-10.6698	-11.5775
12Mm19	46.7	0.2	1	5	1463	334	602	0.0102889	0.00294181	0.00416693	-4.28085	-6.08715	-5.58487
12Mm20	43.8	7.7	16	2.07792	9649	5166	2260	0.0678586	0.0455012	0.0156433	-6.82618	-7.40281	-8.94317
12Mm21	43.7	0.2	0	0	33	12	14	0.000232079	0.000105694	9.69054e-05	-9.75117	-10.8859	-11.0111
12Mm22	47.3	0.4	7	17.5	3014	2706	1495	0.0211966	0.023834	0.0103481	-4.2381	-4.06891	-5.27256
12Mm23	43.2	2.7	10	3.7037	5008	2286	4529	0.0352198	0.0201347	0.0313489	-6.26043	-7.06713	-6.4284
12Mm24	39.7	0.3	3	10	363	160	219	0.00255287	0.00140925	0.00151588	-6.8767	-7.73389	-7.62867
12Mm25	42.4	0.4	4	10	810	1155	1517	0.0056965	0.010173	0.0105004	-6.13378	-5.29718	-5.25148
12Mm26	40.6	0.2	0	0	197	74	142	0.00138544	0.000651779	0.000982898	-7.17351	-8.2614	-7.66874
12Mm27	42.5	0.5	3	6	801	1649	3593	0.0056332	0.0145241	0.0248701	-6.47183	-5.10541	-4.32944
12Mm28	46.5	0.4	3	7.5	825	215	225	0.00580199	0.00189368	0.00155741	-6.10731	-7.72266	-8.00471
12Mm29	39.4	3.7	12	3.24324	4032	1342	3090	0.0283559	0.0118201	0.0213884	-7.02773	-8.29014	-7.43455
12Mm30	36.7	1.4	2	1.42857	395	899	292	0.00277792	0.00791824	0.00202117	-8.97721	-7.46603	-9.43602
12Mm31	38.3	1.7	2	1.17647	984	411	592	0.00692019	0.00362002	0.00409772	-7.94051	-8.87532	-8.6965
12Mm32	41.8	0.3	4	13.3333	351	258	846	0.00246848	0.00227242	0.00585586	-6.92519	-7.04459	-5.67894
12Mm33	40.3	0.3	1	3.33333	342	102	66	0.00240519	0.000898398	0.00045684	-6.96267	-8.38339	-9.35906
12Mm34	42	0.2	0	0	628	165	58	0.00441654	0.00145329	0.000401465	-5.50094	-7.10453	-8.96051
12Mm35	39.1	0.6	1	1.66667	571	452	116	0.00401568	0.00398114	0.000802931	-7.22317	-7.23564	-9.54547
12Mm36	0	0.3	0	0	0	0	0	0	0	0
12Mm37	37.7	1.4	0	0	161	259	146	0.00113227	0.00228123	0.00101059	-10.272	-9.2614	-10.436
12Mm38	36.3	0.7	0	0	70	33	45	0.00049229	0.000290658	0.000311482	-10.4736	-11.2338	-11.134
12Mm39	38.5	3.8	3	0.789474	5447	2775	2320	0.0383072	0.0244417	0.0160586	-6.63224	-7.28051	-7.88651
12Mm40	36.5	1	0	0	77	62	56	0.000541519	0.000546085	0.000387622	-10.8507	-10.8386	-11.3331
12Mm41	37.8	0.2	0	0	36	30	53	0.000253178	0.000264235	0.000366856	-9.62563	-9.56396	-9.09057
12Mm42	36.2	0.3	0	0	18	21	11	0.000126589	0.000184964	7.614e-05	-11.2106	-10.6635	-11.944
12Mm43	38.2	1	1	1	1455	128	299	0.0102326	0.0011274	0.00206962	-6.61068	-9.79278	-8.91642
12Mm44	36.3	0.3	0	0	30	19	19	0.000210981	0.000167349	0.000131515	-10.4736	-10.8079	-11.1555
12Mm45	39.8	1.5	4	2.66667	1812	829	2197	0.0127433	0.00730169	0.0152072	-6.87908	-7.68252	-6.62406
12Mm46	42.2	0.4	4	10	1916	2076	2201	0.0134747	0.0182851	0.0152349	-4.89168	-4.45126	-4.71455
12Mm47	40.5	0.2	1	5	47	57	28	0.000330537	0.000502046	0.000193811	-9.24097	-8.63796	-10.0111
12Mm48	41.4	0.7	2	2.85714	813	796	398	0.00571759	0.00701103	0.00275488	-6.9358	-6.64158	-7.98922
12Mm49	40.4	0.7	1	1.42857	1380	87	312	0.00970514	0.000766281	0.00215961	-6.17246	-9.83527	-8.34044
12Mm50	43.4	1.9	11	5.78947	3851	4381	11493	0.027083	0.0385871	0.0795524	-6.13247	-5.62174	-4.57795
12Mm51	40.2	0.9	4	4.44444	1558	425	1150	0.010957	0.00374333	0.00796009	-6.36	-7.90946	-6.821
12Mm52	43.3	0.2	2	10	107	29	36	0.0007525	0.000255427	0.000249185	-8.05409	-9.61287	-9.64856
12Mm53	39.3	3.8	12	3.15789	6329	7819	8969	0.04451	0.0688684	0.0620818	-6.41573	-5.78601	-5.93569
12Mm54	36.6	3.8	1	0.263158	1145	324	416	0.00805246	0.00285374	0.00287948	-8.88236	-10.3789	-10.366
12Mm55	38.4	2.3	6	2.6087	1109	677	1517	0.00779928	0.0059629	0.0105004	-8.20408	-8.5914	-7.77505
12Mm56	36.2	0.6	1	1.66667	127	44	41	0.000893154	0.000387544	0.000283794	-9.39184	-10.5964	-11.0459
12Mm57	37.3	0.4	0	0	130	46	40	0.000914253	0.00040516	0.000276873	-8.77319	-9.94729	-10.4966
12Mm58	37.9	1.2	0	0	114	87	89	0.000801729	0.000766281	0.000616042	-10.5476	-10.6129	-10.9277
12Mm59	43.1	4.3	38	8.83721	41958	17670	15681	0.295079	0.155634	0.108541	-3.86517	-4.7881	-5.30802
12Mm60	40.1	0.2	2	10	331	247	563	0.00232783	0.00217553	0.00389698	-6.42487	-6.52249	-5.6815
12Mm61	43.3	1.1	5	4.54545	1825	1280	744	0.0128347	0.011274	0.00514983	-6.42131	-6.60836	-7.73876
12Mm62	39.4	0.9	1	1.11111	235	75	76	0.00165269	0.000660587	0.000526058	-9.08897	-10.412	-10.7405
12Mm63	43.9	1.2	11	9.16667	5292	5218	3374	0.0372171	0.0459592	0.0233542	-5.01092	-4.70654	-5.68321
12Mm64	47.2	0.5	7	14	12257	1079	4873	0.0861999	0.00950365	0.03373	-2.53617	-5.7173	-3.88982
12Mm65	44.2	0.2	0	0	38	31	25	0.000267243	0.000273043	0.000173045	-9.54763	-9.51666	-10.1746
12Mm66	38.3	0.3	1	3.33333	544	108	239	0.0038258	0.000951245	0.00165431	-6.29306	-8.30093	-7.50259
12Mm67	42.5	0.7	0	0	111	74	82	0.000780631	0.000651779	0.000567589	-9.8085	-10.0688	-10.2683
12Mm68	37.6	0.7	5	7.14286	3651	1733	1992	0.0256764	0.015264	0.0137883	-4.76884	-5.51915	-5.66584
12Mm69	46.7	0.2	2	10	1438	84	130	0.010113	0.000739858	0.000899836	-4.30571	-8.07854	-7.79612
12Mm70	44.2	0.2	5	25	2661	1385	1312	0.018714	0.0121988	0.00908142	-3.41781	-4.03518	-4.46094
12Mm71	40.7	0.3	0	0	29	55	27	0.000203949	0.000484431	0.000186889	-10.5225	-9.27446	-10.6486
12Mm72	43.4	0.2	0	0	30	31	36	0.000210981	0.000273043	0.000249185	-9.88867	-9.51666	-9.64856
12Mm73	47.2	0.5	2	4	2102	1738	943	0.0147828	0.015308	0.00652727	-5.07994	-5.02957	-6.2593
12Mm74	44.6	1.1	9	8.18182	10065	14829	4447	0.0707842	0.130611	0.0307813	-3.95793	-3.07415	-5.1593
12Mm75	40.3	0.2	5	25	367	644	770	0.00258101	0.00567224	0.0053298	-6.27592	-5.13994	-5.22978
12Mm76	44.4	1.5	3	2	8473	931	1178	0.0595882	0.00820009	0.0081539	-4.65379	-7.51511	-7.52326
12Mm77	46.8	0.7	1	1.42857	935	551	1103	0.00657559	0.00485311	0.00763476	-6.73409	-7.1723	-6.51863
12Mm78	44.3	1	21	21	8245	14214	7113	0.0579847	0.125194	0.0492349	-4.10818	-2.99776	-4.34418
12Mm79	48	0.4	6	15	4511	1836	1980	0.0317246	0.0161712	0.0137052	-3.65633	-4.6285	-4.86721
12Mm80	45.8	0.8	12	15	9368	4533	8983	0.0658824	0.0399259	0.0621787	-3.60203	-4.3246	-3.68551
12Mm81	44.2	0.3	3	10	1689	696	353	0.0118783	0.00613025	0.0024434	-4.65857	-5.61287	-6.93993
12Mm82	47.8	1.1	10	9.09091	8216	1808	2544	0.0577808	0.0159246	0.0176091	-4.25077	-6.11011	-5.96504
12Mm83	43.7	0.4	7	17.5	4810	8269	3567	0.0338273	0.0728319	0.0246901	-3.56374	-2.45736	-4.01799
12Mm84	42.5	1.2	1	0.833333	1020	290	443	0.00717337	0.00255427	0.00306636	-7.38617	-8.87591	-8.61229
12Mm85	39.1	2.4	2	0.833333	1907	280	251	0.0134114	0.00246619	0.00173738	-7.48343	-9.92653	-10.4319
12Mm86	42.9	0.7	4	5.71429	3998	2235	1274	0.0281168	0.0196855	0.00881839	-4.63785	-5.15215	-6.3107
12Mm87	37.9	1.6	0	0	227	172	587	0.00159643	0.00151495	0.00406311	-9.96901	-10.0446	-8.62127
12Mm88	36.7	1.8	0	0	174	131	131	0.00122369	0.00115383	0.000906758	-10.5225	-10.6074	-10.955
12Mm89	38.2	0.8	2	2.5	323	59	100	0.00227157	0.000519662	0.000692182	-8.46017	-10.5882	-10.1746
12Mm90	36.6	1	0	0	1686	1011	1509	0.0118572	0.00890471	0.010445	-6.3981	-6.81122	-6.58104
12Mm91	39.1	1	0	0	120	91	77	0.000843925	0.000801512	0.00053298	-10.2106	-10.285	-10.8736
12Mm92	43	0.6	5	8.33333	1024	692	940	0.0072015	0.00609502	0.00650651	-6.38052	-6.62119	-6.52694
12Mm93	40	0.2	5	25	502	245	249	0.00353042	0.00215792	0.00172353	-5.82402	-6.53422	-6.85849
12Mm94	45.5	1.6	6	3.75	24578	4378	9846	0.17285	0.0385607	0.0681522	-3.21048	-5.3748	-4.55317
12Mm95	40.3	0.2	1	5	103	34	80	0.000724369	0.000299466	0.000553745	-8.10906	-9.38339	-8.49656
12Mm96	47.3	0.3	4	13.3333	1128	895	1154	0.0079329	0.00788301	0.00798778	-5.24097	-5.25007	-5.23102
12Mm97	39.5	0.7	2	2.85714	271	372	23509	0.00190586	0.00327651	0.162725	-8.52077	-7.73905	-2.10492
12Mm98	43.3	0.3	3	10	1468	1343	2536	0.010324	0.0118289	0.0175537	-4.86089	-4.66457	-4.09511
12Mm99	48.2	0.7	7	10	9744	2054	1800	0.0685267	0.0180913	0.0124593	-3.35262	-5.27399	-5.81206
12Mm100	41.9	0.4	2	5	1462	496	614	0.0102818	0.00436868	0.00425	-5.28183	-6.51666	-6.55639
12Mm101	46.6	0.9	22	24.4444	10222	140516	13004	0.0718884	1.23764	0.0900113	-3.64609	0.459596	-3.32175
12Mm102	45	0.3	6	20	2257	62946	157	0.0158728	0.554418	0.00108673	-4.24033	0.88601	-8.10883
12Mm103	47.8	1.9	20	10.5263	9147	10815	3102	0.0643282	0.0952567	0.0214715	-4.8844	-4.31804	-6.46743
12Mm104	45.7	1.4	0	0	359	258	409	0.00252474	0.00227242	0.00283102	-9.11507	-9.26698	-8.94989
12Mm105	48.5	1.5	13	8.66667	19860	16528	6708	0.13967	0.145576	0.0464315	-3.42487	-3.36512	-5.01371
12Mm106	40.5	0.2	0	0	14	14	11	9.8458e-05	0.00012331	7.614e-05	-10.9882	-10.6635	-11.3591
12Mm107	49.1	0.2	1	5	4264	44	230	0.0299875	0.000387544	0.00159202	-2.73757	-9.01142	-6.973
12Mm108	44.2	0.3	1	3.33333	4627	61	885	0.0325404	0.000537278	0.00612581	-3.20466	-9.12508	-5.61392
12Mm109	49.2	3.5	44	12.5714	87473	16664	40558	0.615172	0.146774	0.280735	-2.50829	-4.57569	-3.64007
12Mm110	39.5	2.7	3	1.11111	582	341	1682	0.00409304	0.00300347	0.0116425	-9.36557	-9.81211	-7.85742
12Mm111	43.5	1	5	5	2987	533	684	0.0210067	0.00469457	0.00473452	-5.57301	-7.73479	-7.72257
12Mm112	46.3	0.3	0	0	4006	30	42	0.028173	0.000264235	0.000290716	-3.41258	-10.1489	-10.0111
12Mm113	42.9	0.7	2	2.85714	953	228	205	0.00670217	0.00200818	0.00141897	-6.70658	-8.44532	-8.94636
12Mm114	39.5	1.8	3	1.66667	784	375	348	0.00551365	0.00330294	0.00240879	-8.35077	-9.09003	-9.54547
12Mm115	36.6	0.2	0	0	44	20	24	0.000309439	0.000176157	0.000166124	-9.33613	-10.1489	-10.2335
13Mm1	36	3	0	0	0	0	0	0	0	0
13Mm2	42.2	0.4	0	0	118	166	69	0.00082986	0.0014621	0.000477605	-8.91292	-8.09581	-9.70997
13Mm3	40.8	0.2	1	5	1853	2162	1188	0.0130316	0.0190425	0.00822312	-3.93991	-3.3927	-4.60417
13Mm4	43.2	0.4	6	15	881	655	711	0.00619582	0.00576913	0.00492141	-6.01256	-6.1155	-6.34478
13Mm5	38.8	2.5	10	4	1322	18704	911	0.00929725	0.164742	0.00630577	-8.07091	-3.92365	-8.63104
13Mm6	43.2	0.3	2	6.66667	4216	389	619	0.0296499	0.00342625	0.0042846	-3.33886	-6.45219	-6.12966
13Mm7	38.9	1.7	1	0.588235	186	116	132	0.00130808	0.00102171	0.00091368	-10.3439	-10.7003	-10.8616
13Mm8	42.5	0.8	5	6.25	1659	1612	1451	0.0116673	0.0141982	0.0100436	-6.09946	-5.81622	-6.31566
13Mm9	40.1	0.3	1	3.33333	261	141	57	0.00183554	0.0012419	0.000394544	-7.35262	-7.91627	-9.57056
13Mm10	41.9	0.4	2	5	2630	689	1143	0.018496	0.00606859	0.00791164	-4.43471	-6.04249	-5.65988
13Mm11	39.9	2	0	0	1840	165	152	0.0129402	0.00145329	0.00105212	-7.272	-10.4265	-10.8925
13Mm12	44.3	0.8	6	7.5	1330	2022	9916	0.00935351	0.0178094	0.0686367	-6.41835	-5.48929	-3.54295
13Mm13	38.2	0.6	3	5	19	23	28	0.000133622	0.00020258	0.000193811	-12.1326	-11.5323	-11.5961
13Mm14	42.5	0.8	7	8.75	1852	937	2317	0.0130246	0.00825293	0.0160378	-5.94069	-6.59895	-5.64045
13Mm15	39.3	1.3	5	3.84615	1215	1072	1421	0.00854474	0.00944199	0.0098359	-7.24926	-7.1052	-7.04624
13Mm16	41.9	0.2	1	5	113	50	36	0.000794696	0.000440391	0.000249185	-7.97538	-8.827	-9.64856
13Mm17	39.7	4.4	14	3.18182	9317	2622	4624	0.0655238	0.0230941	0.0320065	-6.06934	-7.57383	-7.103
13Mm18	42.4	0.7	2	2.85714	2307	112	227	0.0162245	0.000986477	0.00157125	-5.43111	-9.47085	-8.7993
13Mm19	40.5	0.4	2	5	57	56	46	0.000400865	0.000493238	0.000318404	-9.96267	-9.6635	-10.2949
13Mm20	42.3	0.4	10	25	1625	1308	1633	0.0114282	0.0115206	0.0113033	-5.12934	-5.11771	-5.14518
13Mm21	39.4	0.2	9	45	116	68	66	0.000815795	0.000598932	0.00045684	-7.93758	-8.38339	-8.7741
13Mm22	42.5	0.4	23	57.5	161	69	321	0.00113227	0.00060774	0.0022219	-8.46464	-9.36233	-7.49206
13Mm23	40.3	1.3	31	23.8462	183	207	162	0.00128699	0.00182322	0.00112133	-9.9803	-9.47781	-10.1791
13Mm24	43.3	2	55	27.5	13843	13768	11401	0.0973538	0.121266	0.0789156	-4.36062	-4.04375	-4.66355
13Mm25	38.1	3.1	22	7.09677	468	242	219	0.00329131	0.00213149	0.00151588	-9.87939	-10.5062	-10.9979
13Mm26	42.9	3.4	14	4.11765	4583	4891	8646	0.0322309	0.0430791	0.059846	-6.72095	-6.3024	-5.82814
13Mm27	38.7	0.4	1	2.5	150	79	103	0.00105491	0.000695818	0.000712947	-8.56674	-9.16707	-9.13199
13Mm28	42	0.8	7	8.75	1365	848	12507	0.00959965	0.00746904	0.0865712	-6.38087	-6.74293	-3.20804
13Mm29	40.3	0.9	9	10	782	1092	5095	0.00549958	0.00961815	0.0352667	-7.35446	-6.54802	-4.67355
13Mm30	43.3	5	26	5.2	17275	16713	6519	0.12149	0.147205	0.0451233	-5.36302	-5.08603	-6.79191
13Mm31	40	1.4	0	0	152	119	118	0.00106897	0.00104813	0.000816774	-10.355	-10.3834	-10.7432
13Mm32	43.3	2.7	14	5.18519	6436	8041	2951	0.0452625	0.0708237	0.0204263	-5.8985	-5.25258	-7.04639
13Mm33	47.1	0.2	2	10	6961	191	418	0.0489547	0.0016823	0.00289332	-2.03048	-6.89343	-6.11113
13Mm34	43.9	5.3	24	4.5283	13288	5789	16982	0.0934507	0.0509885	0.117546	-5.82564	-6.69968	-5.49469
13Mm35	48.2	0.8	6	7.5	9823	4398	6664	0.0690823	0.0387368	0.046127	-3.53361	-4.36822	-4.11632
13Mm36	43.9	2.3	15	6.52174	4411	1745	3241	0.0310213	0.0153697	0.0224336	-6.21223	-7.2254	-6.67983
13Mm37	48.8	0.5	2	4	1026	205	2142	0.00721556	0.0018056	0.0148265	-6.11467	-8.1133	-5.07568
13Mm38	45.1	0.4	1	2.5	4504	41	61	0.0316753	0.000361121	0.000422231	-3.65857	-10.1133	-9.88775
13Mm39	47.5	0.7	4	5.71429	1303	896	1394	0.00916362	0.00789181	0.00964901	-6.25529	-6.47085	-6.18083
13Mm40	45	0.8	4	5	1244	873	455	0.00874869	0.00768923	0.00314943	-6.51479	-6.70102	-7.98877
13Mm41	48.2	0.3	2	6.66667	15256	1150	558	0.107291	0.010129	0.00386237	-1.48343	-4.8884	-6.27933
13Mm42	45.6	0.2	6	30	6520	2477	5289	0.0458533	0.021817	0.0366095	-2.1249	-3.19648	-2.44971
13Mm43	47.9	2.3	44	19.1304	45926	21683	18614	0.322984	0.19098	0.128843	-2.8321	-3.59014	-4.15795
13Mm44	45.2	1	0	0	3764	126	130	0.0264711	0.00110979	0.000899836	-5.23944	-9.8155	-10.1181
13Mm45	47.7	0.2	0	0	960	153	43	0.0067514	0.0013476	0.000297638	-4.88867	-7.21347	-9.39223
13Mm46	45.2	2.7	19	7.03704	23057	7270	6342	0.162153	0.0640329	0.0438982	-4.05753	-5.398	-5.94266
13Mm47	40.2	2	13	6.5	258	270	356	0.00181444	0.00237811	0.00246417	-10.1063	-9.71597	-9.66468
13Mm48	43.7	1.7	15	8.82353	8129	26198	5383	0.0571689	0.230747	0.0372601	-4.89416	-2.88115	-5.51176
13Mm49	40.3	3.3	21	6.36364	2486	2322	1976	0.0174833	0.0204518	0.0136775	-7.56034	-7.3341	-7.91452
13Mm50	43.6	5.7	14	2.45614	12225	4117	5344	0.0859749	0.0362618	0.0369902	-6.0509	-7.29637	-7.26768
13Mm51	47.8	0.4	7	17.5	2864	1931	960	0.0201417	0.0170079	0.00664494	-4.31174	-4.55572	-5.9116
13Mm52	44.2	0.5	12	24	12232	7061	12174	0.0860241	0.0621921	0.0842662	-2.53911	-3.00713	-2.5689
13Mm53	39.6	1.4	5	3.57143	1939	2607	2876	0.0136364	0.022962	0.0199071	-6.68182	-5.93003	-6.136
13Mm54	41.5	0.3	5	16.6667	840	1050	740	0.00590748	0.00924822	0.00512214	-5.66628	-5.01964	-5.87207
13Mm55	38.1	11.6	15	1.2931	15626	10359	25562	0.109893	0.0912403	0.176935	-6.72188	-6.99024	-6.03476
13Mm56	36.3	1.7	2	1.17647	930	164	272	0.00654042	0.00144448	0.00188273	-8.02194	-10.2008	-9.81849
13Mm57	38.8	1.8	6	3.33333	800	611	521	0.00562617	0.00538158	0.00360627	-8.32163	-8.38575	-8.96328
13Mm58	42	0.3	0	0	96	107	67	0.00067514	0.000942438	0.000463762	-8.79556	-8.31435	-9.33736
13Mm59	40.9	0.6	5	8.33333	1761	2016	13856	0.0123846	0.0177566	0.0959087	-5.59834	-5.07854	-2.64523
13Mm60	0	0.5	0	0	0	0	0	0	0	0
13Mm61	43.1	1.2	6	5	2357	1242	18039	0.0165761	0.0109393	0.124863	-6.17779	-6.77737	-3.26462
13Mm62	40.2	0.4	5	12.5	1301	526	1699	0.00914956	0.00463292	0.0117602	-5.45015	-6.43194	-5.08802
13Mm63	43.5	3.2	21	6.5625	11665	14967	3167	0.0820366	0.131827	0.0219214	-5.28566	-4.60136	-7.18959
13Mm64	39.8	0.2	0	0	33	19	16	0.000232079	0.000167349	0.000110749	-9.75117	-10.2229	-10.8185
13Mm65	43.4	5	40	8	32524	11076	12694	0.228732	0.0975555	0.0878655	-4.4502	-5.67956	-5.83049
13Mm66	40.1	0.6	0	0	65	39	60	0.000457126	0.000343505	0.000415309	-10.3582	-10.7704	-10.4966
13Mm67	42.7	1.6	5	3.125	2373	1764	1583	0.0166886	0.015537	0.0109572	-6.58306	-6.68622	-7.19004
13Mm68	37.4	0.3	6	20	1246	496	680	0.00876276	0.00436868	0.00470684	-5.09743	-6.10162	-5.99406
13Mm69	39.6	2.6	10	3.84615	3732	738	877	0.0262461	0.00650018	0.00607043	-6.63027	-8.64382	-8.7425
13Mm70	43	1.4	4	2.85714	1438	658	870	0.010113	0.00579555	0.00602198	-7.11307	-7.91627	-7.86097
13Mm71	39.6	1.2	0	0	212	152	167	0.00149093	0.00133879	0.00115594	-9.6526	-9.80789	-10.0197
13Mm72	41.9	0.5	0	0	1798	177	1711	0.0126448	0.00155899	0.0118432	-5.30531	-8.32518	-5.39979
13Mm73	40.3	1.1	3	2.72727	1630	203	218	0.0114633	0.00178799	0.00150896	-6.58433	-9.26495	-9.50974
13Mm74	43.5	3	22	7.33333	4498	4283	5724	0.0316331	0.0377239	0.0396205	-6.56738	-6.31334	-6.24257
13Mm75	40.9	0.9	4	4.44444	1322	2255	3020	0.00929725	0.0198617	0.0209039	-6.59698	-5.50187	-5.42808
13Mm76	38.6	2.5	3	1.2	1073	319	589	0.0075461	0.0028097	0.00407695	-8.37198	-9.7973	-9.26022
13Mm77	36.3	0.4	1	2.5	650	45	68	0.00457126	0.000396352	0.000470684	-6.45126	-9.979	-9.73103
13Mm78	38.3	1.5	5	3.33333	2104	3139	3199	0.0147968	0.0276478	0.0221429	-6.66353	-5.76166	-6.08198
14Mm1	50	3	0	0	0	0	0	0	0	0
14Mm2	42.8	6.3	11	1.74603	11447	9034	2850	0.0805035	0.0795699	0.0197272	-6.29016	-6.30698	-8.31902
14Mm3	40.3	3	1	0.333333	470	388	331	0.00330537	0.00341744	0.00229112	-9.82593	-9.77783	-10.3547
14Mm4	43.1	1.2	6	5	3528	686	469	0.0248114	0.00604217	0.00324633	-5.59589	-7.63375	-8.53001
14Mm5	40.5	3.8	13	3.42105	3613	3163	5100	0.0254092	0.0278592	0.0353013	-7.22451	-7.0917	-6.75014
14Mm6	42.6	0.3	1	3.33333	108	73	83	0.000759533	0.000642971	0.000574511	-8.62563	-8.86599	-9.02841
14Mm7	40.5	1.1	0	0	153	266	166	0.001076	0.00234288	0.00114902	-9.9976	-8.875	-9.90288
14Mm8	41.8	1.8	6	3.33333	3577	2346	2688	0.025156	0.0206632	0.0186058	-6.16095	-6.44479	-6.5961
14Mm9	44	0.4	3	7.5	1578	518	899	0.0110976	0.00456245	0.00622271	-5.17168	-6.45405	-6.00631
14Mm10	47.8	0.2	1	5	145	640	136	0.00101974	0.00563701	0.000941367	-7.61565	-5.14893	-7.73103
14Mm11	43.1	0.8	20	25	16912	6541	76389	0.118937	0.057612	0.528751	-2.7498	-3.79556	-0.597413
14Mm12	39.3	0.3	1	3.33333	385	2829	266	0.00270759	0.0249173	0.0018412	-6.79181	-3.58974	-7.34817
14Mm13	42.9	2.4	7	2.91667	5566	5358	7036	0.0391441	0.0471923	0.0487019	-5.9381	-5.66834	-5.62291
14Mm14	46.7	0.5	0	0	1085	159	211	0.00763049	0.00140044	0.0014605	-6.03401	-8.4799	-8.41932
14Mm15	44.7	0.3	3	10	781	312	314	0.00549255	0.00274804	0.00217345	-5.77134	-6.77041	-7.10883
14Mm16	47.9	1.8	7	3.88889	6139	2586	4189	0.0431738	0.022777	0.0289955	-5.3817	-6.30427	-5.95602
14Mm17	40.7	0.6	5	8.33333	2668	2366	2913	0.0187633	0.0208393	0.0201633	-4.99898	-4.84758	-4.89516
14Mm18	43.4	3.5	13	3.71429	5734	4397	2806	0.0403256	0.038728	0.0194226	-6.43952	-6.49783	-7.49347
14Mm19	46.3	1.1	25	22.7273	25659	52173	11109	0.180452	0.459531	0.0768945	-2.60781	-1.25927	-3.83848
14Mm20	42.9	0.7	11	15.7143	2035	5733	3270	0.0143116	0.0504953	0.0226343	-5.6121	-3.79313	-4.95077
14Mm21	46.3	1.1	8	7.27273	4126	486	4411	0.029017	0.0042806	0.0305321	-5.24446	-8.00547	-5.17103
14Mm22	43.4	0.5	2	4	245	158	195	0.00172301	0.00139164	0.00134975	-8.18085	-8.489	-8.53309
14Mm23	45.4	1.1	21	19.0909	5655	10657	24613	0.03977	0.093865	0.170367	-4.78968	-3.55077	-2.69079
14Mm24	43.6	0.3	1	3.33333	87	37	29	0.000611846	0.00032589	0.000200733	-8.93758	-9.84636	-10.5455
14Mm25	39.8	1.7	2	1.17647	1460	525	951	0.0102678	0.00462411	0.00658265	-7.37127	-8.52214	-8.01265
14Mm26	42.6	0.3	5	16.6667	4533	3458	4975	0.0318793	0.0304575	0.034436	-3.23427	-3.30009	-3.12297
14Mm27	38.2	3.5	1	0.285714	941	318	426	0.00661778	0.00280089	0.00294869	-9.04679	-10.2873	-10.2131
14Mm28	42.6	8	39	4.875	11782	58117	10513	0.0828594	0.511885	0.0727691	-6.59319	-3.96611	-6.78053
14Mm29	39.5	1.8	32	17.7778	1867	944	880	0.0131301	0.00831459	0.0060912	-7.09898	-7.75814	-8.20706
14Mm30	43.4	0.6	19	31.6667	3301	11618	4358	0.023215	0.102329	0.0301653	-4.69183	-2.55174	-4.314
14Mm31	38.5	0.2	0	0	10	12	13	7.03271e-05	0.000105694	8.99836e-05	-11.4736	-10.8859	-11.1181
14Mm32	43.4	0.8	20	25	24345	16497	32196	0.171211	0.145303	0.222855	-2.22422	-2.46094	-1.8439
14Mm33	41.1	1.7	5	2.94118	114	81	61	0.000801729	0.000713434	0.000422231	-11.0501	-11.2185	-11.9752
14Mm34	44.5	0.3	3	10	3963	2807	2506	0.0278706	0.0247236	0.0173461	-3.42814	-3.601	-4.11228
14Mm35	47.8	0.8	30	37.5	34487	5330	7890	0.242537	0.0469457	0.0546131	-1.72179	-4.09093	-3.87268
14Mm36	43.8	0.3	1	3.33333	205	610	211	0.00144171	0.00537278	0.0014605	-7.70104	-5.80315	-7.68235
14Mm37	48.3	0.5	32	64	19765	14527	13941	0.139002	0.127951	0.096497	-1.84683	-1.96633	-2.37337
14Mm38	41.9	1	16	16	1572	1235	1356	0.0110554	0.0108777	0.00938598	-6.4991	-6.52249	-6.73528
14Mm39	42.8	2.6	19	7.30769	6507	8124	3413	0.0457619	0.0715548	0.0236242	-5.82822	-5.18332	-6.7821
14Mm40	43.8	3.5	26	7.42857	8559	4101	10937	0.060193	0.0361209	0.0757039	-5.86162	-6.59838	-5.53084
14Mm41	47.4	0.4	5	12.5	11417	7940	6807	0.0802925	0.0699342	0.0471168	-2.31666	-2.51593	-3.08569
14Mm42	43.9	0.2	2	10	1666	515	269	0.0117165	0.00453603	0.00186197	-4.09339	-5.46243	-6.74703
14Mm43	47.5	0.5	7	14	683	1429	421	0.00480334	0.0125864	0.00291408	-6.70175	-5.31199	-7.42274
14Mm44	43.9	0.8	3	3.75	4197	1796	561	0.0295163	0.0158189	0.00388314	-4.76042	-5.66028	-7.68663
14Mm45	46.5	0.2	2	10	2889	496	1023	0.0203175	0.00436868	0.00708102	-3.2992	-5.51666	-4.8199
14Mm46	45.1	0.9	10	11.1111	21990	24547	3550	0.154649	0.216206	0.0245724	-2.54092	-2.05752	-5.19481
14Mm47	46.3	0.3	5	16.6667	11873	9086	2715	0.0834994	0.0800279	0.0187927	-1.84512	-1.90639	-3.99672
14Mm48	43.4	0.4	1	2.5	240	119	66	0.00168785	0.00104813	0.00045684	-7.88867	-8.57604	-9.7741
14Mm49	46.5	0.2	2	10	1261	139	300	0.00886825	0.00122429	0.00207654	-4.49521	-7.35191	-6.58967
14Mm50	43.9	1.3	8	6.15385	18068	1165	1592	0.127067	0.0102611	0.0110195	-3.35485	-6.98518	-6.8823
14Mm51	39.8	0.6	3	5	62	78	93	0.000436028	0.000687011	0.000643729	-10.4263	-9.77041	-9.86429
14Mm52	42.6	0.3	1	3.33333	65	45	64	0.000457126	0.000396352	0.000442996	-9.35815	-9.56396	-9.40345
14Mm53	47.9	0.8	14	17.5	10138	2851	5605	0.0712976	0.0251111	0.0387968	-3.48807	-4.9936	-4.36599
14Mm54	44.6	0.2	2	10	1185	2179	1007	0.00833376	0.0191923	0.00697027	-4.58489	-3.3814	-4.84264
14Mm55	47.1	0.6	15	25	27835	2483	2909	0.195756	0.0218698	0.0201356	-1.61591	-4.77795	-4.89714
14Mm56	42.2	0.5	0	0	73	51	55	0.000513388	0.000449199	0.0003807	-9.92766	-10.1204	-10.3591
14Mm57	40.9	0.6	0	0	79	55	57	0.000555584	0.000484431	0.000394544	-10.0767	-10.2745	-10.5706
14Mm58	43.9	0.4	0	0	64	55	41	0.000450094	0.000484431	0.000283794	-9.79556	-9.68949	-10.4609
14Mm59	40.1	0.3	1	3.33333	413	788	105	0.00290451	0.00694057	0.000726791	-6.69052	-5.43376	-8.68921
14Mm60	42.1	0.9	7	7.77778	12274	15145	10162	0.0863195	0.133395	0.0703395	-3.38217	-2.75423	-3.67752
14Mm61	39.6	0.9	0	0	107	78	59	0.0007525	0.000687011	0.000408387	-10.224	-10.3554	-11.1058
14Mm62	43.3	5.5	34	6.18182	19359	12602	11935	0.136146	0.110996	0.0826119	-5.3362	-5.63085	-6.05694
14Mm63	38.7	1	0	0	95	79	79	0.000668108	0.000695818	0.000546823	-10.5476	-10.489	-10.8366
14Mm64	36.3	4.7	1	0.212766	2372	2184	3729	0.0166816	0.0192363	0.0258115	-8.13826	-7.93269	-7.50851
14Mm65	39.2	2.4	2	0.833333	430	345	355	0.00302407	0.0030387	0.00245724	-9.63233	-9.62536	-9.93178
14Mm66	36.2	4.6	1	0.217391	629	431	492	0.00442358	0.00379617	0.00340553	-10.0222	-10.2429	-10.3995
14Mm67	37.5	0.3	0	0	290	21	31	0.00203949	0.000184964	0.000214576	-7.20061	-10.6635	-10.4493
14Mm68	36.2	5.1	5	0.980392	1489	486	728	0.0104717	0.0042806	0.00503908	-8.92786	-10.2185	-9.98312
14Mm69	40.1	1.3	3	2.30769	702	466	775	0.00493696	0.00410445	0.00536441	-8.04067	-8.30711	-7.92088
14Mm70	40	2	2	1	879	703	645	0.00618175	0.0061919	0.00446457	-8.33777	-8.3354	-8.80726
14Mm71	42.2	0.4	3	7.5	1114	580	1190	0.00783444	0.00510854	0.00823696	-5.67403	-6.29095	-5.60174
14Mm72	39.3	0.9	0	0	357	196	417	0.00251068	0.00172633	0.0028864	-8.4857	-9.02607	-8.28451
14Mm73	42.5	0.3	2	6.66667	1642	820	1171	0.0115477	0.00722242	0.00810545	-4.69928	-5.37634	-5.20993
14Mm74	40.3	3.4	8	2.35294	6586	1382	1706	0.0463174	0.0121724	0.0118086	-6.19784	-8.12578	-8.16955
14Mm75	36.4	7.5	3	0.4	3080	675	2306	0.0216608	0.00594528	0.0159617	-8.43566	-10.3009	-8.87613
14Mm76	38.7	3.8	3	0.789474	893	358	336	0.00628021	0.0031532	0.00232573	-9.24097	-10.235	-10.6741
14Mm77	44.9	1.2	9	7.5	3156	3389	1709	0.0221952	0.0298497	0.0118294	-5.75664	-5.32917	-6.66452
14Mm78	41	1.1	3	2.72727	732	115	256	0.00514795	0.0010129	0.00177198	-7.73929	-10.0848	-9.27792
14Mm79	44.5	1.1	3	2.72727	4156	1545	3284	0.029228	0.0136081	0.0227312	-5.23401	-6.33689	-5.59668
14Mm80	47.7	0.2	1	5	3538	744	568	0.0248817	0.00655302	0.00393159	-3.00684	-4.9317	-5.66874
14Mm81	45.2	1.1	10	9.09091	5970	3042	2660	0.0419853	0.0267934	0.018412	-4.71148	-5.35948	-5.90071
14Mm82	40.6	0.3	1	3.33333	280	676	532	0.00196916	0.00595409	0.00368241	-7.25124	-5.65494	-6.34817
14Mm83	42.2	0.3	2	6.66667	843	1262	360	0.00592858	0.0111155	0.00249185	-5.66113	-4.75432	-6.9116
14Mm84	38.3	1.7	4	2.35294	1035	142	431	0.00727886	0.00125071	0.0029833	-7.86761	-10.4086	-9.15441
15Mm1	0	3	0	0	0	0	0	0	0	0
15Mm2	42.1	0.3	0	0	48	44	34	0.00033757	0.000387544	0.000235342	-9.79556	-9.59639	-10.316
15Mm3	39.4	1.8	8	4.44444	7708	93012	8556	0.0542081	0.819234	0.0592231	-5.05334	-1.13565	-4.92569
15Mm4	43	0.2	3	15	1534	1027	1564	0.0107882	0.00904564	0.0108257	-4.21248	-4.46663	-4.20747
15Mm5	39.9	1.6	6	3.75	838	4513	630	0.00589341	0.0397497	0.00436074	-8.08475	-5.33098	-8.51928
15Mm6	42.3	2.3	9	3.91304	7821	4426	2360	0.0550028	0.0389834	0.0163355	-5.38598	-5.88263	-7.13748
15Mm7	39.7	1.4	10	7.14286	1049	6572	1370	0.00737731	0.057885	0.00948289	-7.56812	-4.59609	-7.20588
15Mm8	42.6	0.9	7	7.77778	1071	3532	1173	0.00753203	0.0311092	0.00811929	-6.90074	-4.85451	-6.79243
15Mm9	40.4	0.3	0	0	43	21	36	0.000302407	0.000184964	0.000249185	-9.95426	-10.6635	-10.2335
15Mm10	43.9	1.5	8	5.33333	7548	2363	3674	0.0530829	0.0208129	0.0254308	-4.82057	-6.17134	-5.88224
15Mm11	37.3	1.9	0	0	187	194	144	0.00131512	0.00170872	0.000996742	-10.4966	-10.1189	-10.8965
15Mm12	36.1	3.8	1	0.263158	691	382	725	0.0048596	0.00336459	0.00501832	-9.61094	-10.1414	-9.56458
15Mm13	37.5	1.1	0	0	321	76	59	0.0022575	0.000669395	0.000408387	-8.92856	-10.6824	-11.3953
15Mm14	36.4	1.7	2	1.17647	206	108	153	0.00144874	0.000951245	0.00105904	-10.1965	-10.8034	-10.6486
15Mm15	37.8	0.2	0	0	11	7	6	7.73598e-05	6.16548e-05	4.15309e-05	-11.3361	-11.6635	-12.2335
15Mm16	36.7	2.3	0	0	436	263	233	0.00306626	0.00231646	0.00161278	-9.55094	-9.9555	-10.4779
15Mm17	38.7	1	0	0	129	72	77	0.00090722	0.000634164	0.00053298	-10.1063	-10.6229	-10.8736
15Mm18	43.9	0.4	1	2.5	8659	88	140	0.0608963	0.000775089	0.000969054	-2.71557	-9.01142	-8.68921
15Mm19	46.1	0.3	3	10	939	645	1058	0.00660372	0.00568105	0.00732328	-5.50554	-5.72266	-5.35633
15Mm20	40.4	1.3	3	2.30769	1336	1135	2720	0.0093957	0.00999688	0.0188273	-7.11229	-7.02282	-6.10954
15Mm21	44.7	0.4	2	5	4007	1282	2994	0.0281801	0.0112916	0.0207239	-3.82725	-5.14667	-4.27063
15Mm22	47.2	0.3	0	0	2662	201	250	0.0187211	0.00177037	0.00173045	-4.00223	-7.40477	-7.43767
15Mm23	42.9	0.4	1	2.5	167	80	76	0.00117446	0.000704626	0.000526058	-8.41186	-9.14893	-9.57056
15Mm24	39	2.6	1	0.384615	2231	201	181	0.01569	0.00177037	0.00125285	-7.37252	-10.5202	-11.0191
15Mm25	43.3	0.2	0	0	1204	18	16	0.00846739	0.000158541	0.000110749	-4.56194	-10.3009	-10.8185
15Mm26	47.1	0.3	4	13.3333	2771	3906	1841	0.0194876	0.0344034	0.0127431	-3.94433	-3.12434	-4.55718
15Mm27	42.5	0.9	4	4.44444	3849	4575	4237	0.0270689	0.0402958	0.0293277	-5.05522	-4.48122	-4.93959
15Mm28	40	1.8	4	2.22222	2328	3409	2033	0.0163722	0.0300259	0.0140721	-6.78061	-5.90565	-6.99902
15Mm29	42.9	0.7	9	12.8571	2837	4552	1251	0.0199518	0.0400932	0.00865919	-5.13276	-4.12592	-6.33698
15Mm30	39.6	0.3	1	3.33333	97	112	68	0.000682173	0.000986477	0.000470684	-8.78061	-8.24846	-9.31599
15Mm31	42.1	0.2	1	5	29	25	89	0.000203949	0.000220196	0.000616042	-9.93758	-9.827	-8.34276
15Mm32	38.7	0.5	0	0	369	237	107	0.00259507	0.00208746	0.000740634	-7.59001	-7.90404	-9.39895
15Mm33	44.6	3.1	17	5.48387	24584	9414	9063	0.172892	0.0829169	0.0627324	-4.16432	-5.22446	-5.62691
15Mm34	39.8	0.3	3	10	548	745	464	0.00385393	0.00656183	0.00321172	-6.28249	-5.51472	-6.54547
15Mm35	36	0.2	1	5	316	17	22	0.00222234	0.000149733	0.00015228	-6.49178	-10.3834	-10.3591
15Mm36	41.8	0.6	3	5	1404	4530	99	0.00987393	0.0398995	0.00068526	-5.92519	-3.91052	-9.7741
15Mm37	38.9	0.5	0	0	101	45	54	0.000710304	0.000396352	0.000373778	-9.45928	-10.3009	-10.3855
15Mm38	36.5	0.2	0	0	47	21	20	0.000330537	0.000184964	0.000138436	-9.24097	-10.0785	-10.4966
15Mm39	38.1	5.5	16	2.90909	5245	2393	6139	0.0368866	0.0210771	0.042493	-7.22019	-8.02761	-7.01606
15Mm40	36.4	1	0	0	77	65	66	0.000541519	0.000572509	0.00045684	-10.8507	-10.7704	-11.096
15Mm41	38.2	0.2	0	0	19	15	20	0.000133622	0.000132117	0.000138436	-10.5476	-10.564	-10.4966
15Mm42	35.7	1.6	0	0	274	135	102	0.00192696	0.00118906	0.000706025	-9.69753	-10.394	-11.1461
15Mm43	37.8	0.2	0	0	8	8	11	5.62617e-05	7.04626e-05	7.614e-05	-11.7956	-11.4709	-11.3591
15Mm44	36.3	1	0	0	103	72	50	0.000724369	0.000634164	0.000346091	-10.431	-10.6229	-11.4966
15Mm45	38	0.3	0	0	56	22	37	0.000393832	0.000193772	0.000256107	-9.57317	-10.5964	-10.194
15Mm46	36.3	0.2	1	5	28	24	33	0.000196916	0.000211388	0.00022842	-9.9882	-9.88589	-9.7741
15Mm47	37.9	0.7	0	0	70	62	56	0.00049229	0.000546085	0.000387622	-10.4736	-10.324	-10.8185
15Mm48	41.7	0.6	3	5	2949	1743	2621	0.0207395	0.015352	0.0181421	-4.85451	-5.28846	-5.04755
15Mm49	39.7	0.9	2	2.22222	336	197	255	0.00236299	0.00173514	0.00176506	-8.57317	-9.01873	-8.99406
15Mm50	42.6	0.3	1	3.33333	442	737	214	0.00310846	0.00649137	0.00148127	-6.59262	-5.5303	-7.66199
15Mm51	39.4	1.4	5	3.57143	1680	823	276	0.011815	0.00724884	0.00191042	-6.88867	-7.59346	-9.51732
15Mm52	42.1	1.1	9	8.18182	6419	4650	1808	0.045143	0.0409564	0.0125146	-4.60686	-4.74727	-6.45774
15Mm53	38.9	1.6	2	1.25	424	414	559	0.00298187	0.00364644	0.0038693	-9.06764	-8.77737	-8.69179
15Mm54	42.7	0.2	0	0	96	51	39	0.00067514	0.000449199	0.000269951	-8.2106	-8.79843	-9.53309
15Mm55	46.8	0.2	1	5	405	382	478	0.00284825	0.00336459	0.00330863	-6.13378	-5.89343	-5.91762
15Mm56	44.5	1.7	19	11.1765	9431	9635	19588	0.0663255	0.0848634	0.135585	-4.67983	-4.32425	-3.64827
15Mm57	46.6	0.3	1	3.33333	579	701	311	0.00407194	0.00617429	0.00215268	-6.2031	-5.60255	-7.12268
15Mm58	39.9	0.8	0	0	160	274	147	0.00112523	0.00241334	0.00101751	-9.47363	-8.37282	-9.61882
15Mm59	41.8	0.2	0	0	200	138	105	0.00140654	0.00121548	0.000726791	-7.1517	-7.36233	-8.10424
15Mm60	39.6	0.9	1	1.11111	119	104	169	0.000836893	0.000916014	0.00116979	-10.0707	-9.94034	-9.58754
15Mm61	43.5	0.6	0	0	357	239	221	0.00251068	0.00210507	0.00152972	-7.90074	-8.15495	-8.61555
15Mm62	39.2	1.3	0	0	279	183	186	0.00196213	0.00161183	0.00128746	-9.37188	-9.65559	-9.97977
15Mm63	43.4	1.1	4	3.63636	2765	401	578	0.0194454	0.00353194	0.00400081	-5.82193	-8.28283	-8.103
15Mm64	39.5	1.1	2	1.81818	1135	356	312	0.00798213	0.00313559	0.00215961	-7.10651	-8.45455	-8.99252
15Mm65	42.2	0.5	1	2	1674	402	227	0.0117728	0.00354075	0.00157125	-5.4084	-7.14173	-8.31387
15Mm66	39.4	0.3	1	3.33333	203	295	306	0.00142764	0.00259831	0.00211808	-7.71519	-6.85125	-7.14606
15Mm67	44.7	0.8	5	6.25	3364	1625	1195	0.023658	0.0143127	0.00827157	-5.0796	-5.80463	-6.59569
15Mm68	39.5	0.5	0	0	42	42	27	0.000295374	0.000369929	0.000186889	-10.7252	-10.4005	-11.3855
15Mm69	42.3	0.9	0	0	338	242	218	0.00237706	0.00213149	0.00150896	-8.5646	-8.72192	-9.22023
15Mm70	42.9	0.3	1	3.33333	1739	223	206	0.0122299	0.00196415	0.00142589	-4.61648	-7.25492	-7.71695
15Mm71	38.4	2.6	0	0	512	223	351	0.00360075	0.00196415	0.00242956	-9.496	-10.3704	-10.0636
15Mm72	43.2	0.9	1	1.11111	2264	241	597	0.0159221	0.00212269	0.00413232	-5.82083	-8.72789	-7.76683
15Mm73	47.3	0.5	4	8	9817	860	2627	0.0690401	0.00757473	0.0181836	-2.85642	-6.04459	-4.78122
15Mm74	43.2	0.3	1	3.33333	1096	364	368	0.00770785	0.00320605	0.00254723	-5.28249	-6.54802	-6.87989
15Mm75	49.7	1.5	20	13.3333	32096	2287	19315	0.225722	0.0201435	0.133695	-2.73234	-6.2185	-3.48795
15Mm76	44.5	0.6	5	8.33333	4046	965	1093	0.0284544	0.00849955	0.00756555	-4.39824	-6.14143	-6.30937
15Mm77	50.1	1.5	64	42.6667	68008	33793	70031	0.478281	0.297643	0.484742	-1.64903	-2.33331	-1.62967
15Mm78	43.4	0.2	1	5	2218	278	333	0.0155986	0.00244858	0.00230496	-3.68052	-6.35191	-6.43911
15Mm79	49.8	3.4	76	22.3529	104547	30840	213357	0.735249	0.271633	1.47682	-2.20923	-3.6458	-1.20304
15Mm80	45.5	1.4	23	16.4286	43093	11138	31318	0.303061	0.0981016	0.216777	-2.20775	-3.83501	-2.69114
15Mm81	48.5	0.4	14	35	20853	26619	6241	0.146653	0.234456	0.0431991	-1.44759	-0.770685	-3.21093
15Mm82	43.4	0.4	5	12.5	1397	12346	168	0.0098247	0.108741	0.00116287	-5.34744	-1.8791	-8.42617
15Mm83	49.2	4	40	10	42822	16912	15329	0.301155	0.148958	0.106105	-3.73142	-4.74702	-5.23644
15Mm84	45.4	0.6	0	0	116	90	79	0.000815795	0.000792705	0.000546823	-9.52254	-9.56396	-10.0997
15Mm85	47.6	2.1	24	11.4286	45435	12210	13792	0.319531	0.107544	0.0954657	-2.71636	-4.2874	-4.45926
15Mm86	41.6	0.2	1	5	336	49	54	0.00236299	0.000431584	0.000373778	-6.40324	-8.85614	-9.0636
15Mm87	40.2	1.5	6	4	3104	1586	1223	0.0218295	0.0139692	0.00846538	-6.10254	-6.74657	-7.46917
15Mm88	41.8	0.4	1	2.5	865	41	55	0.0060833	0.000361121	0.0003807	-6.039	-10.1133	-10.0371
15Mm89	40.5	1.3	3	2.30769	3164	134	267	0.0222515	0.00118025	0.00184812	-5.86847	-10.1052	-9.45823
15Mm90	43.4	4.7	22	4.68085	20283	13868	5494	0.142644	0.122147	0.0380285	-5.04216	-5.26597	-6.94944
15Mm91	49.1	0.5	9	18	14704	2071	45101	0.103409	0.018241	0.312181	-2.27357	-4.77667	-0.679546
15Mm92	44	0.4	10	25	1065	552	826	0.00748984	0.00486192	0.00571742	-5.73892	-6.36233	-6.12849
15Mm93	48.7	1.4	40	28.5714	75969	31844	23764	0.534268	0.280476	0.16449	-1.38979	-2.31948	-3.08935
15Mm94	44.1	0.2	1	5	238	314	145	0.00167379	0.00276566	0.00100366	-6.90074	-6.17623	-7.63858
15Mm95	48.4	2.2	58	26.3636	32662	28588	16650	0.229702	0.251798	0.115248	-3.25967	-3.12716	-4.25469
15Mm96	44.5	0.6	13	21.6667	7996	3313	5790	0.0562336	0.0291803	0.0400773	-3.41546	-4.36189	-3.9041
15Mm97	47.5	0.4	13	32.5	5234	2441	3664	0.0368092	0.0214999	0.0253615	-3.44186	-4.2176	-3.97929
15Mm98	43.6	0.3	5	16.6667	6421	118	1288	0.045157	0.00103932	0.0089153	-2.73194	-8.17317	-5.07254
16Mm1	40	3	0	0	0	0	0	0	0	0
16Mm2	40	0.6	1	1.66667	12	13	14	8.43925e-05	0.000114502	9.69054e-05	-12.7956	-12.3554	-12.5961
16Mm3	43.5	0.3	6	20	680	395	349	0.00478224	0.00347909	0.00241571	-5.97113	-6.43011	-6.95637
16Mm4	46.6	0.2	4	20	3925	3241	2967	0.0276034	0.0285462	0.020537	-2.85708	-2.80863	-3.2837
16Mm5	43.8	0.4	2	5	2369	627	23160	0.0166605	0.00552251	0.160309	-4.5855	-6.17853	-1.31914
16Mm6	47.4	1.1	20	18.1818	24170	7836	9131	0.169981	0.0690181	0.0632031	-2.69406	-3.99438	-4.12136
16Mm7	43.5	0.9	0	0	389	107	94	0.00273572	0.000942438	0.000650651	-8.36186	-9.89931	-10.4338
16Mm8	40.4	0.2	0	0	49	17	18	0.000344603	0.000149733	0.000124593	-9.18085	-10.3834	-10.6486
16Mm9	41.7	1	2	2	3881	104	2974	0.027294	0.000916014	0.0205855	-5.19527	-10.0923	-5.60223
16Mm10	40.8	0.2	0	0	10	7	16	7.03271e-05	6.16548e-05	0.000110749	-11.4736	-11.6635	-10.8185
16Mm11	42.4	0.5	0	0	61	60	45	0.000428995	0.00052847	0.000311482	-10.1868	-9.88589	-10.6486
16Mm12	47.1	0.4	6	15	8882	5126	2797	0.0624645	0.0451489	0.0193603	-2.67889	-3.14724	-4.36883
16Mm13	43.7	1.5	3	2	1856	730	1111	0.0130527	0.00642971	0.00769014	-6.84447	-7.86599	-7.60774
16Mm14	48.5	0.8	12	15	8408	2056	2418	0.059131	0.0181089	0.016737	-3.75801	-5.46523	-5.57889
16Mm15	43.3	0.2	2	10	1620	2338	1777	0.011393	0.0205927	0.0123001	-4.13378	-3.27979	-4.02326
16Mm16	46.9	0.2	1	5	154	76	68	0.00108304	0.000669395	0.000470684	-7.52877	-8.22293	-8.73103
16Mm17	43.9	3	18	6	14209	5000	6984	0.0999278	0.0440391	0.048342	-4.90793	-6.09003	-5.95554
16Mm18	40.2	2.3	14	6.08696	2473	1727	2463	0.0173919	0.0152111	0.0170484	-7.04707	-7.24036	-7.07585
16Mm19	44.9	0.7	18	25.7143	17736	11626	6197	0.124732	0.1024	0.0428945	-2.48852	-2.77314	-4.02849
16Mm20	48.4	1.3	32	24.6154	43522	18016	10001	0.306078	0.158682	0.0692251	-2.08654	-3.0343	-4.23107
16Mm21	43.2	0.2	4	20	2122	822	1457	0.0149234	0.00724003	0.0100851	-3.74435	-4.78786	-4.3097
16Mm22	39	0.8	10	12.5	93	58	197	0.000654042	0.000510854	0.0013636	-10.2564	-10.6129	-9.19644
16Mm23	42.6	0.7	7	10	3466	1127	2377	0.0243754	0.00992642	0.0164532	-4.84386	-6.13994	-5.41092
16Mm24	47.6	0.3	17	56.6667	20953	9346	15289	0.147356	0.082318	0.105828	-1.02565	-1.86568	-1.50325
16Mm25	42.9	0.4	0	0	50	63	60	0.000351636	0.000554893	0.000415309	-10.1517	-9.49357	-9.9116
16Mm26	49.3	0.2	1	5	519	55	73	0.00364998	0.000484431	0.000505293	-5.77597	-8.68949	-8.62867
16Mm27	44	3.2	26	8.125	20904	194052	7785	0.147012	1.70918	0.0538863	-4.44407	-0.90477	-5.89201
16Mm28	39.4	4.2	13	3.09524	2306	4473	1754	0.0162174	0.0393974	0.0121409	-8.0167	-6.73614	-8.43437
16Mm29	43.4	1.2	4	3.33333	2301	1437	1814	0.0161823	0.0126568	0.0125562	-6.21248	-6.56697	-6.57849
16Mm30	46.6	1.1	6	5.45455	3241	5963	1424	0.022793	0.0525211	0.00985667	-5.59277	-4.38846	-6.80219
16Mm31	43.6	0.3	2	6.66667	5894	221	2145	0.0414508	0.00194653	0.0148473	-2.85549	-7.26791	-4.33669
16Mm32	47.5	0.2	1	5	1334	2984	315	0.00938164	0.0262826	0.00218037	-4.41402	-2.92782	-6.51928
16Mm33	43	0.9	15	16.6667	6046	3882	6237	0.0425198	0.034192	0.0431714	-4.40372	-4.71819	-4.38178
16Mm34	47.1	0.3	3	10	6559	691	1329	0.0461276	0.00608621	0.00919909	-2.70126	-5.62327	-5.02733
16Mm35	44.2	1	12	12	4198	1876	2479	0.0295233	0.0165235	0.0171592	-5.082	-5.91934	-5.86488
16Mm36	46.7	0.3	3	10	2174	1881	1784	0.0152891	0.0165675	0.0123485	-4.29439	-4.17853	-4.60255
16Mm37	45	1	3	3	5121	1222	693	0.0360145	0.0107632	0.00479682	-4.79528	-6.53775	-7.70371
16Mm38	47.5	0.6	4	6.66667	8161	1909	1740	0.057394	0.0168141	0.012044	-3.38599	-5.15722	-5.63858
16Mm39	43.2	0.4	9	22.5	4189	4065	5607	0.02946	0.0358038	0.0388106	-3.76317	-3.48181	-3.36548
16Mm40	40.6	0.3	7	23.3333	50	37	36	0.000351636	0.00032589	0.000249185	-9.73667	-9.84636	-10.2335
16Mm41	41.8	0.7	10	14.2857	1386	908	6172	0.00974734	0.00799751	0.0427215	-6.1662	-6.45166	-4.03432
16Mm42	36.6	0.3	1	3.33333	460	23	29	0.00323505	0.00020258	0.000200733	-6.53503	-10.5323	-10.5455
16Mm43	43.3	1.8	22	12.2222	8532	10971	10531	0.0600031	0.0966307	0.0728936	-4.90682	-4.21937	-4.62606
16Mm44	38.3	4.3	2	0.465116	7327	775	899	0.0515287	0.00682607	0.00622271	-6.38282	-9.29907	-9.43258
16Mm45	42.7	1.3	14	10.7692	6359	3383	3052	0.044721	0.0297969	0.0211254	-4.86141	-5.44721	-5.94339
16Mm46	40	0.8	9	11.25	1762	1036	1356	0.0123916	0.00912491	0.00938598	-6.01256	-6.45405	-6.41335
16Mm47	41.5	0.5	6	12	6933	1342	316	0.0487578	0.0118201	0.00218729	-3.35822	-5.40261	-7.83664
16Mm48	38.6	2.1	3	1.42857	433	1260	203	0.00304516	0.0110979	0.00140513	-9.42965	-7.56396	-10.5455
16Mm49	41.8	0.4	4	10	173	802	240	0.00121666	0.00706388	0.00166124	-8.36093	-5.8234	-7.9116
16Mm50	39.3	1.2	4	3.33333	762	164	576	0.00535893	0.00144448	0.00398697	-7.80687	-9.69826	-8.23353
16Mm51	42.2	0.4	1	2.5	838	789	450	0.00589341	0.00694938	0.00311482	-6.08475	-5.84697	-7.00471
16Mm52	38.6	3	4	1.33333	2114	1006	574	0.0148672	0.00886067	0.00397312	-7.65669	-8.40333	-9.56047
16Mm53	36.2	1.6	0	0	192	159	143	0.00135028	0.00140044	0.00098982	-10.2106	-10.158	-10.6586
16Mm54	38.6	0.9	1	1.11111	104	87	55	0.000731402	0.000766281	0.0003807	-10.265	-10.1978	-11.2071
16Mm55	42.9	0.4	5	12.5	1093	686	631	0.00768675	0.00604217	0.00436767	-5.70148	-6.04879	-6.51699
16Mm56	40.1	1.1	13	11.8182	2418	3288	2252	0.0170051	0.0289601	0.0155879	-6.01539	-5.24729	-6.14093
16Mm57	42.7	0.3	2	6.66667	2239	1303	2109	0.0157462	0.0114766	0.0145981	-4.25188	-4.7082	-4.36111
16Mm58	39.5	1.9	28	14.7368	1966	1786	3789	0.0138263	0.0157308	0.0262268	-7.10244	-6.91627	-6.17882
16Mm59	42.4	0.2	3	15	227	311	527	0.00159643	0.00273923	0.0036478	-6.96901	-6.19008	-5.77683
16Mm60	38.7	0.4	1	2.5	361	55	70	0.00253881	0.000484431	0.000484527	-7.2997	-9.68949	-9.68921
16Mm61	36.5	0.7	1	1.42857	175	58	87	0.00123072	0.000510854	0.000602198	-9.1517	-10.4202	-10.1829
16Mm62	37.6	0.3	0	0	18	16	16	0.000126589	0.000140925	0.000110749	-11.2106	-11.0558	-11.4035
16Mm63	35.3	0.2	0	0	51	57	42	0.000358668	0.000502046	0.000290716	-9.12313	-8.63796	-9.42617
16Mm64	37.5	0.2	0	0	13	15	11	9.14253e-05	0.000132117	7.614e-05	-11.0951	-10.564	-11.3591
16Mm65	36	0.8	0	0	44	40	39	0.000309439	0.000352313	0.000269951	-11.3361	-11.1489	-11.5331
16Mm66	38.7	1.3	4	3.07692	705	997	569	0.00495806	0.0087814	0.00393851	-8.03452	-7.20984	-8.36664
16Mm67	36.5	0.7	1	1.42857	89	59	57	0.000625911	0.000519662	0.000394544	-10.1272	-10.3956	-10.793
16Mm68	38.3	2.4	5	2.08333	1160	1421	1759	0.00815795	0.0125159	0.0121755	-8.20061	-7.58313	-7.62291
16Mm69	35.8	3.2	1	0.3125	1117	247	251	0.00785554	0.00217553	0.00173738	-8.67015	-10.5225	-10.8469
16Mm70	38.2	1.2	1	0.833333	331	2674	802	0.00232783	0.0235521	0.0055513	-9.00983	-5.67103	-7.75599
16Mm71	36.6	1.3	0	0	140	97	99	0.00098458	0.000854359	0.00068526	-10.3667	-10.5714	-10.8896
16Mm72	38.7	1.6	1	0.625	818	236	146	0.00575276	0.00207865	0.00101059	-8.1196	-9.58821	-10.6287
16Mm73	36.1	0.2	0	0	367	51	16	0.00258101	0.000449199	0.000110749	-6.27592	-8.79843	-10.8185
16Mm74	37.1	0.7	0	0	124	65	42	0.000872056	0.000572509	0.000290716	-9.64872	-10.2558	-11.2335
16Mm75	36.5	0.8	2	2.5	157	75	190	0.00110414	0.000660587	0.00131515	-9.50094	-10.242	-9.24863
16Mm76	39	0.5	2	4	278	508	183	0.00195509	0.00447438	0.00126669	-7.99855	-6.8041	-8.62472
16Mm77	41.8	0.3	1	3.33333	330	216	358	0.00232079	0.00190249	0.00247801	-7.0142	-7.30093	-6.91964
16Mm78	38.7	1.3	1	0.769231	1834	1742	2329	0.012898	0.0153432	0.0161209	-6.65522	-6.40477	-6.33343
16Mm79	38.8	0.5	0	0	71	70	34	0.000499323	0.000616548	0.000235342	-9.96774	-9.6635	-11.053
16Mm80	42.9	0.4	4	10	277	914	114	0.00194806	0.00805035	0.000789087	-7.68182	-5.6348	-8.9856
16Mm81	36.7	5.9	4	0.677966	750	454	516	0.00527453	0.00399875	0.00357166	-10.1275	-10.5269	-10.6899
16Mm82	41.8	0.7	4	5.71429	34067	3786	6920	0.239583	0.0333464	0.047899	-1.54683	-4.39175	-3.86929
16Mm83	38.8	2	3	1.5	513	481	931	0.00360778	0.00423657	0.00644421	-9.11467	-8.88289	-8.27778
16Mm84	43.2	0.7	7	10	2776	3114	2854	0.0195228	0.0274276	0.0197549	-5.16412	-4.67366	-5.14708
16Mm85	38.9	1.6	12	7.5	309	180	275	0.00217311	0.00158541	0.0019035	-9.5241	-9.979	-9.7152
16Mm86	43.7	0.3	0	0	1009	197	175	0.00709601	0.00173514	0.00121132	-5.40181	-7.43376	-7.95224
16Mm87	46.8	1.1	7	6.36364	5196	7939	3139	0.036542	0.0699253	0.0217276	-4.91181	-3.97554	-5.66183
16Mm88	44.8	0.3	2	6.66667	5355	450	635	0.0376602	0.00396352	0.00439535	-2.99385	-6.24204	-6.09284
16Mm89	47.1	0.4	7	17.5	7992	2019	2073	0.0562054	0.017783	0.0143489	-2.83122	-4.49143	-4.80099
16Mm90	44.8	0.2	5	25	3721	2093	2600	0.0261687	0.0184348	0.0179967	-2.93408	-3.4395	-3.47419
16Mm91	47.1	1.1	12	10.9091	7220	2245	7666	0.0507762	0.0197736	0.0530626	-4.43721	-5.79779	-4.37366
16Mm92	45.8	1	5	5	3455	2906	1059	0.024298	0.0255955	0.0073302	-5.36302	-5.28796	-7.09193
16Mm93	48.2	0.6	3	5	319	387	535	0.00224344	0.00340863	0.00370317	-8.06311	-7.45963	-7.34006
16Mm94	43.5	0.4	5	12.5	4819	718	1838	0.0338906	0.00632402	0.0127223	-3.56104	-5.98301	-4.97457
16Mm95	47.2	0.2	2	10	1977	207	619	0.0139037	0.00182322	0.0042846	-3.84646	-6.77737	-5.54469
16Mm96	45.4	0.7	3	4.28571	272	154	242	0.0019129	0.00135641	0.00167508	-8.51545	-9.01142	-8.70698
16Mm97	46.1	0.6	5	8.33333	3263	1131	1190	0.0229477	0.00996165	0.00823696	-4.70854	-5.91243	-6.18671
16Mm98	44.2	2	14	7	8861	3082	10178	0.0623169	0.0271457	0.0704502	-5.00423	-6.20313	-4.82725
17Mm1	58	3	0	0	0	0	0	0	0	0
17Mm2	43.5	0.6	2	3.33333	1518	642	611	0.0106757	0.00565463	0.00422923	-5.81257	-6.72939	-7.14842
17Mm3	40.2	0.8	1	1.25	103	75	121	0.000724369	0.000660587	0.00083754	-10.1091	-10.242	-9.89963
17Mm4	43.6	0.8	0	0	399	215	228	0.00280605	0.00189368	0.00157817	-8.15531	-8.72266	-8.9856
17Mm5	47.1	0.2	0	0	1002	404	391	0.00704678	0.00355836	0.00270643	-4.82689	-5.81264	-6.20747
17Mm6	45.8	0.3	1	3.33333	1276	498	1457	0.00897374	0.0043863	0.0100851	-5.06311	-6.09581	-4.89467
17Mm7	46.9	2	13	6.5	6736	1632	4011	0.0473723	0.0143744	0.0277634	-5.39981	-7.12036	-6.17067
17Mm8	44.6	0.3	1	3.33333	124	49	304	0.000872056	0.000431584	0.00210423	-8.42633	-9.44111	-7.15552
17Mm9	46.2	1.2	9	7.5	4261	778	1426	0.0299664	0.00685249	0.00987051	-5.32355	-7.45219	-6.92569
17Mm10	42.6	1.7	2	1.17647	1534	752	1862	0.0107882	0.00662349	0.0128884	-7.29994	-8.00373	-7.04332
17Mm11	39.9	0.5	0	0	170	86	81	0.00119556	0.000757473	0.000560667	-8.7081	-9.36652	-9.80057
17Mm12	43.3	0.9	0	0	173	175	148	0.00121666	0.00154137	0.00102443	-9.53086	-9.18957	-9.77896
17Mm13	47.3	0.2	2	10	1927	342	636	0.013552	0.00301228	0.00440228	-3.88342	-6.053	-5.50561
17Mm14	45.2	0.3	3	10	1502	34261	171	0.0105631	0.301765	0.00118363	-4.82785	0.00846295	-7.9856
17Mm15	46.5	1.1	12	10.9091	5964	10384	6975	0.0419431	0.0914605	0.0482797	-4.71293	-3.58821	-4.50994
17Mm16	43.5	0.4	0	0	907	587	395	0.00637867	0.00517019	0.00273412	-5.9706	-6.27364	-7.19278
17Mm17	47	0.3	2	6.66667	1205	345	1665	0.00847442	0.0030387	0.0115248	-5.1457	-6.62536	-4.70215
17Mm18	43.5	1.4	14	10	4554	2991	4268	0.032027	0.0263442	0.0295423	-5.45	-5.7318	-5.5665
17Mm19	38.3	3.8	7	1.84211	1815	1405	1616	0.0127644	0.012375	0.0111857	-8.21773	-8.26243	-8.40821
17Mm20	35.9	0.2	0	0	17	12	7	0.000119556	0.000105694	4.84527e-05	-10.7081	-10.8859	-12.0111
17Mm21	37.6	0.3	0	0	36	38	34	0.000253178	0.000334697	0.000235342	-10.2106	-9.80789	-10.316
17Mm22	36.1	0.4	2	5	53	40	126	0.000372734	0.000352313	0.000872149	-10.0676	-10.1489	-8.84121
17Mm23	38.3	0.4	7	17.5	7607	645	1220	0.0534978	0.00568105	0.00844462	-2.90245	-6.1377	-5.56582
17Mm24	42.8	0.3	4	13.3333	1778	216	275	0.0125042	0.00190249	0.0019035	-4.58448	-7.30093	-7.30016
17Mm25	39.1	2.2	11	5	1150	1301	3097	0.00808762	0.011459	0.0214369	-8.08757	-7.58488	-6.68127
17Mm26	49.1	3.2	122	38.125	123363	36621	55331	0.867576	0.322551	0.382991	-1.88301	-3.31047	-3.06269
17Mm27	44.5	0.2	4	20	889	835	868	0.00625208	0.00735454	0.00600814	-4.99952	-4.76522	-5.05694
17Mm28	51.6	0.5	10	20	9439	1718	5698	0.0663818	0.0151318	0.0394405	-2.91307	-5.04627	-3.66418
17Mm29	53.4	0.2	2	10	3639	123	247	0.025592	0.00108336	0.00170969	-2.96623	-7.52834	-6.87012
17Mm30	49.4	2.4	46	19.1667	49880	15843	20759	0.350792	0.139542	0.14369	-2.77435	-4.10426	-4.062
17Mm31	44.9	0.9	4	4.44444	4219	3979	3929	0.029671	0.0350463	0.0271958	-4.9228	-4.68259	-5.04847
17Mm32	48.9	1.3	21	16.1538	6421	8104	4105	0.045157	0.0713786	0.0284141	-4.84742	-4.18688	-5.51576
17Mm33	44.2	1	17	17	5627	8629	1862	0.0395731	0.0760027	0.0128884	-4.65934	-3.7178	-6.27778
17Mm34	39.9	0.2	2	10	95	80	64	0.000668108	0.000704626	0.000442996	-8.2257	-8.14893	-8.81849
17Mm35	44.3	0.5	13	26	6285	4754	5163	0.0442006	0.0418724	0.0357373	-3.49979	-3.57786	-3.80642
17Mm36	50.1	0.4	21	52.5	14971	18176	9649	0.105287	0.160091	0.0667886	-1.92568	-1.32111	-2.58233
17Mm37	45.3	0.3	7	23.3333	258	900	1647	0.00181444	0.00792705	0.0114002	-7.36929	-5.24204	-4.71783
17Mm38	49.2	1.7	81	47.6471	77708	57910	31667	0.546498	0.510061	0.219193	-1.63725	-1.73679	-2.95526
17Mm39	42.7	1	26	26	18586	1206	1378	0.13071	0.0106222	0.00953826	-2.93556	-6.55677	-6.71206
17Mm40	38.3	1.3	41	31.5385	225	130	176	0.00158236	0.00114502	0.00121824	-9.68222	-10.1489	-10.0595
17Mm41	37.1	1.8	3	1.66667	33096	25266	21670	0.232755	0.222539	0.149996	-2.95112	-3.01587	-3.585
17Mm42	38.3	2.2	5	2.27273	573	1582	1032	0.00402974	0.013934	0.00714331	-9.0926	-7.30275	-8.26669
17Mm43	43.5	2.2	16	7.27273	10719	2799	6571	0.0753836	0.0246531	0.0454833	-4.86711	-6.47959	-5.59602
17Mm44	39.6	0.3	1	3.33333	185	111	122	0.00130105	0.000977669	0.000844462	-7.84914	-8.2614	-8.47271
17Mm45	48.1	4.2	76	18.0952	69130	56842	52644	0.486171	0.500655	0.364392	-3.11085	-3.0685	-3.52683
17Mm46	45.2	0.6	1	1.66667	2654	1351	423	0.0186648	0.0118994	0.00292793	-5.00657	-5.656	-7.67894
17Mm47	47	0.4	1	2.5	492	149	346	0.00346009	0.00131237	0.00239495	-6.85304	-8.25169	-7.38386
17Mm48	42.5	0.5	2	4	1421	483	1145	0.00999348	0.00425418	0.00792548	-5.6448	-6.8769	-5.97929
17Mm49	39.2	0.2	1	5	177	52	30	0.00124479	0.000458007	0.000207654	-7.32795	-8.77041	-9.9116
17Mm50	35.9	0.2	0	0	58	47	34	0.000407897	0.000413968	0.000235342	-8.93758	-8.91627	-9.73103
17Mm51	41.3	1	1	1	734	116	712	0.00516201	0.00102171	0.00492833	-7.59785	-9.9348	-7.66468
17Mm52	39.5	1.2	0	0	112	90	90	0.000787664	0.000792705	0.000622963	-10.5732	-10.564	-10.9116
17Mm53	41.7	0.7	7	10	831	1055	1266	0.00584418	0.00929226	0.00876302	-6.90421	-6.23518	-6.31978
17Mm54	38.9	1.9	6	3.15789	438	326	239	0.00308033	0.00287135	0.00165431	-9.2687	-9.37005	-10.1656
17Mm55	50.1	1.5	49	32.6667	73247	144209	29738	0.515125	1.27017	0.205841	-1.54197	-0.239943	-2.86536
17Mm56	39.1	1.8	3	1.66667	298	709	230	0.00209575	0.00624475	0.00159202	-9.74632	-8.17114	-10.1429
17Mm57	36.4	3.2	0	0	267	229	258	0.00187773	0.00201699	0.00178583	-10.7349	-10.6317	-10.8073
17Mm58	39.5	0.3	0	0	35	28	21	0.000246145	0.000246619	0.000145358	-10.2512	-10.2485	-11.0111
17Mm59	41.9	0.7	2	2.85714	968	413	574	0.00680767	0.00363763	0.00397312	-6.68405	-7.58821	-7.46094
17Mm60	40.8	0.4	0	0	706	282	514	0.00496509	0.00248381	0.00355781	-6.33204	-7.3313	-6.81287
17Mm61	43	0.2	0	0	49	32	40	0.000344603	0.00028185	0.000276873	-9.18085	-9.47085	-9.49656
17Mm62	39.7	0.2	2	10	62	69	89	0.000436028	0.00060774	0.000616042	-8.84136	-8.36233	-8.34276
17Mm63	42.1	0.8	3	3.75	4113	3386	1265	0.0289255	0.0298233	0.0087561	-4.78958	-4.74549	-6.51357
17Mm64	40.5	0.5	0	0	71	42	94	0.000499323	0.000369929	0.000650651	-9.96774	-10.4005	-9.58583
17Mm65	44.1	3	14	4.66667	11947	4446	15064	0.0840198	0.0391596	0.10427	-5.15809	-6.25945	-4.84656
17Mm66	40.3	0.2	0	0	23	32	14	0.000161752	0.00028185	9.69054e-05	-10.272	-9.47085	-11.0111
17Mm67	42.8	1.1	2	1.81818	3924	201	219	0.0275964	0.00177037	0.00151588	-5.31688	-9.27923	-9.50313
17Mm68	40	0.7	0	0	204	60	39	0.00143467	0.00052847	0.000269951	-8.93049	-10.3713	-11.3404
17Mm69	43.8	3.8	21	5.52632	15905	10136	28457	0.111855	0.0892761	0.196974	-5.08629	-5.41158	-4.26992
17Mm70	39.7	0.2	1	5	287	338	598	0.00201839	0.00297705	0.00413925	-6.63065	-6.06997	-5.59449
17Mm71	42.4	1.3	10	7.69231	3090	2392	2832	0.0217311	0.0210683	0.0196026	-5.90261	-5.94729	-6.05132
17Mm72	37.5	2	0	0	177	171	162	0.00124479	0.00150614	0.00112133	-10.6499	-10.3749	-10.8006
17Mm73	39.2	0.6	0	0	158	86	107	0.00111117	0.000757473	0.000740634	-9.07674	-9.62955	-9.66199
17Mm74	43	3	24	8	10694	9758	7999	0.0752078	0.0859468	0.0553676	-5.31794	-5.12538	-5.75978
17Mm75	38.9	1.7	1	0.588235	1014	172	370	0.00713117	0.00151495	0.00256107	-7.89718	-10.1321	-9.37457
17Mm76	44	0.2	0	0	52	25	33	0.000365701	0.000220196	0.00022842	-9.09512	-9.827	-9.7741
17Mm77	48.1	0.2	1	5	236	297	1771	0.00165972	0.00261592	0.0122585	-6.91292	-6.25654	-4.02814
17Mm78	44.4	0.5	4	8	1808	1014	843	0.0127151	0.00893114	0.00583509	-5.29731	-5.80694	-6.42103
17Mm79	49.5	0.4	2	5	2541	6643	424	0.0178701	0.0585104	0.00293485	-4.48438	-2.77323	-7.09057
17Mm80	43.6	1.3	9	6.92308	10064	6227	2120	0.0707772	0.0548463	0.0146743	-4.19908	-4.56697	-6.46908
17Mm81	47.8	0.2	1	5	465	41	233	0.00327021	0.000361121	0.00161278	-5.93447	-9.1133	-6.9543
17Mm82	44.4	0.5	0	0	1255	333	250	0.00882605	0.00293301	0.00173045	-5.82402	-7.4134	-8.17463
17Mm83	46.9	1.7	13	7.64706	15139	7116	7622	0.106468	0.0626765	0.0527581	-3.99704	-4.76147	-5.01
17Mm84	43.5	1.1	6	5.45455	2234	1036	856	0.0157111	0.00912491	0.00592507	-6.12958	-6.91348	-7.53645
17Mm85	37.9	2.6	1	0.384615	2356	288	209	0.0165691	0.00253665	0.00144666	-7.29388	-10.0014	-10.8116
17Mm86	37.5	3.3	2	0.606061	834	440	474	0.00586528	0.00387544	0.00328094	-9.13605	-9.73389	-9.97414
18Mm1	48	3	0	0	0	0	0	0	0	0
18Mm2	41	0.7	3	4.28571	2794	2227	5235	0.0196494	0.019615	0.0362357	-5.1548	-5.15732	-4.27187
18Mm3	42.6	3.4	15	4.41176	5831	3008	6356	0.0410077	0.0264939	0.0439951	-6.37349	-7.00373	-6.27205
18Mm4	39.9	0.4	1	2.5	99	79	75	0.000696238	0.000695818	0.000519136	-9.1662	-9.16707	-9.58967
18Mm5	41.6	0.3	0	0	50	38	47	0.000351636	0.000334697	0.000325325	-9.73667	-9.80789	-9.84886
18Mm6	40.3	3	14	4.66667	4419	4123	3588	0.0310776	0.0363147	0.0248355	-6.59295	-6.36827	-6.91642
18Mm7	42.7	0.9	1	1.11111	358	652	289	0.00251771	0.0057427	0.0020004	-8.48167	-7.29205	-8.81349
18Mm8	39.8	0.2	1	5	46	77	41	0.000323505	0.000678203	0.000283794	-9.272	-8.20407	-9.46094
18Mm9	45.8	0.5	4	8	3539	3269	3436	0.0248888	0.0287928	0.0237834	-4.32836	-4.11815	-4.3939
18Mm10	42.8	3.2	8	2.5	7331	4911	1897	0.0515568	0.0432552	0.0131307	-5.95577	-6.20905	-7.92899
18Mm11	38.3	2.9	2	0.689655	1405	1038	298	0.00988096	0.00914253	0.0020627	-8.19719	-8.30924	-10.4573
18Mm12	36	0.4	0	0	34	26	19	0.000239112	0.000229004	0.000131515	-10.7081	-10.7704	-11.5706
18Mm13	38	0.3	0	0	32	15	12	0.000225047	0.000132117	8.30618e-05	-10.3805	-11.1489	-11.8185
18Mm14	35.5	0.2	0	0	18	14	15	0.000126589	0.00012331	0.000103827	-10.6256	-10.6635	-10.9116
18Mm15	38.6	1.3	7	5.38462	174	727	170	0.00122369	0.00640329	0.00117671	-10.0531	-7.66548	-10.1095
18Mm16	43.1	0.8	9	11.25	20872	93326	1271	0.146787	0.821999	0.00879763	-2.44628	0.0391372	-6.50674
18Mm17	39.4	2.4	4	1.66667	3007	1089	2799	0.0211474	0.00959172	0.0193742	-6.82641	-7.96703	-6.95276
18Mm18	44	1.4	12	8.57143	9884	3146	4118	0.0695113	0.0277094	0.028504	-4.33204	-5.65891	-5.61812
18Mm19	39.1	0.3	2	6.66667	231	52	117	0.00162456	0.000458007	0.000809853	-7.52877	-9.35538	-8.53309
18Mm20	47.2	0.4	1	2.5	4714	108	99	0.0331522	0.000951245	0.00068526	-3.59282	-8.71597	-9.18913
18Mm21	38.2	4.4	0	0	529	437	580	0.0037203	0.00384902	0.00401465	-10.2079	-10.1588	-10.098
18Mm22	42.1	0.2	1	5	691	348	309	0.0048596	0.00306512	0.00213884	-5.36302	-6.02791	-6.54703
18Mm23	38.7	1.2	3	2.5	3015	563	729	0.0212036	0.00495881	0.005046	-5.82258	-7.91883	-7.89368
18Mm24	44.3	1	11	11	10344	11644	14462	0.0727464	0.102558	0.100103	-3.78098	-3.28548	-3.32044
18Mm25	40.7	1.1	4	3.63636	3798	1412	1762	0.0267102	0.0124367	0.0121962	-5.36397	-6.46676	-6.49492
18Mm26	44.2	2.1	28	13.3333	24781	13345	15072	0.174278	0.11754	0.104326	-3.59093	-4.15916	-4.33122
18Mm27	49.8	0.3	2	6.66667	3896	568	329	0.0273994	0.00500285	0.00227728	-3.45274	-5.90607	-7.04151
18Mm28	43.1	0.9	18	20	12016	6181	12539	0.0845051	0.0544412	0.0867927	-3.41282	-4.04715	-3.37428
18Mm29	40.1	0.6	28	46.6667	2810	70	136	0.0197619	0.000616548	0.000941367	-4.92417	-9.92653	-9.31599
18Mm30	44.1	0.3	9	30	16596	1199	2183	0.116715	0.0105606	0.0151103	-1.36197	-4.8282	-4.31136
18Mm31	48.5	0.4	8	20	14098	3349	3625	0.0991472	0.0294974	0.0250916	-2.01236	-3.76134	-3.99472
18Mm32	44.1	1.4	5	3.57143	8674	4553	2597	0.0610017	0.040102	0.017976	-4.52043	-5.12561	-6.28321
18Mm33	39.2	2.1	2	0.952381	719	465	296	0.00505652	0.00409564	0.00204886	-8.69803	-9.00208	-10.0014
18Mm34	42.7	1	7	7	2304	956	1363	0.0162034	0.00842028	0.00943444	-5.94756	-6.89192	-6.72785
18Mm35	39.9	1.5	11	7.33333	1963	591	5367	0.0138052	0.00520543	0.0371494	-6.76361	-8.17073	-5.33548
18Mm36	43.2	0.4	1	2.5	498	389	10555	0.00350229	0.00342625	0.0730598	-6.83556	-6.86723	-2.45285
18Mm37	39.8	1.4	0	0	1035	584	248	0.00727886	0.00514377	0.00171661	-7.5875	-8.08838	-9.67165
18Mm38	42.5	1.6	11	6.875	3636	23377	3028	0.0255709	0.205901	0.0209593	-5.96742	-2.95805	-6.25434
18Mm39	38.9	0.5	0	0	71	52	45	0.000499323	0.000458007	0.000311482	-9.96774	-10.0923	-10.6486
18Mm40	36.9	0.5	0	0	49	40	79	0.000344603	0.000352313	0.000546823	-10.5028	-10.4709	-9.83664
18Mm41	38.7	1.2	2	1.66667	237	268	238	0.00166675	0.0023605	0.00164739	-9.49178	-8.98973	-9.50863
18Mm42	42.4	0.3	2	6.66667	1349	4870	1268	0.00948713	0.0428941	0.00877686	-4.98285	-2.80611	-5.09511
18Mm43	38	1.5	3	2	269	612	201	0.0018918	0.00539039	0.00139129	-9.63099	-8.12036	-10.0743
18Mm44	36.7	0.3	0	0	38	31	34	0.000267243	0.000273043	0.000235342	-10.1326	-10.1016	-10.316
18Mm45	39.6	0.7	5	7.14286	220	120	499	0.0015472	0.00105694	0.00345399	-8.82155	-9.37132	-7.66295
18Mm46	42.7	1.1	6	5.45455	1482	899	1295	0.0104225	0.00791824	0.00896375	-6.72166	-7.11811	-6.93919
18Mm47	40.5	0.7	1	1.42857	355	443	296	0.00249661	0.00390187	0.00204886	-8.13124	-7.48705	-8.41639
18Mm48	41.7	0.7	1	1.42857	672	263	391	0.00472598	0.00231646	0.00270643	-7.2106	-8.23929	-8.01482
18Mm49	40	1.1	0	0	215	151	282	0.00151203	0.00132998	0.00195195	-9.5068	-9.69188	-9.13837
18Mm50	42.7	1.9	9	4.73684	5195	8350	5678	0.0365349	0.0735454	0.0393021	-5.70058	-4.69122	-5.59525
18Mm51	39.5	2.2	7	3.18182	1315	4186	1233	0.00924802	0.0368696	0.0085346	-7.89414	-5.89893	-8.00996
18Mm52	48	1.4	22	15.7143	52125	7361	20583	0.36658	0.0648344	0.142472	-1.93323	-4.43252	-3.29668
18Mm53	42.7	1.9	10	5.26316	4669	2090	2435	0.0328357	0.0184084	0.0168546	-5.85459	-6.68949	-6.81671
18Mm54	39.8	0.2	0	0	1041	158	163	0.00732105	0.00139164	0.00112826	-4.77181	-7.16707	-7.46976
18Mm55	44.1	2.7	15	5.55556	9422	10015	6655	0.0662622	0.0882104	0.0460647	-5.34863	-4.93587	-5.87315
18Mm56	40.3	0.3	1	3.33333	81	33	19	0.00056965	0.000290658	0.000131515	-9.04067	-10.0114	-11.1555
18Mm57	43.2	2	18	9	10530	4645	5428	0.0740545	0.0409124	0.0375716	-4.75527	-5.61132	-5.73421
18Mm58	40.6	0.2	0	0	25	10	24	0.000175818	8.80783e-05	0.000166124	-10.1517	-11.1489	-10.2335
18Mm59	42.1	0.8	1	1.25	1289	244	437	0.00906517	0.00214911	0.00302483	-6.46352	-8.54012	-8.047
18Mm60	39.8	1.4	6	4.28571	1239	799	1045	0.00871353	0.00703745	0.0072333	-7.32795	-7.63616	-7.59656
18Mm61	36.4	0.5	1	2	72	34	29	0.000506355	0.000299466	0.000200733	-9.94756	-10.7053	-11.2824
18Mm62	38.1	1.2	0	0	152	93	104	0.00106897	0.000819128	0.000719869	-10.1326	-10.5167	-10.703
18Mm63	42.7	0.8	3	3.75	3996	3007	2567	0.0281027	0.0264851	0.0177683	-4.83122	-4.91675	-5.49262
18Mm64	46.6	0.2	1	5	1549	55	58	0.0108937	0.000484431	0.000401465	-4.19844	-8.68949	-8.96051
18Mm65	45.5	1.2	8	6.66667	6096	14425	4985	0.0428714	0.127053	0.0345053	-4.80687	-3.23953	-5.12007
18Mm66	47.5	1.6	4	2.5	3250	1222	1362	0.0228563	0.0107632	0.00942751	-6.12934	-7.21583	-7.40698
18Mm67	43.1	0.4	5	12.5	2405	799	1425	0.0169137	0.00703745	0.00986359	-4.56374	-5.8288	-5.34174
18Mm68	47.6	0.4	1	2.5	2941	82	521	0.0206832	0.000722242	0.00360627	-4.27347	-9.1133	-6.79335
18Mm69	44.4	0.4	4	10	18020	12968	30952	0.126729	0.11422	0.214244	-1.65825	-1.80819	-0.900745
18Mm70	46.2	0.2	2	10	675	232	247	0.00474708	0.00204342	0.00170969	-5.39682	-6.61287	-6.87012
18Mm71	42.4	0.9	1	1.11111	413	114	170	0.00290451	0.00100409	0.00117671	-8.27549	-9.80789	-9.57902
18Mm72	39.6	0.9	0	0	362	288	340	0.00254584	0.00253665	0.00235342	-8.46564	-8.47085	-8.57902
18Mm73	48.2	0.7	7	10	5037	3909	3546	0.0354238	0.0344298	0.0245448	-4.30457	-4.34563	-4.83387
18Mm74	44.2	1.7	3	1.76471	1366	588	543	0.00960668	0.005179	0.00375855	-7.46728	-8.35864	-8.82114
18Mm75	47.4	0.6	8	13.3333	69516	384	1958	0.488886	0.00338221	0.0135529	-0.295464	-7.47085	-5.46829
18Mm76	44.3	1.3	2	1.53846	1025	1807	881	0.00720853	0.0159157	0.00609812	-7.49459	-6.35191	-7.73593
18Mm77	39.7	0.2	0	0	25	36	25	0.000175818	0.000317082	0.000173045	-10.1517	-9.30093	-10.1746
18Mm78	43.3	0.5	6	12	2051	10668	978	0.0144241	0.0939619	0.00676954	-5.11538	-2.41178	-6.20673
18Mm79	38.4	1.9	2	1.05263	2179	704	822	0.0153243	0.00620071	0.00568973	-6.95404	-8.25935	-8.38342
18Mm80	36.4	0.2	0	0	19	48	20	0.000133622	0.000422776	0.000138436	-10.5476	-8.88589	-10.4966
18Mm81	37.4	2.3	4	1.73913	482	489	373	0.00338977	0.00430703	0.00258184	-9.40623	-9.06073	-9.79902
18Mm82	36.4	0.3	1	3.33333	47	22	121	0.000330537	0.000193772	0.00083754	-9.82593	-10.5964	-8.48459
18Mm83	38.4	0.9	1	1.11111	446	271	400	0.00313659	0.00238692	0.00276873	-8.16458	-8.55863	-8.34456
19Mm1	44	3	0	0	0	0	0	0	0	0
19Mm2	42.5	0.3	2	6.66667	857	431	350	0.00602703	0.00379617	0.00242264	-5.63737	-6.30427	-6.95224
19Mm3	47.8	0.4	5	12.5	2142	7159	1457	0.0150641	0.0630552	0.0100851	-4.73082	-2.66531	-5.3097
19Mm4	45.5	0.2	2	10	1725	1396	494	0.0121314	0.0122957	0.00341938	-4.04318	-4.02377	-5.87012
19Mm5	49.4	3.6	136	37.7778	184335	74439	441078	1.29637	0.655646	3.05306	-1.47351	-2.45701	-0.237741
19Mm6	40.8	1.1	12	10.9091	15629	3605	4728	0.109914	0.0317522	0.0327263	-3.32305	-5.1145	-5.07091
19Mm7	46.1	0.6	30	50	30562	11451	12328	0.214934	0.100858	0.0853322	-1.48107	-2.57263	-2.8138
19Mm8	40	0.7	0	0	481	106	283	0.00338273	0.00093363	0.00195887	-7.69302	-9.55029	-8.48119
19Mm9	48	1.2	31	25.8333	78458	55710	42223	0.551773	0.490684	0.29226	-1.12089	-1.29017	-2.03771
19Mm10	40.1	0.7	16	22.8571	153	589	396	0.001076	0.00518781	0.00274104	-9.34553	-7.07609	-7.99649
19Mm11	42.8	0.3	11	36.6667	2531	1845	2886	0.0177998	0.0162504	0.0199764	-4.07503	-4.20641	-3.9086
19Mm12	39.4	3.8	63	16.5789	3078	8152	2880	0.0216467	0.0718014	0.0199348	-7.45571	-5.72584	-7.57456
19Mm13	42.8	0.8	4	5	4221	872	643	0.0296851	0.00768043	0.00445073	-4.75219	-6.70267	-7.48981
19Mm14	38.1	0.2	1	5	213	162	94	0.00149797	0.00142687	0.000650651	-7.06085	-7.131	-8.2639
19Mm15	42.5	0.8	3	3.75	1695	615	1399	0.0119204	0.00541681	0.00968362	-6.06849	-7.20641	-6.36831
19Mm16	40.1	0.9	0	0	168	246	116	0.0011815	0.00216673	0.000802931	-9.57317	-8.69826	-10.1304
19Mm17	42	0.4	5	12.5	475	743	803	0.00334054	0.00654422	0.00555822	-6.90378	-5.93364	-6.16923
19Mm18	38.2	0.7	2	2.85714	124	49	64	0.000872056	0.000431584	0.000442996	-9.64872	-10.6635	-10.6258
19Mm19	36.3	0.2	0	0	10	10	11	7.03271e-05	8.80783e-05	7.614e-05	-11.4736	-11.1489	-11.3591
19Mm20	38.4	1.2	3	2.5	1685	13741	1860	0.0118501	0.121028	0.0128746	-6.66199	-3.30962	-6.54237
19Mm21	41.8	1	5	5	3144	1127	3794	0.0221108	0.00992642	0.0262614	-5.4991	-6.65451	-5.25091
19Mm22	40.1	0.8	5	6.25	245	74	58	0.00172301	0.000651779	0.000401465	-8.85892	-10.2614	-10.9605
19Mm23	43.6	3.2	17	5.3125	8904	3917	5478	0.0626193	0.0345003	0.0379177	-5.67532	-6.53532	-6.39906
19Mm24	40.5	0.4	0	0	35	31	35	0.000246145	0.000273043	0.000242264	-10.6663	-10.5167	-10.6892
19Mm25	42.4	1.4	5	3.57143	4395	1655	2685	0.0309088	0.014577	0.0185851	-5.50127	-6.58559	-6.23514
19Mm26	38.3	0.3	1	3.33333	72	56	38	0.000506355	0.000493238	0.000263029	-9.2106	-9.24846	-10.1555
19Mm27	42.6	2.1	22	10.4762	9057	11007	4421	0.0636953	0.0969478	0.0306014	-5.04306	-4.43704	-6.10065
19Mm28	39.8	1.9	7	3.68421	2004	7217	1014	0.0140936	0.0635661	0.00701872	-7.07482	-4.9016	-8.08058
19Mm29	42.8	1	5	5	2223	4086	1617	0.0156337	0.0359888	0.0111926	-5.9992	-4.79631	-6.48131
19Mm30	38.4	1	3	3	173	101	181	0.00121666	0.000889591	0.00125285	-9.68286	-10.1346	-9.64057
19Mm31	41.6	0.8	12	15	1758	6561	2376	0.0123635	0.0577882	0.0164462	-6.01584	-3.79115	-5.60417
19Mm32	39.1	1.1	2	1.81818	219	148	88	0.00154016	0.00130356	0.00060912	-9.4802	-9.72083	-10.8185
19Mm33	42.9	2.8	23	8.21429	8196	50019	11078	0.0576401	0.440559	0.0766799	-5.60221	-2.66802	-5.19043
19Mm34	39.2	1.4	15	10.7143	2988	78149	446	0.0210137	0.688323	0.00308713	-6.05795	-1.02427	-8.82494
19Mm35	44.6	1.4	17	12.1429	6603	4083	2699	0.046437	0.0359624	0.018682	-4.91401	-5.2828	-6.22764
19Mm36	47.6	1.2	21	17.5	12469	4632	5768	0.0876909	0.0407979	0.039925	-3.77446	-4.8784	-4.9096
19Mm37	39.6	0.6	1	1.66667	71	52	61	0.000499323	0.000458007	0.000422231	-10.2308	-10.3554	-10.4727
19Mm38	45.9	0.6	10	16.6667	12989	17562	5254	0.0913479	0.154683	0.0363672	-2.71552	-1.95565	-4.04425
19Mm39	44.3	0.3	6	20	20534	2265	861	0.14441	0.0199497	0.00595968	-1.05479	-3.91052	-5.65358
19Mm40	48	1	16	16	12546	68580	18472	0.0882324	0.604041	0.12786	-3.50255	-0.727282	-2.96737
19Mm41	42.5	0.2	2	10	1003	155	318	0.00705381	0.00136521	0.00220114	-4.82545	-7.19473	-6.50561
19Mm42	47.1	1.2	29	24.1667	33642	10697	10549	0.236594	0.0942173	0.0730182	-2.34255	-3.6709	-4.03863
19Mm43	45	0.4	6	15	11002	1220	1729	0.0773739	0.0107456	0.0119678	-2.37008	-5.21819	-5.06277
19Mm44	47.4	1	11	11	8363	3011	7641	0.0588146	0.0265204	0.0528896	-4.08768	-5.23676	-4.24087
19Mm45	43.8	0.4	1	2.5	262	36	52	0.00184257	0.000317082	0.000359934	-7.76214	-10.3009	-10.1181
19Mm46	38.7	4.3	1	0.232558	1773	626	598	0.012469	0.0055137	0.00413925	-8.42985	-9.6071	-10.0208
19Mm47	44.5	1.7	11	6.47059	6525	2654	3954	0.0458884	0.023376	0.0273689	-5.21126	-6.18436	-5.95686
19Mm48	40.1	0.2	0	0	17	18	20	0.000119556	0.000158541	0.000138436	-10.7081	-10.3009	-10.4966
19Mm49	43.6	0.8	6	7.5	1991	6851	2550	0.0140021	0.0603424	0.0176506	-5.83628	-3.72876	-5.50221
19Mm50	47.2	0.3	0	0	782	248	302	0.00549958	0.00218434	0.00209039	-5.7695	-7.10162	-7.16505
19Mm51	45.8	0.4	1	2.5	382	201	122	0.0026865	0.00177037	0.000844462	-7.21813	-7.8198	-8.88775
19Mm52	46.5	1.3	15	11.5385	4810	3874	16896	0.0338273	0.0341215	0.116951	-5.26418	-5.25169	-3.47454
19Mm53	43.2	1.2	4	3.33333	2718	8037	531	0.0191149	0.0707885	0.00367548	-5.97219	-4.08338	-8.35088
19Mm54	47.8	0.2	4	20	2702	2276	232	0.0190024	0.0200466	0.00160586	-3.39575	-3.31857	-6.96051
19Mm55	42.8	2.4	16	6.66667	5595	5107	5197	0.039348	0.0449816	0.0359727	-5.9306	-5.73756	-6.05999
2Mm1	34	3	0	0	0	0	0	0	0	0
2Mm2	43.7	3	26	8.66667	9866	22519	7407	0.0693847	0.198343	0.0512699	-5.4342	-3.91889	-5.87071
2Mm3	44.3	0.6	4	6.66667	3140	1588	827	0.0220827	0.0139868	0.00572434	-4.76397	-5.42282	-6.71171
2Mm4	38.6	2.8	0	0	626	303	481	0.00440248	0.00266877	0.00332939	-9.3129	-10.035	-9.71595
2Mm5	42.8	1.4	7	5	3718	14259	6964	0.0261476	0.125591	0.0482035	-5.7426	-3.47862	-4.86014
2Mm6	40.8	0.2	0	0	33	21	13	0.000232079	0.000184964	8.99836e-05	-9.75117	-10.0785	-11.1181
2Mm7	44.1	0.7	7	10	2199	1265	4952	0.0154649	0.0111419	0.0342768	-5.50028	-5.97329	-4.35205
2Mm8	39.5	5.8	18	3.10345	6163	3132	5839	0.0433426	0.0275861	0.0404165	-7.06412	-7.71597	-7.16497
2Mm9	43.1	0.5	1	2	502	139	156	0.00353042	0.00122429	0.0010798	-7.14594	-8.67384	-8.85502
2Mm10	39.4	0.4	2	5	498	570	360	0.00350229	0.00502046	0.00249185	-6.83556	-6.31604	-7.32664
2Mm11	42.2	1.3	8	6.15385	2836	1114	1943	0.0199448	0.00981192	0.0134491	-6.02636	-7.04976	-6.59486
2Mm12	40.1	0.6	0	0	313	143	386	0.00220124	0.00125952	0.00267182	-8.0905	-8.89595	-7.811
2Mm13	42.4	1	5	5	3593	643	1027	0.0252685	0.00566343	0.00710871	-5.30651	-7.46411	-7.1362
2Mm14	39.5	2.9	18	6.2069	172881	154951	323661	1.21582	1.36478	2.24032	-1.25412	-1.08738	-0.372347
2Mm15	45.1	0.6	6	10	2152	491	618	0.0151344	0.00432464	0.00427768	-5.30906	-7.11624	-7.13199
2Mm16	50.1	1.7	70	41.1765	103054	20593	23160	0.724749	0.18138	0.160309	-1.22998	-3.22845	-3.40661
2Mm17	42.4	0.2	1	5	15	16	25	0.000105491	0.000140925	0.000173045	-10.8887	-10.4709	-10.1746
2Mm18	49.5	7.3	141	19.3151	193577	56016	73781	1.36137	0.493379	0.510699	-2.42284	-3.88713	-3.83735
2Mm19	43.4	1.1	13	11.8182	11727	23563	5524	0.0824726	0.207539	0.0382361	-3.73744	-2.40605	-4.84642
2Mm20	47.8	1	15	15	9382	3776	27887	0.0659809	0.0332584	0.193029	-3.92181	-4.91014	-2.37311
2Mm21	39.3	1.5	36	24	1779	1371	932	0.0125112	0.0120755	0.00645113	-6.9056	-6.95673	-7.86119
2Mm22	45.4	0.3	1	3.33333	1081	272	324	0.00760236	0.00239573	0.00224267	-5.30237	-6.96835	-7.0636
2Mm23	39.2	0.2	0	0	85	38	35	0.000597781	0.000334697	0.000242264	-8.38617	-9.22293	-9.68921
2Mm24	46.7	0.5	4	8	2522	1707	2787	0.0177365	0.015035	0.0192911	-4.81713	-5.05553	-4.69592
2Mm25	39.1	1.8	8	4.44444	1991	1218	2479	0.0140021	0.0107279	0.0171592	-7.00621	-7.39048	-6.71287
2Mm26	36.4	2.2	0	0	1258	2285	654	0.00884715	0.0201259	0.00452687	-7.95807	-6.77231	-8.92477
2Mm27	38.2	4	3	0.75	1329	2109	988	0.00934647	0.0185757	0.00683875	-8.74136	-7.75044	-9.19205
2Mm28	36.4	0.7	0	0	59	48	45	0.00041493	0.000422776	0.000311482	-10.7203	-10.6932	-11.134
2Mm29	38.2	1.9	3	1.57895	1782	797	893	0.0125323	0.00701984	0.00618118	-7.24421	-8.08035	-8.2639
2Mm30	42.9	0.9	4	4.44444	5454	267	277	0.0383564	0.00235169	0.00191734	-4.55239	-8.58008	-8.87467
2Mm31	40.3	1.3	2	1.53846	814	976	1466	0.00572463	0.00859644	0.0101474	-7.82711	-7.24056	-7.00126
2Mm32	42.3	1.6	9	5.625	2272	1711	12429	0.0159783	0.0150702	0.0860313	-6.64581	-6.73023	-4.21707
2Mm33	38.3	1.5	3	2	1100	464	430	0.00773598	0.00408683	0.00297638	-7.59916	-8.51976	-8.97719
2Mm34	36.6	1.1	2	1.81818	1058	172	141	0.00744061	0.00151495	0.000975976	-7.20787	-9.50402	-10.1384
2Mm35	37.6	1.3	0	0	189	193	190	0.00132918	0.00169991	0.00131515	-9.93376	-9.57884	-9.94907
2Mm36	42.3	0.3	2	6.66667	786	196	970	0.00552771	0.00172633	0.00671416	-5.76214	-7.44111	-5.48161
2Mm37	39.3	1.1	4	3.63636	1254	620	1876	0.00881902	0.00546085	0.0129853	-6.96267	-7.65416	-6.40448
2Mm38	42.8	2.5	12	4.8	6995	9222	2346	0.0491938	0.0812258	0.0162386	-5.66731	-4.94385	-7.26636
2Mm39	39.6	1.1	3	2.72727	1567	677	1071	0.0110203	0.0059629	0.00741327	-6.6412	-7.52727	-7.21318
2Mm40	36.3	0.2	1	5	308	13	15	0.00216608	0.000114502	0.000103827	-6.52877	-10.7704	-10.9116
2Mm41	39.3	0.5	5	10	1099	1834	321	0.00772895	0.0161536	0.0022219	-6.01551	-4.952	-7.81399
2Mm42	36.8	1	1	1	167	85	65	0.00117446	0.000748665	0.000449918	-9.73378	-10.3834	-11.1181
2Mm43	38.8	4.3	13	3.02326	3641	1763	6359	0.0256061	0.0155282	0.0440158	-7.39171	-8.1133	-6.61017
2Mm44	42.5	0.5	2	4	1216	278	236	0.00855178	0.00244858	0.00163355	-5.86956	-7.67384	-8.25777
2Mm45	38.6	0.2	1	5	19	8	15	0.000133622	7.04626e-05	0.000103827	-10.5476	-11.4709	-10.9116
2Mm46	42.1	1.1	14	12.7273	2345	8440	10189	0.0164917	0.0743381	0.0705264	-6.05962	-3.88726	-3.9632
2Mm47	39.9	0.2	3	15	1611	1849	3248	0.0113297	0.0162857	0.0224821	-4.14182	-3.61832	-3.15315
2Mm48	43.4	3.6	28	7.77778	23538	9409	13538	0.165536	0.0828729	0.0937075	-4.44278	-5.44095	-5.26369
2Mm49	40	0.3	3	10	6835	5302	10787	0.0480686	0.0466991	0.0746656	-2.6418	-2.6835	-2.00645
2Mm50	42.1	4	31	7.75	5089	3098	16121	0.0357895	0.0272867	0.111587	-6.80432	-7.19566	-5.16376
2Mm51	39.1	3.9	15	3.84615	6850	3484	2488	0.0481741	0.0306865	0.0172215	-6.33907	-6.98973	-7.82312
2Mm52	36	0.5	1	2	202	39	75	0.00142061	0.000343505	0.000519136	-8.45928	-10.5074	-9.9116
2Mm53	38.7	2.1	6	2.85714	2281	965	969	0.0160416	0.00849955	0.00670724	-7.03243	-7.94879	-8.29045
2Mm54	43.2	0.3	7	23.3333	4435	2549	2177	0.0311901	0.0224512	0.0150688	-3.2658	-3.7401	-4.31533
2Mm55	47.1	0.3	12	40	3795	12005	5277	0.0266891	0.105738	0.0365264	-3.49064	-1.50447	-3.03795
2Mm56	44.4	0.2	3	15	1375	799	438	0.00966998	0.00703745	0.00303176	-4.37034	-4.8288	-6.0437
2Mm57	37.8	0.5	15	30	33	33	37	0.000232079	0.000290658	0.000256107	-11.0731	-10.7484	-10.931
2Mm58	36.3	1.4	69	49.2857	150	136	102	0.00105491	0.00119786	0.000706025	-10.3741	-10.1907	-10.9534
2Mm59	37.8	0.5	19	38	203	140	231	0.00142764	0.0012331	0.00159894	-8.45215	-8.6635	-8.28867
2Mm60	36.4	1.6	71	44.375	144	94	136	0.00101271	0.000827936	0.000941367	-10.6256	-10.9163	-10.731
2Mm61	38.4	1.1	41	37.2727	86	66	68	0.000604813	0.000581317	0.000470684	-10.8287	-10.8859	-11.1905
2Mm62	44	1.5	28	18.6667	27120	38470	19869	0.190727	0.338837	0.13753	-2.97538	-2.1463	-3.44715
2Mm63	48.8	0.2	4	20	11244	834	1208	0.0790758	0.00734573	0.00836155	-1.33869	-4.76695	-4.58009
2Mm64	42.7	0.3	1	3.33333	759	141	174	0.00533783	0.0012419	0.0012044	-5.81257	-7.91627	-7.96051
2Mm65	48.9	1.7	17	10	27324	4953	3632	0.192162	0.0436252	0.02514	-3.14514	-5.28423	-6.0794
2Mm66	42.1	0.8	3	3.75	1726	1278	655	0.0121385	0.0112564	0.00453379	-6.04234	-6.15118	-7.46314
2Mm67	38.2	1.5	0	0	150	118	95	0.00105491	0.00103932	0.000657573	-10.4736	-10.4951	-11.1555
2Mm68	36.6	4	1	0.25	903	287	294	0.00635054	0.00252785	0.00203501	-9.29891	-10.6279	-10.9407
2Mm69	37.3	0.2	0	0	19	11	21	0.000133622	9.68861e-05	0.000145358	-10.5476	-11.0114	-10.4262
2Mm70	36.2	0.2	0	0	0	0	0	0	0	0
2Mm71	39.2	0.9	3	3.33333	246	185	603	0.00173005	0.00162945	0.00417386	-9.02297	-9.1094	-7.7524
2Mm72	43.7	3.2	33	10.3125	22710	38998	10480	0.159713	0.343488	0.0725406	-4.32452	-3.21974	-5.46314
2Mm73	39.9	0.2	2	10	182	272	416	0.00127995	0.00239573	0.00287948	-7.28776	-6.38339	-6.11805
2Mm74	44.2	0.7	4	5.71429	893	548	595	0.00628021	0.00482669	0.00411848	-6.8004	-7.18018	-7.4091
2Mm75	39.2	0.9	3	3.33333	401	292	494	0.00282012	0.00257189	0.00341938	-8.31803	-8.45095	-8.04005
2Mm76	42.9	0.3	0	0	510	45	92	0.00358668	0.000396352	0.000636807	-6.38617	-9.56396	-8.87989
2Mm77	38.5	3.9	13	3.33333	2421	3625	2063	0.0170262	0.0319284	0.0142797	-7.83957	-6.93249	-8.09336
2Mm78	36.3	0.7	16	22.8571	98	88	81	0.000689206	0.000775089	0.000560667	-9.9882	-9.81878	-10.286
2Mm79	39.3	0.9	27	30	4800	1142	1916	0.033757	0.0100585	0.0132622	-4.73667	-6.48343	-6.08453
2Mm80	42.1	0.4	3	7.5	1359	928	743	0.00955746	0.00817366	0.00514291	-5.38723	-5.61287	-6.28127
2Mm81	40.2	0.3	0	0	69	42	23	0.000485257	0.000369929	0.000159202	-9.272	-9.6635	-10.8799
2Mm82	41.5	1.1	10	9.09091	3547	462	14376	0.024945	0.00406922	0.099508	-5.46261	-8.07854	-3.46655
2Mm83	38.2	1.4	1	0.714286	326	169	165	0.00229266	0.00148852	0.0011421	-9.25419	-9.87733	-10.2595
2Mm84	41.5	0.4	1	2.5	1462	158	126	0.0102818	0.00139164	0.000872149	-5.28183	-8.16707	-8.84121
2Mm85	39.8	0.8	0	0	160	85	127	0.00112523	0.000748665	0.000879071	-9.47363	-10.0615	-9.82981
2Mm86	42.4	0.7	4	5.71429	5344	443	380	0.0375828	0.00390187	0.00263029	-4.21921	-7.48705	-8.05599
2Mm87	40.4	0.4	0	0	50	40	31	0.000351636	0.000352313	0.000214576	-10.1517	-10.1489	-10.8643
2Mm88	43.7	0.5	4	8	561	159	335	0.00394535	0.00140044	0.00231881	-6.98563	-8.4799	-7.7524
2Mm89	48	0.5	11	22	15109	2927	3893	0.106257	0.0257805	0.0269466	-2.23437	-4.27758	-4.21375
2Mm90	43.5	0.2	5	25	1919	2609	460	0.0134958	0.0229796	0.00318404	-3.88942	-3.12157	-5.973
2Mm91	48.8	0.2	9	45	2516	801	3147	0.0176943	0.00705507	0.021783	-3.49864	-4.8252	-3.19873
2Mm92	42.9	0.6	13	21.6667	11875	3638	6145	0.0835135	0.0320429	0.0425346	-2.84488	-4.22689	-3.81826
2Mm93	47.3	0.4	8	20	2698	506	1712	0.0189743	0.00445676	0.0118501	-4.39788	-6.48786	-5.07702
2Mm94	43.1	0.4	7	17.5	3129	1520	10114	0.0220054	0.0133879	0.0700073	-4.18407	-4.901	-2.51442
2Mm95	39.9	0.2	3	15	501	210	321	0.00352339	0.00184964	0.0022219	-5.82689	-6.75661	-6.49206
2Mm96	44.1	0.9	20	22.2222	44829	7051	6259	0.315269	0.062104	0.0433236	-1.51334	-3.85717	-4.3767
2Mm97	40.3	0.2	4	20	704	318	319	0.00495103	0.00280089	0.00220806	-5.33613	-6.15797	-6.50108
2Mm98	43.7	0.8	16	20	6184	28480	5400	0.0434903	0.250847	0.0373778	-4.20123	-1.67319	-4.41975
2Mm99	39.1	1.7	0	0	210	127	128	0.00147687	0.00111859	0.000885992	-10.1688	-10.5696	-10.906
2Mm100	42.8	1.5	14	9.33333	6533	1898	2220	0.0459447	0.0167173	0.0153664	-5.02892	-6.48748	-6.60904
2Mm101	40.2	0.2	1	5	100	116	111	0.000703271	0.00102171	0.000768322	-8.1517	-7.61287	-8.02407
2Mm102	42.5	1	14	14	7613	21703	3964	0.05354	0.191156	0.0274381	-4.22324	-2.38718	-5.18768
2Mm103	47.8	0.5	13	26	5957	1898	2520	0.0418939	0.0167173	0.017443	-3.57712	-4.90252	-4.84121
2Mm104	43.9	0.5	4	8	586	409	2199	0.00412117	0.0036024	0.0152211	-6.92273	-7.11683	-5.03779
2Mm105	46.5	0.2	0	0	48	38	54	0.00033757	0.000334697	0.000373778	-9.2106	-9.22293	-9.0636
2Mm106	44.2	2.1	28	13.3333	22171	6712	12858	0.155922	0.0591181	0.0890007	-3.75149	-5.15064	-4.56043
2Mm107	47.3	0.2	6	30	7984	2622	2143	0.0561492	0.0230941	0.0148335	-1.83266	-3.1144	-3.75307
2Mm108	43.2	0.3	4	13.3333	3567	1096	566	0.0250857	0.00965338	0.00391775	-3.58003	-4.95778	-6.25879
2Mm109	47.9	0.2	8	40	5900	2727	6235	0.041493	0.0240189	0.0431575	-2.26906	-3.05776	-2.21232
2Mm110	44.2	1.7	19	11.1765	35200	4387	12810	0.247551	0.0386399	0.0886685	-2.77973	-5.4593	-4.26097
2Mm111	40	2.7	4	1.48148	2323	2751	481	0.016337	0.0242303	0.00332939	-7.36867	-6.8	-9.66348
2Mm112	42.2	0.4	2	5	2894	77	280	0.0203527	0.000678203	0.00193811	-4.29671	-9.20407	-7.68921
2Mm113	39.3	3.6	10	2.77778	18042	676	1260	0.126884	0.00595409	0.00872149	-4.82641	-9.2399	-8.68921
2Mm114	41.6	0.2	0	0	751	62	83	0.00528157	0.000546085	0.000574511	-5.24289	-8.51666	-8.44345
2Mm115	39.1	2.7	5	1.85185	1541	764	1744	0.0108374	0.00672918	0.0120716	-7.9608	-8.64831	-7.80519
2Mm116	41.5	0.6	3	5	264	363	672	0.00185664	0.00319724	0.00465146	-8.33613	-7.55199	-7.01113
2Mm117	40.2	0.4	0	0	783	71	49	0.00550661	0.000625356	0.000339169	-6.18269	-9.32111	-10.2038
2Mm118	44.4	1.3	18	13.8462	11418	7745	3360	0.0802995	0.0682166	0.0232573	-4.01698	-4.25224	-5.80468
2Mm119	40.7	0.2	0	0	30	17	13	0.000210981	0.000149733	8.99836e-05	-9.88867	-10.3834	-11.1181
2Mm120	43.5	1.2	4	3.33333	4142	837	926	0.0291295	0.00737215	0.0064096	-5.36441	-7.34673	-7.54858
2Mm121	40.6	0.2	1	5	182	308	144	0.00127995	0.00271281	0.000996742	-7.28776	-6.20407	-7.64856
2Mm122	42.3	0.5	1	2	217	243	512	0.0015261	0.0021403	0.00354397	-8.35594	-7.86797	-7.14042
2Mm123	40.1	0.2	2	10	291	472	190	0.00204652	0.00415729	0.00131515	-6.61068	-5.58821	-7.24863
2Mm124	42.6	1.8	18	10	22456	3130	11067	0.157927	0.0275685	0.0766037	-3.51067	-6.02883	-4.55444
2Mm125	38.6	0.8	1	1.25	161	75	262	0.00113227	0.000660587	0.00181352	-9.46464	-10.242	-8.78507
2Mm126	41.6	0.3	1	3.33333	1077	32	30	0.00757423	0.00028185	0.000207654	-5.30772	-10.0558	-10.4966
2Mm127	40.7	0.5	2	4	223	196	321	0.00156829	0.00172633	0.0022219	-8.31659	-8.17807	-7.81399
2Mm128	44	1.2	14	11.6667	25647	2429	4523	0.180368	0.0213942	0.0313074	-2.73402	-5.80967	-5.26039
2Mm129	47.8	2.2	56	25.4545	21899	8372	30906	0.154009	0.0737391	0.213926	-3.83641	-4.89893	-3.36232
2Mm130	44.6	0.6	10	16.6667	2705	786	5628	0.0190235	0.00692295	0.038956	-4.97911	-6.43743	-3.94505
2Mm131	47.4	0.2	3	15	4417	1779	2511	0.0310635	0.0156691	0.0173807	-2.68671	-3.674	-3.52444
2Mm132	44.7	1.5	27	18	34354	18176	26187	0.241602	0.160091	0.181262	-2.63426	-3.228	-3.04882
2Mm133	48.7	0.8	11	13.75	28579	3590	5924	0.200988	0.0316201	0.0410048	-1.99289	-4.66109	-4.28613
2Mm134	44.7	0.2	3	15	593	248	341	0.0041704	0.00218434	0.00236034	-5.58367	-6.51666	-6.40486
2Mm135	47.9	1.7	21	12.3529	29693	7121	6463	0.208822	0.0627205	0.0447357	-3.02519	-4.76045	-5.24796
2Mm136	42.2	0.7	0	0	75	68	97	0.000527453	0.000598932	0.000671416	-10.3741	-10.1907	-10.0259
2Mm137	40.3	0.3	0	0	36	33	34	0.000253178	0.000290658	0.000235342	-10.2106	-10.0114	-10.316
2Mm138	43.8	0.3	0	0	37	38	34	0.00026021	0.000334697	0.000235342	-10.1711	-9.80789	-10.316
2Mm139	46.3	0.3	1	3.33333	343	742	360	0.00241222	0.00653541	0.00249185	-6.95846	-5.52054	-6.9116
2Mm140	43	2.3	7	3.04348	5324	2476	1377	0.0374422	0.0218082	0.00953134	-5.94083	-6.72062	-7.91474
2Mm141	47.6	1.3	22	16.9231	19804	15935	24522	0.139276	0.140353	0.169737	-3.22249	-3.21138	-2.93714
2Mm142	43.1	0.2	11	55	420	10570	83403	0.00295374	0.0930987	0.5773	-6.08131	-1.10317	1.52932
2Mm143	49.6	4.8	80	16.6667	73844	21522	202360	0.519324	0.189562	1.4007	-3.20833	-4.66229	-1.77689
2Mm144	45.3	0.4	0	0	72	51	45	0.000506355	0.000449199	0.000311482	-9.62563	-9.79843	-10.3266
2Mm145	46.8	1	3	3	4230	680	685	0.0297484	0.00598932	0.00474144	-5.07105	-7.38339	-7.72046
2Mm146	44	1.7	3	1.76471	951	251	293	0.00668811	0.00221076	0.00202809	-7.98972	-9.58677	-9.7112
2Mm147	47.9	2.7	33	12.2222	47681	40320	49074	0.335327	0.355132	0.339681	-3.00932	-2.92653	-2.99071
2Mm148	40.2	3	3	1	123	282	181	0.000865024	0.00248381	0.00125285	-11.7599	-10.2382	-11.2255
2Mm149	44.9	0.4	6	15	3074	65	207	0.0216186	0.000572509	0.00143282	-4.20966	-9.44849	-8.125
2Mm150	48.6	2.8	44	15.7143	65092	7462	51674	0.457773	0.065724	0.357678	-2.61272	-5.41286	-2.96869
2Mm151	45.4	0.3	10	33.3333	20729	1618	2276	0.145781	0.0142511	0.0157541	-1.04116	-4.39582	-4.25117
2Mm152	46.4	0.2	8	40	4265	1150	2844	0.0299945	0.010129	0.0196856	-2.73723	-4.30344	-3.34478
2Mm153	42.3	0.3	3	10	871	443	859	0.00612549	0.00390187	0.00594584	-5.61399	-6.26465	-5.65694
3Mm1	46	3	0	0	0	0	0	0	0	0
3Mm2	38.2	5.5	5	0.909091	3535	2312	8973	0.0248606	0.0203637	0.0621095	-7.78942	-8.07729	-6.46847
3Mm3	44.1	1.9	18	9.47368	8612	1979	6600	0.0605657	0.0174307	0.045684	-4.97135	-6.76823	-5.37817
3Mm4	37.7	3	1	0.333333	579	371	628	0.00407194	0.0032677	0.0043469	-9.52503	-9.84247	-9.43076
3Mm5	36.8	0.8	0	0	673	77	72	0.00473302	0.000678203	0.000498371	-7.4011	-10.2041	-10.6486
3Mm6	39.2	7.5	26	3.46667	9197	34873	47139	0.0646799	0.307155	0.326288	-6.85743	-4.60985	-4.52267
3Mm7	41.9	0.5	1	2	305	297	510	0.00214498	0.00261592	0.00353013	-7.86482	-7.57846	-7.14606
3Mm8	38.3	1.7	0	0	157	193	87	0.00110414	0.00169991	0.000602198	-10.5884	-9.96586	-11.463
3Mm9	35.8	0.2	0	0	18	32	6	0.000126589	0.00028185	4.15309e-05	-10.6256	-9.47085	-12.2335
3Mm10	37	0.5	0	0	49	84	29	0.000344603	0.000739858	0.000200733	-10.5028	-9.40046	-11.2824
3Mm11	36.9	0.4	0	0	32	47	29	0.000225047	0.000413968	0.000200733	-10.7956	-9.91627	-10.9605
3Mm12	38.1	0.7	1	1.42857	226	55	43	0.00158939	0.000484431	0.000297638	-8.78274	-10.4968	-11.1996
3Mm13	36.9	0.5	0	0	165	133	98	0.0011604	0.00117144	0.000678338	-8.75117	-8.7375	-9.52571
3Mm14	39.9	0.5	1	2	126	47	61	0.000886122	0.000413968	0.000422231	-9.14021	-10.2382	-10.2097
3Mm15	43.1	2.3	10	4.34783	3586	5620	1195	0.0252193	0.0495	0.00827157	-6.51096	-5.53806	-8.11926
3Mm16	39.5	1.2	1	0.833333	188	111	128	0.00132215	0.000977669	0.000885992	-9.82593	-10.2614	-10.4035
3Mm17	43	1.2	11	9.16667	8109	2785	1376	0.0570283	0.0245298	0.00952442	-4.39521	-5.61236	-6.97719
3Mm18	39.3	0.2	0	0	8	5	2	5.62617e-05	4.40391e-05	1.38436e-05	-11.7956	-12.1489	-13.8185
3Mm19	42.6	1.7	11	6.47059	7508	3028	11511	0.0528016	0.0266701	0.079677	-5.00881	-5.99417	-4.41523
3Mm20	40.6	0.7	5	7.14286	794	934	2967	0.00558397	0.00822651	0.020537	-6.96992	-6.41093	-5.09106
3Mm21	43.2	1.5	1	0.666667	1282	193	178	0.00901594	0.00169991	0.00123208	-7.37827	-9.78529	-10.2496
3Mm22	39.6	0.3	1	3.33333	359	594	413	0.00252474	0.00523185	0.00285871	-6.89268	-5.8415	-6.71345
3Mm23	42.3	0.9	9	10	3346	2087	2091	0.0235315	0.0183819	0.0144735	-5.25726	-5.61356	-5.95844
3Mm24	38.5	0.3	1	3.33333	638	418	259	0.00448687	0.00368167	0.00179275	-6.06311	-6.34846	-7.38664
3Mm25	43.4	0.3	5	16.6667	365	261	672	0.00256694	0.00229884	0.00465146	-6.86877	-7.02791	-6.01113
3Mm26	39	0.2	2	10	322	237	431	0.00226453	0.00208746	0.0029833	-6.46464	-6.58211	-6.06695
3Mm27	42.5	1.5	3	2	1539	472	790	0.0108233	0.00415729	0.00546823	-7.11467	-8.4951	-8.09967
3Mm28	39.7	1.3	0	0	167	134	133	0.00117446	0.00118025	0.000920602	-10.1123	-10.1052	-10.4636
3Mm29	43.1	0.2	0	0	64	47	43	0.000450094	0.000413968	0.000297638	-8.79556	-8.91627	-9.39223
3Mm30	40.1	0.3	7	23.3333	1516	1399	863	0.0106616	0.0123222	0.00597353	-4.81447	-4.60564	-5.65024
3Mm31	44	0.6	0	0	1767	1040	761	0.0124268	0.00916014	0.0052675	-5.59344	-6.03345	-6.8317
3Mm32	39.1	0.9	3	3.33333	715	587	356	0.00502839	0.00517019	0.00246417	-7.48368	-7.44356	-8.51268
3Mm33	36.7	1.4	0	0	169	109	148	0.00118853	0.000960053	0.00102443	-10.202	-10.51	-10.4164
3Mm34	37.5	0.3	0	0	34	24	26	0.000239112	0.000211388	0.000179967	-10.2931	-10.4709	-10.703
3Mm35	36.1	0.9	0	0	74	45	50	0.000520421	0.000396352	0.000346091	-10.756	-11.1489	-11.3446
3Mm36	37.2	0.5	0	0	2166	52	37	0.0152329	0.000458007	0.000256107	-5.03667	-10.0923	-10.931
3Mm37	36.4	0.5	0	0	83	93	75	0.000583715	0.000819128	0.000519136	-9.74245	-9.25362	-9.9116
3Mm38	37.5	0.2	0	0	30	6	12	0.000210981	5.2847e-05	8.30618e-05	-9.88867	-11.8859	-11.2335
3Mm39	36.6	2.6	0	0	352	223	216	0.00247551	0.00196415	0.00149511	-10.0366	-10.3704	-10.764
3Mm40	38.6	1.9	2	1.05263	677	203	241	0.00476115	0.00178799	0.00166816	-8.64047	-10.0534	-10.1535
3Mm41	43.9	0.7	6	8.57143	2575	1674	4129	0.0181092	0.0147443	0.0285802	-5.27256	-5.56913	-4.61427
3Mm42	46.5	0.3	3	10	1512	153	2574	0.0106335	0.0013476	0.0178168	-4.81828	-7.79843	-4.07366
3Mm43	43.8	2.1	7	3.33333	3406	2370	3146	0.0239534	0.0208746	0.021776	-6.45401	-6.6525	-6.5915
3Mm44	40.3	0.5	2	4	251	117	290	0.00176521	0.00103052	0.00200733	-8.14594	-8.92242	-7.96051
3Mm45	42.9	1.4	11	7.85714	10684	1734	1361	0.0751375	0.0152728	0.00942059	-4.21975	-6.51832	-7.21539
3Mm46	39.4	1.6	1	0.625	1636	410	3772	0.0115055	0.00361121	0.0261091	-7.1196	-8.79137	-5.93738
3Mm47	42.1	0.3	4	13.3333	478	1073	818	0.00336164	0.0094508	0.00566205	-6.47966	-4.98838	-5.7275
3Mm48	39.3	0.2	1	5	4675	1407	2831	0.0328779	0.0123926	0.0195957	-2.60481	-4.01245	-3.35139
3Mm49	41.5	0.5	0	0	134	99	138	0.000942383	0.000871975	0.000955211	-9.0514	-9.16343	-9.03189
3Mm50	39.1	0.2	4	20	1537	4777	2185	0.0108093	0.042075	0.0151242	-4.20966	-2.24897	-3.72507
3Mm51	42.6	0.6	7	11.6667	568	334	268	0.00399458	0.00294181	0.00185505	-7.23077	-7.67211	-8.33736
3Mm52	39.2	6.6	21	3.18182	6702	11968	8241	0.0471332	0.105412	0.0570427	-7.12958	-5.96835	-6.85428
3Mm53	41.7	0.9	4	4.44444	412	267	477	0.00289748	0.00235169	0.00330171	-8.27898	-8.58008	-8.09057
3Mm54	38.9	0.7	4	5.71429	565	258	2689	0.00397348	0.00227242	0.0186128	-7.46081	-8.26698	-5.23299
3Mm55	43	0.4	3	7.5	1896	2182	2893	0.013334	0.0192187	0.0200248	-4.90682	-4.37942	-4.32014
3Mm56	40.5	0.6	0	0	92	62	50	0.000647009	0.000546085	0.000346091	-9.85696	-10.1016	-10.7596
3Mm57	43.9	0.5	1	2	1292	89	1256	0.00908626	0.000783897	0.0086938	-5.7821	-9.31705	-5.8458
3Mm58	40.1	0.2	3	15	691	729	1404	0.0048596	0.00642091	0.00971823	-5.36302	-4.96108	-4.36316
3Mm59	42.8	0.9	5	5.55556	2807	712	2698	0.0197408	0.00627117	0.0186751	-5.51067	-7.16505	-5.59074
3Mm60	38.4	0.9	1	1.11111	80	76	64	0.000562617	0.000669395	0.000442996	-10.6436	-10.3929	-10.9884
3Mm61	36.5	4.2	4	0.952381	1262	1698	775	0.00887528	0.0149557	0.00536441	-8.88638	-8.13355	-9.61275
3Mm62	38.6	1	4	4	1041	917	291	0.00732105	0.00807678	0.00201425	-7.09373	-6.952	-8.95554
3Mm63	36.5	1.5	1	0.666667	203	96	111	0.00142764	0.000845551	0.000768322	-10.0371	-10.7928	-10.931
3Mm64	37.3	0.3	0	0	20	19	8	0.000140654	0.000167349	5.53745e-05	-11.0586	-10.8079	-12.4035
3Mm65	36.8	0.2	0	0	19	23	16	0.000133622	0.00020258	0.000110749	-10.5476	-9.94729	-10.8185
3Mm66	38.8	0.8	0	0	76	61	65	0.000534486	0.000537278	0.000449918	-10.5476	-10.5401	-10.7961
3Mm67	42.6	1	4	4	2543	3379	1971	0.0178842	0.0297617	0.0136429	-5.80517	-5.0704	-6.19571
3Mm68	38.8	3	11	3.66667	6957	20482	867	0.0489266	0.180402	0.00600121	-5.9382	-4.05568	-8.96549
3Mm69	43.1	1.4	10	7.14286	7182	132991	699	0.0505089	1.17136	0.00483835	-4.79274	-0.25724	-8.1767
3Mm70	47.1	0.2	1	5	338	47	60	0.00237706	0.000413968	0.000415309	-6.39468	-8.91627	-8.9116
3Mm71	43.6	0.3	3	10	234	328	262	0.00164565	0.00288897	0.00181352	-7.51016	-6.69826	-7.37003
3Mm72	40.4	0.2	1	5	941	130	209	0.00661778	0.00114502	0.00144666	-4.91751	-7.44849	-7.11113
3Mm73	43.7	1.2	6	5	1024	2021	1945	0.0072015	0.0178006	0.0134629	-7.38052	-6.07496	-6.4779
3Mm74	38.1	0.6	2	3.33333	1249	351	658	0.00878386	0.00309155	0.00455456	-6.09396	-7.60049	-7.04151
3Mm75	43.9	0.9	8	8.88889	2376	2584	653	0.0167097	0.0227594	0.00451995	-5.75117	-5.30539	-7.63748
3Mm76	49.1	1	38	38	35350	13052	19697	0.248606	0.11496	0.136339	-2.00806	-3.1208	-2.87473
3Mm77	43.7	0.4	8	20	19745	1612	2366	0.138861	0.0141982	0.016377	-1.52636	-4.81622	-4.61026
3Mm78	49	0.9	35	38.8889	23369	17104	11569	0.164347	0.150649	0.0800785	-2.45318	-2.57873	-3.49044
3Mm79	44.4	0.8	29	36.25	11942	5503	15067	0.0839846	0.0484695	0.104291	-3.2518	-4.04485	-2.93939
3Mm80	39.2	2.4	34	14.1667	1070	452	865	0.007525	0.00398114	0.00598737	-8.31713	-9.23564	-8.6469
3Mm81	43.3	1.9	27	14.2105	13570	9064	12258	0.0954339	0.0798342	0.0848476	-4.31535	-4.57285	-4.48498
3Mm82	47.2	0.2	12	60	8860	2280	14123	0.0623098	0.0200818	0.0977568	-1.68247	-3.31604	-1.03273
3Mm83	43.9	4.2	67	15.9524	41425	61218	90605	0.29133	0.539198	0.627151	-3.84966	-2.9615	-2.7435
3Mm84	40.2	0.6	0	0	160	123	97	0.00112523	0.00108336	0.000671416	-9.05859	-9.1133	-9.80354
3Mm85	43.8	1.2	8	6.66667	2463	1409	1069	0.0173216	0.0124102	0.00739942	-6.11432	-6.59536	-7.34141
3Mm86	47.8	0.3	2	6.66667	18357	6287	1410	0.129099	0.0553748	0.00975976	-1.21648	-2.43766	-4.94197
3Mm87	44.8	1.2	6	5	3147	698	901	0.0221319	0.00614786	0.00623656	-5.76076	-7.60873	-7.58807
3Mm88	39.7	0.3	6	20	982	1503	14700	0.00690612	0.0132382	0.101751	-5.44094	-4.50219	-1.55992
3Mm89	43.2	0.4	4	10	976	505	3978	0.00686393	0.00444795	0.027535	-5.86482	-6.49071	-3.86066
3Mm90	46.7	0.2	1	5	574	48	59	0.00403678	0.000422776	0.000408387	-5.63065	-8.88589	-8.93585
3Mm91	43.1	0.2	6	30	2022	963	1094	0.0142201	0.00848194	0.00757247	-3.81399	-4.55946	-4.72309
3Mm92	38.7	0.3	3	10	973	485	243	0.00684283	0.0042718	0.001682	-5.45423	-6.13398	-7.47864
3Mm93	44	1.2	9	7.5	1963	1657	2134	0.0138052	0.0145946	0.0147712	-6.44168	-6.36146	-6.34411
3Mm94	46.7	0.2	2	10	281	30	46	0.00197619	0.000264235	0.000318404	-6.66113	-9.56396	-9.29493
3Mm95	43.3	0.4	9	22.5	3516	2063	4140	0.024727	0.0181705	0.0286563	-4.01584	-4.46033	-3.80307
3Mm96	39.3	1.1	15	13.6364	864	1579	1195	0.00607626	0.0139076	0.00827157	-7.5001	-6.30549	-7.05513
3Mm97	44.9	0.3	5	16.6667	3726	434	435	0.0262039	0.0038226	0.00301099	-3.51711	-6.29427	-6.63858
3Mm98	47	0.7	16	22.8571	29518	39273	6025	0.207592	0.34591	0.0417039	-1.75361	-1.01696	-4.0691
3Mm99	45.4	0.2	7	35	3570	1546	6483	0.0251068	0.0136169	0.0448741	-2.99385	-3.87653	-2.15604
3Mm100	48	0.2	6	30	14529	1595	3390	0.102178	0.0140485	0.023465	-0.968912	-3.83151	-3.09142
3Mm101	42.9	0.9	9	10	4366	2195	2335	0.0307048	0.0193332	0.0161624	-4.87339	-5.54077	-5.79921
3Mm102	39.1	1.3	3	2.30769	1041	205	253	0.00732105	0.0018056	0.00175122	-7.47224	-9.49181	-9.53594
3Mm103	36.6	2.5	0	0	292	386	185	0.00205355	0.00339982	0.00128054	-10.2496	-9.52225	-10.931
3Mm104	37.9	0.7	2	2.85714	231	3029	355	0.00162456	0.0266789	0.00245724	-8.75117	-4.71358	-8.15417
3Mm105	36.5	1.1	2	1.81818	184	87	144	0.00129402	0.000766281	0.000996742	-9.73143	-10.4873	-10.108
3Mm106	38.6	0.5	1	2	440	281	750	0.00309439	0.002475	0.00519136	-7.33613	-7.65836	-6.58967
3Mm107	42.2	1.5	17	11.3333	8375	4376	15164	0.058899	0.0385431	0.104962	-4.67058	-5.28235	-3.83702
3Mm108	38.9	3.9	5	1.28205	2651	5208	595	0.0186437	0.0458712	0.00411848	-7.70864	-6.40974	-9.88715
3Mm109	43.9	1.3	10	7.69231	3913	14778	2670	0.027519	0.130162	0.0184812	-5.56194	-3.32013	-6.13631
3Mm110	46.6	0.2	1	5	109	102	57	0.000766566	0.000898398	0.000394544	-8.02738	-7.79843	-8.9856
3Mm111	41.7	1.2	10	8.33333	2982	2901	9525	0.0209715	0.0255515	0.0659303	-5.83846	-5.55348	-4.18595
3Mm112	38.2	0.9	1	1.11111	648	91	86	0.0045572	0.000801512	0.000595276	-7.62563	-10.133	-10.5622
3Mm113	36.5	1	1	1	128	77	133	0.000900187	0.000678203	0.000920602	-10.1175	-10.526	-10.0851
3Mm114	39.1	1.6	5	3.125	5681	286	717	0.0399528	0.00251904	0.00496294	-5.32363	-9.31098	-8.33266
3Mm115	42.6	0.8	5	6.25	1287	542	774	0.0090511	0.00477384	0.00535749	-6.46576	-7.38871	-7.2223
3Mm116	39.5	1.2	0	0	174	118	103	0.00122369	0.00103932	0.000712947	-9.93758	-10.1732	-10.717
3Mm117	43.2	1.9	19	10	4450	16351	3611	0.0312956	0.144017	0.0249947	-5.9239	-3.72169	-6.24823
3Mm118	46.7	0.2	2	10	831	4526	2626	0.00584418	0.0398642	0.0181767	-5.09685	-2.32683	-3.45984
3Mm119	44	0.4	2	5	1551	746	260	0.0109077	0.00657064	0.00179967	-5.19658	-5.92782	-7.79612
3Mm120	39.7	1.1	3	2.72727	493	484	1116	0.00346713	0.00426299	0.00772475	-8.30955	-8.01142	-7.1538
3Mm121	42.4	0.2	3	15	439	129	313	0.00308736	0.00113621	0.00216653	-6.01748	-7.45963	-6.52847
3Mm122	39.9	0.2	2	10	157	108	216	0.00110414	0.000951245	0.00149511	-7.50094	-7.71597	-7.0636
3Mm123	42.3	0.4	1	2.5	641	560	445	0.00450797	0.00493238	0.00308021	-6.47138	-6.34157	-7.02083
3Mm124	38.8	1.6	2	1.25	496	143	137	0.00348823	0.00125952	0.000948289	-8.84136	-10.311	-10.7205
3Mm125	42.7	0.6	7	11.6667	1758	2071	2752	0.0123635	0.018241	0.0190488	-5.6008	-5.0397	-4.97719
3Mm126	39.5	1.7	4	2.35294	7076	1055	2300	0.0497635	0.00929226	0.0159202	-5.0943	-7.51529	-6.73853
3Mm127	43	1.6	13	8.125	12091	44521	10491	0.0850325	0.392133	0.0726168	-4.23391	-2.02866	-4.46163
3Mm128	38.9	5	14	2.8	1892	4277	5435	0.0133059	0.0376711	0.0376201	-8.55372	-7.05233	-7.05428
3Mm129	44.1	0.6	3	5	5849	2673	6058	0.0411343	0.0235433	0.0419324	-3.86655	-4.67157	-3.83883
3Mm130	40.9	0.8	9	11.25	139	120	153	0.000977547	0.00105694	0.00105904	-9.67662	-9.56396	-9.5611
3Mm131	43.4	1.8	18	10	9616	28528	5069	0.0676266	0.25127	0.0350867	-4.73426	-2.84069	-5.68093
3Mm132	39.1	1.3	0	0	150	97	155	0.00105491	0.000854359	0.00107288	-10.2672	-10.5714	-10.2428
3Mm133	42.1	0.8	0	0	1143	655	221	0.00803839	0.00576913	0.00152972	-6.63695	-7.1155	-9.03059
3Mm134	38.5	0.7	0	0	74	79	50	0.000520421	0.000695818	0.000346091	-10.3935	-9.97443	-10.982
3Mm135	36.4	0.2	0	0	17	12	12	0.000119556	0.000105694	8.30618e-05	-10.7081	-10.8859	-11.2335
3Mm136	38	1.5	3	2	334	296	433	0.00234893	0.00260712	0.00299715	-9.31875	-9.16829	-8.96716
3Mm137	44	3	20	6.66667	7937	5048	5998	0.0558186	0.0444619	0.0415171	-5.74807	-6.07625	-6.17511
3Mm138	39.1	5.1	12	2.35294	4268	5208	2419	0.0300156	0.0458712	0.0167439	-7.40864	-6.79677	-8.25072
4Mm1	28	3	0	0	0	0	0	0	0	0
4Mm2	41.9	0.8	5	6.25	850	1032	916	0.00597781	0.00908968	0.00634038	-7.06424	-6.45963	-6.97929
4Mm3	39.6	4.2	13	3.09524	8072	2669	2755	0.056768	0.0235081	0.0190696	-6.20917	-7.48109	-7.78297
4Mm4	42.6	2	7	3.5	6934	3059	6823	0.0487648	0.0269431	0.0472276	-5.35802	-6.21394	-5.40423
4Mm5	40	0.6	0	0	72	59	196	0.000506355	0.000519662	0.00135668	-10.2106	-10.1732	-8.78874
4Mm6	42.4	1.9	16	8.42105	2822	2239	3085	0.0198463	0.0197207	0.0213538	-6.58098	-6.59014	-6.47536
4Mm7	39	4.5	12	2.66667	5104	4024	4610	0.035895	0.0354427	0.0319096	-6.97	-6.98829	-7.13979
4Mm8	36.3	0.2	0	0	19	12	11	0.000133622	0.000105694	7.614e-05	-10.5476	-10.8859	-11.3591
4Mm9	37.6	0.2	0	0	7	12	7	4.9229e-05	0.000105694	4.84527e-05	-11.9882	-10.8859	-12.0111
4Mm10	36.3	0.2	0	0	10	13	11	7.03271e-05	0.000114502	7.614e-05	-11.4736	-10.7704	-11.3591
4Mm11	37.7	0.2	0	0	23	8	5	0.000161752	7.04626e-05	3.46091e-05	-10.272	-11.4709	-12.4966
4Mm12	36	0.3	1	3.33333	98	32	24	0.000689206	0.00028185	0.000166124	-8.76581	-10.0558	-10.8185
4Mm13	37.5	0.4	0	0	27	27	28	0.000189883	0.000237811	0.000193811	-11.0407	-10.716	-11.0111
4Mm14	36.3	0.4	0	0	75	63	93	0.000527453	0.000554893	0.000643729	-9.56674	-9.49357	-9.27933
4Mm15	38.8	2.6	8	3.07692	958	5511	2750	0.00673734	0.0485399	0.019035	-8.59212	-5.7432	-7.09371
4Mm16	41.8	0.6	4	6.66667	1907	809	994	0.0134114	0.00712553	0.00688029	-5.48343	-6.39582	-6.44635
4Mm17	38.6	1.5	2	1.33333	475	338	516	0.00334054	0.00297705	0.00357166	-8.81067	-8.97687	-8.71415
4Mm18	35.9	0.2	0	0	19	16	8	0.000133622	0.000140925	5.53745e-05	-10.5476	-10.4709	-11.8185
4Mm19	38.6	2.8	8	2.85714	1577	1450	1429	0.0110906	0.0127714	0.00989128	-7.97995	-7.77637	-8.14505
4Mm20	36.2	1.7	0	0	175	168	133	0.00123072	0.00147972	0.000920602	-10.4318	-10.166	-10.8507
4Mm21	37.5	1.1	1	0.909091	596	163	279	0.0041915	0.00143568	0.00193119	-8.03582	-9.58156	-9.1538
4Mm22	36.4	0.7	0	0	68	53	34	0.000478224	0.000466815	0.000235342	-10.5155	-10.5503	-11.5384
4Mm23	38.3	1.6	0	0	111	154	74	0.000780631	0.00135641	0.000512214	-11.0011	-10.2041	-11.609
4Mm24	43.6	1.7	11	6.47059	5509	2299	7445	0.0387432	0.0202492	0.0515329	-5.45545	-6.39153	-5.0439
4Mm25	39.4	0.2	1	5	166	95	83	0.00116743	0.000836744	0.000574511	-7.42052	-7.901	-8.44345
4Mm26	41.9	1.8	13	7.22222	2986	1846	1910	0.0209997	0.0162593	0.0132207	-6.42149	-6.79059	-7.08906
4Mm27	38.6	0.6	1	1.66667	255	52	155	0.00179334	0.000458007	0.00107288	-8.38617	-10.3554	-9.12733
4Mm28	36.6	2.8	0	0	396	231	297	0.00278495	0.00203461	0.00205578	-9.97356	-10.4265	-10.4115
4Mm29	38.5	1.1	1	0.909091	173	110	255	0.00121666	0.000968861	0.00176506	-9.82036	-10.1489	-9.28357
4Mm30	44.1	1.5	20	13.3333	14062	11977	14662	0.098894	0.105491	0.101488	-3.92294	-3.82977	-3.88559
4Mm31	47.4	1.7	26	15.2941	22636	5078	9186	0.159192	0.0447262	0.0635838	-3.41669	-5.24827	-4.74073
4Mm32	42.9	0.3	2	6.66667	421	111	81	0.00296077	0.000977669	0.000560667	-6.66285	-8.2614	-9.0636
4Mm33	47.5	0.6	24	40	14918	5633	132517	0.104914	0.0496145	0.917258	-2.51576	-3.59613	0.612366
4Mm34	44.3	0.4	8	20	5265	4311	1328	0.0370272	0.0379705	0.00919217	-3.43334	-3.39705	-5.44345
4Mm35	48.4	0.3	1	3.33333	123	76	62	0.000865024	0.000669395	0.000429153	-8.43801	-8.80789	-9.44926
4Mm36	43.7	0.7	10	14.2857	3221	4585	1714	0.0226524	0.0403839	0.011864	-4.94962	-4.1155	-5.88269
4Mm37	48.1	1.9	21	11.0526	12088	5786	8154	0.0850114	0.0509621	0.0564405	-4.4822	-5.22043	-5.07313
4Mm38	43.4	0.9	5	5.55556	3636	1241	1570	0.0255709	0.0109305	0.0108673	-5.13735	-6.36349	-6.37187
4Mm39	39.3	0.2	2	10	531	949	602	0.00373437	0.00835863	0.00416693	-5.74299	-4.58059	-5.58487
4Mm40	43.1	0.4	4	10	1022	270	2849	0.00718743	0.00237811	0.0197203	-5.79838	-7.39404	-4.34225
4Mm41	38.7	2.6	9	3.46154	6780	100444	1432	0.0476818	0.884693	0.00991204	-5.76893	-1.55526	-8.03511
4Mm42	36.8	0.4	0	0	40	33	27	0.000281308	0.000290658	0.000186889	-10.4736	-10.4265	-11.0636
4Mm43	38.8	1.2	5	4.16667	305	182	189	0.00214498	0.00160302	0.00130822	-9.12786	-9.54802	-9.84121
4Mm44	42.8	1.1	7	6.36364	2576	3914	2083	0.0181163	0.0344738	0.0144181	-5.92407	-4.99586	-6.25347
4Mm45	40.2	0.5	0	0	73	64	205	0.000513388	0.000563701	0.00141897	-9.92766	-9.79278	-8.46094
4Mm46	42.9	2.4	9	3.75	6255	2787	2963	0.0439896	0.0245474	0.0205093	-5.76973	-6.61132	-6.87061
4Mm47	46.8	0.4	0	0	1635	1421	723	0.0114985	0.0125159	0.00500447	-5.12048	-4.99816	-6.32064
4Mm48	42.7	2.6	28	10.7692	6050	6073	6223	0.0425479	0.0534899	0.0430745	-5.93328	-5.6031	-5.91553
4Mm49	40.8	1.8	6	3.33333	1653	44988	42	0.0116251	0.396247	0.000290716	-7.27461	-2.18353	-12.5961
4Mm50	43.6	0.3	6	20	1690	3234	1063	0.0118853	0.0284845	0.00735789	-4.65771	-3.39671	-5.34953
4Mm51	47.8	0.4	8	20	1568	2091	896	0.0110273	0.0184172	0.00620195	-5.18085	-4.44088	-6.01113
4Mm52	44.6	0.2	0	0	51	31	30	0.000358668	0.000273043	0.000207654	-9.12313	-9.51666	-9.9116
4Mm53	49	0.6	16	26.6667	3588	33105	992	0.0252334	0.291583	0.00686644	-4.57156	-1.04106	-6.44926
4Mm54	42.7	0.4	3	7.5	277	66	439	0.00194806	0.000581317	0.00303868	-7.68182	-9.42646	-7.04041
4Mm55	39.2	3.4	5	1.47059	5152	434	619	0.0362325	0.0038226	0.0042846	-6.55211	-9.79677	-9.63216
4Mm56	36.7	0.6	0	0	63	63	70	0.000443061	0.000554893	0.000484527	-10.4032	-10.0785	-10.2742
4Mm57	38	1.7	1	0.588235	3597	214	268	0.0252967	0.00188488	0.00185505	-6.07044	-9.81685	-9.83986
4Mm58	42.1	0.7	1	1.42857	1645	585	378	0.0115688	0.00515258	0.00261645	-5.91904	-7.08592	-8.0636
4Mm59	38.5	2.4	2	0.833333	1367	1312	870	0.00961372	0.0115559	0.00602198	-7.96372	-7.69826	-8.63858
4Mm60	36.9	0.3	0	0	81	29	569	0.00056965	0.000255427	0.00393851	-9.04067	-10.1978	-6.25117
4Mm61	38.3	4	7	1.75	2042	2045	3033	0.0143608	0.018012	0.0209939	-8.12172	-7.7949	-7.57389
4Mm62	36.5	0.3	0	0	53	33	22	0.000372734	0.000290658	0.00015228	-9.6526	-10.0114	-10.944
4Mm63	37.3	0.2	0	0	33	10	18	0.000232079	8.80783e-05	0.000124593	-9.75117	-11.1489	-10.6486
4Mm64	36.6	2.4	0	0	60763	63402	142422	0.427329	0.558434	0.985819	-2.48962	-2.10358	-1.28364
4Mm65	39.3	2.4	4	1.66667	1316	1916	990	0.00925505	0.0168758	0.0068526	-8.01858	-7.15193	-8.45217
4Mm66	42.5	1.2	6	5	2191	890	797	0.0154087	0.00783897	0.00551669	-6.28315	-7.25816	-7.76502
4Mm67	39.7	0.2	0	0	37	50	19	0.00026021	0.000440391	0.000131515	-9.58611	-8.827	-10.5706
4Mm68	44.4	0.4	0	0	131	85	355	0.000921285	0.000748665	0.00245724	-8.76214	-9.06146	-7.34681
4Mm69	40.1	2	3	1.5	4792	317	397	0.0337008	0.00279208	0.00274796	-5.89108	-9.48444	-9.50742
4Mm70	42.8	0.9	8	8.88889	4234	4398	1880	0.0297765	0.0387368	0.013013	-4.91768	-4.53815	-6.1119
4Mm71	40.9	0.8	2	2.5	659	96	1915	0.00463456	0.000845551	0.0132553	-7.43142	-9.88589	-5.91536
4Mm72	41.3	1.2	24	20	1018	842	924	0.0071593	0.00741619	0.00639576	-7.389	-7.33814	-7.5517
4Mm73	42	0.4	4	10	218	257	264	0.00153313	0.00226361	0.00182736	-8.02738	-7.46523	-7.7741
4Mm74	38.4	2.5	5	2	735	405	690	0.00516904	0.00356717	0.00477605	-8.91782	-9.45293	-9.03189
4Mm75	36.2	0.8	0	0	111	61	111	0.000780631	0.000537278	0.000768322	-10.0011	-10.5401	-10.0241
4Mm76	37.7	0.2	0	0	8	11	10	5.62617e-05	9.68861e-05	6.92182e-05	-11.7956	-11.0114	-11.4966
4Mm77	36.5	0.3	0	0	23	13	51	0.000161752	0.000114502	0.000353013	-10.857	-11.3554	-9.73103
4Mm78	39	1.7	7	4.11765	797	1032	1077	0.00560507	0.00908968	0.0074548	-8.24459	-7.54709	-7.83315
4Mm79	42.2	0.9	2	2.22222	1779	1278	1652	0.0125112	0.0112564	0.0114348	-6.16863	-6.32111	-6.29842
4Mm80	38.8	1.6	7	4.375	1173	6257	305	0.00824937	0.0551106	0.00211115	-7.59957	-4.8596	-9.56582
4Mm81	42.5	1.4	7	5	2023	1189	694	0.0142272	0.0104725	0.00480374	-6.62063	-7.06268	-8.18705
4Mm82	40.2	0.2	2	10	645	6248	167	0.0045361	0.0550313	0.00115594	-5.4624	-1.86168	-7.43479
4Mm83	43.3	0.6	2	3.33333	367	215	314	0.00258101	0.00189368	0.00217345	-7.86089	-8.30762	-8.10883
4Mm84	39	0.2	2	10	80	73	82	0.000562617	0.000642971	0.000567589	-8.47363	-8.28103	-8.46094
4Mm85	43.4	2.1	11	5.2381	8213	6190	19510	0.0577597	0.0545205	0.135045	-5.18418	-5.26745	-3.95888
4Mm86	40	0.4	0	0	164	63	40	0.00115336	0.000554893	0.000276873	-8.43801	-9.49357	-10.4966
4Mm87	42.7	4	14	3.5	9674	15206	7016	0.0680345	0.133932	0.0485635	-5.87759	-4.90043	-6.36398
4Mm88	49.2	0.8	17	21.25	11713	13020	4366	0.0823742	0.114678	0.0302207	-3.27974	-2.80241	-4.72639
4Mm89	44.9	0.2	5	25	1258	1966	433	0.00884715	0.0173162	0.00299715	-4.49864	-3.52981	-6.06027
4Mm90	49.4	0.6	6	10	1736	2498	1678	0.0122088	0.022002	0.0116148	-5.61897	-4.76926	-5.69093
4Mm91	44.7	0.4	6	15	2551	15311	1945	0.0179404	0.134857	0.0134629	-4.47871	-1.56857	-4.89294
4Mm92	40.3	0.4	6	15	1796	811	1772	0.0126308	0.00714315	0.0122655	-4.98499	-5.8073	-5.02733
4Mm93	42.5	0.8	10	12.5	5719	4762	7478	0.0402201	0.0419429	0.0517613	-4.31401	-4.2535	-3.95005
4Mm94	37.4	0.3	2	6.66667	394	543	1257	0.00277089	0.00478265	0.00870072	-6.75847	-5.97101	-5.10768
4Mm95	44	0.3	1	3.33333	752	195	379	0.0052886	0.00171753	0.00262337	-5.82593	-7.44849	-6.8374
4Mm96	38.7	1.2	2	1.66667	284	92	89	0.00199729	0.00081032	0.000616042	-9.23077	-10.5323	-10.9277
4Mm97	42	0.5	3	6	280	60	135	0.00196916	0.00052847	0.000934445	-7.9882	-9.88589	-9.0636
4Mm98	37.6	1.6	6	3.75	214	112	366	0.001505	0.000986477	0.00253338	-10.0541	-10.6635	-9.30279
4Mm99	36.5	0.5	0	0	25	28	14	0.000175818	0.000246619	9.69054e-05	-11.4736	-10.9854	-12.3331
4Mm100	39.3	0.3	0	0	21	15	16	0.000147687	0.000132117	0.000110749	-10.9882	-11.1489	-11.4035
4Mm101	45.2	0.2	1	5	71	28	36	0.000499323	0.000246619	0.000249185	-8.64581	-9.6635	-9.64856
4Mm102	47	0.4	2	5	238	75	106	0.00167379	0.000660587	0.000733713	-7.90074	-9.24204	-9.09057
4Mm103	42.1	0.9	13	14.4444	2062	11869	1433	0.0145015	0.10454	0.00991896	-5.95566	-3.10587	-6.50359
4Mm104	49.1	0.2	5	25	2085	2691	524	0.0146632	0.0237019	0.00362703	-3.76973	-3.07693	-5.78507
4Mm105	42.7	1	24	24	16579	16095	13208	0.116595	0.141762	0.0914234	-3.10042	-2.81846	-3.45129
4Mm106	48.2	1.6	30	18.75	24263	9853	12918	0.170635	0.0867835	0.089416	-3.22909	-4.20451	-4.16139
4Mm107	43.8	0.4	13	32.5	119	76	134	0.000836893	0.000669395	0.000927523	-8.90074	-9.22293	-8.7524
4Mm108	47.5	0.3	14	46.6667	4215	1680	3776	0.0296429	0.0147972	0.0261368	-3.3392	-4.34157	-3.52081
4Mm109	44.5	0.5	7	14	1501	548	541	0.0105561	0.00482669	0.0037447	-5.56578	-6.69475	-7.06093
4Mm110	49.5	0.5	3	6	1597	155	439	0.0112312	0.00136521	0.00303868	-5.47634	-8.51666	-7.36234
4Mm111	42.1	0.2	1	5	420	110	294	0.00295374	0.000968861	0.00203501	-6.08131	-7.68949	-6.61882
4Mm112	46.8	0.4	7	17.5	5381	304	1128	0.037843	0.00267758	0.00780781	-3.4019	-7.22293	-5.67894
4Mm113	44.1	0.2	5	25	4482	1268	609	0.0315206	0.0111683	0.00421539	-2.66563	-4.16252	-5.56819
4Mm114	40.5	1.7	3	1.76471	3802	262	2195	0.0267384	0.00230765	0.0151934	-5.99048	-9.52489	-6.80595
4Mm115	46.6	0.5	13	26	19905	2311	2547	0.139986	0.0203549	0.0176299	-1.83664	-4.61848	-4.82583
4Mm116	44.4	0.8	7	8.75	3643	1603	1535	0.0256202	0.0141189	0.010625	-4.96465	-5.8243	-6.23447
4Mm117	48.7	2.2	27	12.2727	20206	4929	14636	0.142103	0.0434138	0.101308	-3.95249	-5.66321	-4.44069
4Mm118	43.3	0.8	14	17.5	46035	3054	3930	0.323751	0.0268991	0.0272027	-1.30512	-4.89437	-4.87818
4Mm119	47.2	0.6	7	11.6667	7424	494	755	0.0522109	0.00435107	0.00522597	-3.52254	-7.10745	-6.84312
4Mm120	44.6	0.2	0	0	18	20	22	0.000126589	0.000176157	0.00015228	-10.6256	-10.1489	-10.3591
4Mm121	48	1.8	34	18.8889	31979	10539	11341	0.224899	0.0928257	0.0785003	-3.00065	-4.27733	-4.51915
4Mm122	45.2	0.2	2	10	1465	1267	6720	0.0103029	0.0111595	0.0465146	-4.27887	-4.16365	-2.10424
4Mm123	48.4	2.3	24	10.4348	28286	6718	9751	0.198927	0.059171	0.0674946	-3.53132	-5.2806	-5.09072
4Mm124	45.4	0.6	15	25	5743	2136	2813	0.0403889	0.0188135	0.0194711	-3.89293	-4.99512	-4.94556
4Mm125	48.9	3.5	74	21.1429	46325	23257	34633	0.32579	0.204844	0.239723	-3.42534	-4.09476	-3.86791
4Mm126	43.1	0.2	2	10	2315	392	534	0.0162807	0.00345267	0.00369625	-3.61876	-5.85614	-5.75779
4Mm127	50.3	1.4	15	10.7143	15317	8305	6487	0.10772	0.073149	0.0449018	-3.70007	-4.25844	-4.96251
4Mm128	45.5	0.2	2	10	6706	1464	3274	0.0471614	0.0128947	0.022662	-2.08432	-3.95515	-3.14165
4Mm129	50.3	4.4	64	14.5455	90883	38831	54581	0.639154	0.342017	0.3778	-2.78327	-3.68536	-3.54181
4Mm130	44.8	1.1	6	5.45455	3017	1313	2179	0.0212177	0.0115647	0.0150826	-5.69609	-6.57163	-6.18847
4Mm131	40.6	0.2	3	15	6	7	8	4.21963e-05	6.16548e-05	5.53745e-05	-12.2106	-11.6635	-11.8185
4Mm132	42.9	1.5	14	9.33333	2262	3188	1175	0.015908	0.0280794	0.00813313	-6.55907	-5.73931	-7.52694
4Mm133	40.2	2.2	2	0.909091	179	169	138	0.00125886	0.00148852	0.000955211	-10.7712	-10.5294	-11.1694
4Mm134	49.1	2.4	51	21.25	64618	21401	25970	0.45444	0.188496	0.17976	-2.40087	-3.67043	-3.73889
4Mm135	43.9	0.3	2	6.66667	1606	748	264	0.0112945	0.00658826	0.00182736	-4.73127	-5.50892	-7.35906
4Mm136	49.1	1.7	24	14.1176	17121	14411	18855	0.120407	0.12693	0.130511	-3.81954	-3.74343	-3.70329
4Mm137	53.5	0.3	7	23.3333	23676	1753	2161	0.166506	0.0154401	0.014958	-0.849384	-4.28021	-4.32597
4Mm138	49.8	3.8	55	14.4737	57756	15775	26950	0.406181	0.138943	0.186543	-3.2258	-4.77343	-4.34842
5Mm1	24	3	0	0	0	0	0	0	0	0
5Mm2	42.3	0.7	7	10	1550	1506	1356	0.0109007	0.0132646	0.00938598	-6.00486	-5.7217	-6.2207
5Mm3	39.8	3.3	13	3.93939	4772	2846	1547	0.0335601	0.0250671	0.010708	-6.61958	-7.04053	-8.26763
5Mm4	36.3	0.3	0	0	2169	2426	4859	0.015254	0.0213678	0.0336331	-4.29771	-3.81145	-3.15701
5Mm5	39.4	1.4	8	5.71429	2053	1202	995	0.0144382	0.010587	0.00688721	-6.5994	-7.04699	-7.66729
5Mm6	41.3	0.4	4	10	695	7560	2477	0.00488773	0.0665872	0.0171453	-6.35469	-2.58668	-4.54411
5Mm7	38.8	1.2	4	3.33333	1348	1095	398	0.0094801	0.00964457	0.00275488	-6.98392	-6.9591	-8.76683
5Mm8	36.4	0.2	0	0	19	19	16	0.000133622	0.000167349	0.000110749	-10.5476	-10.2229	-10.8185
5Mm9	37.5	2.4	1	0.416667	232	165	165	0.00163159	0.00145329	0.0011421	-10.5225	-10.6895	-11.0371
5Mm10	36.2	0.7	1	1.42857	95	60	81	0.000668108	0.00052847	0.000560667	-10.0331	-10.3713	-10.286
5Mm11	38	1.3	2	1.53846	3367	94	131	0.0236791	0.000827936	0.000906758	-5.77875	-10.6167	-10.4855
5Mm12	41.5	0.3	1	3.33333	5	4	4	3.51636e-05	3.52313e-05	2.76873e-05	-13.0586	-13.0558	-13.4035
5Mm13	38.3	4.9	8	1.63265	3354	1009	6541	0.0235877	0.0088871	0.0452756	-7.6986	-9.10685	-6.7579
5Mm14	42.3	1.4	12	8.57143	5982	4566	7022	0.0420697	0.0402165	0.048605	-5.0565	-5.12149	-4.84818
5Mm15	40.8	1.1	2	1.81818	1900	465	1680	0.0133622	0.00409564	0.0116287	-6.36321	-8.0692	-6.56368
5Mm16	42.5	1.1	6	5.45455	4815	1887	2907	0.0338625	0.0166204	0.0201217	-5.02167	-6.04841	-5.77261
5Mm17	49	0.9	17	18.8889	21300	4249	14401	0.149797	0.0374245	0.0996811	-2.58692	-4.58787	-3.17453
5Mm18	45	0.2	2	10	814	324	270	0.00572463	0.00285374	0.00186889	-5.12667	-6.131	-6.74167
5Mm19	38	0.2	1	5	505	160	228	0.00355152	0.00140925	0.00157817	-5.81542	-7.14893	-6.9856
5Mm20	45	0.4	3	7.5	1293	98	383	0.0090933	0.000863167	0.00265106	-5.45905	-8.85614	-7.23729
5Mm21	42.5	1	0	0	21	3	2	0.000147687	2.64235e-05	1.38436e-05	-12.7252	-15.2078	-16.1404
5Mm22	43.5	2	4	2	7016	974	487	0.0493415	0.00857882	0.00337092	-5.34105	-7.865	-9.21264
5Mm23	47.3	0.2	3	15	986	832	133	0.00693425	0.00732811	0.000920602	-4.85012	-4.77041	-7.76321
5Mm24	43.6	0.8	1	1.25	967	563	572	0.00680063	0.00495881	0.00395928	-6.87819	-7.33386	-7.65862
5Mm25	40.8	0.3	2	6.66667	282	90	175	0.00198322	0.000792705	0.00121132	-7.24097	-8.56396	-7.95224
5Mm26	43	0.9	10	11.1111	4276	6816	5971	0.0300719	0.0600342	0.0413302	-4.90344	-3.90607	-4.44466
5Mm27	48.2	1	31	31	25182	17751	19130	0.177098	0.156348	0.132414	-2.49738	-2.67717	-2.91687
5Mm28	43.6	0.4	7	17.5	1837	2222	1847	0.0129191	0.019571	0.0127846	-4.95242	-4.35321	-4.96752
5Mm29	40.2	0.2	3	15	238	148	141	0.00167379	0.00130356	0.000975976	-6.90074	-7.2614	-7.67894
5Mm30	45.2	0.6	4	6.66667	1669	1409	4140	0.0117376	0.0124102	0.0286563	-5.67575	-5.59536	-4.38804
5Mm31	39.9	0.2	1	5	54	252	63	0.000379766	0.00221957	0.000436074	-9.04067	-6.49357	-8.84121
5Mm32	44.5	0.5	6	12	6923	850	707	0.0486875	0.00748665	0.00489372	-3.36031	-6.06146	-6.67485
5Mm33	48.6	0.6	8	13.3333	11475	2824	6816	0.0807004	0.0248733	0.0471791	-2.89432	-4.59229	-3.66874
5Mm34	42.8	0.4	5	12.5	13556	806	954	0.0953354	0.00709911	0.00660341	-2.06892	-5.81622	-5.92064
5Mm35	45.8	0.5	10	20	12114	3039	3206	0.0851943	0.026767	0.0221913	-2.5531	-4.2234	-4.49386
5Mm36	40.9	0.2	3	15	943	119	148	0.00663185	0.00104813	0.00102443	-4.91445	-7.57604	-7.60904
5Mm37	49.6	2.7	30	11.1111	34320	9015	8463	0.241363	0.0794026	0.0585793	-3.48368	-5.08763	-5.52642
5Mm38	44.6	0.2	1	5	44	25	31	0.000309439	0.000220196	0.000214576	-9.33613	-9.827	-9.86429
5Mm39	47.2	0.9	9	10	12696	2212	1605	0.0892873	0.0194829	0.0111095	-3.3334	-5.52964	-6.34006
5Mm40	43.2	0.4	1	2.5	277	59	90	0.00194806	0.000519662	0.000622963	-7.68182	-9.58821	-9.32664
5Mm41	39	2.7	2	0.740741	1473	429	1497	0.0103592	0.00377856	0.010362	-8.02591	-9.48091	-8.02552
5Mm42	42.4	0.2	2	10	422	236	176	0.0029678	0.00207865	0.00121824	-6.07446	-6.58821	-7.35906
5Mm43	40.3	1.9	4	2.10526	1457	973	940	0.0102467	0.00857002	0.00650651	-7.5347	-7.79249	-8.1899
5Mm44	42.7	0.9	6	6.66667	1647	963	1318	0.0115829	0.00848194	0.00912295	-6.27986	-6.72939	-6.62428
5Mm45	40.7	0.7	0	0	121	58	69	0.000850958	0.000510854	0.000477605	-9.68405	-10.4202	-10.5173
5Mm46	43.4	0.2	4	20	5620	7701	2027	0.0395238	0.0678291	0.0140305	-2.3392	-1.56002	-3.83336
5Mm47	38.5	1.2	2	1.66667	207	280	125	0.00145577	0.00246619	0.000865227	-9.68703	-8.92653	-10.4377
5Mm48	36.9	1	0	0	101	56	84	0.000710304	0.000493238	0.000581433	-10.4593	-10.9854	-10.7481
5Mm49	38.5	3.9	4	1.02564	2454	975	1036	0.0172583	0.00858763	0.007171	-7.82004	-8.827	-9.08708
5Mm50	44.1	1.5	9	6	5328	2931	2437	0.0374703	0.0258157	0.0168685	-5.32307	-5.86057	-6.47449
5Mm51	46.2	0.3	0	0	762	319	942	0.00535893	0.0028097	0.00652035	-5.80687	-6.7384	-5.52387
5Mm52	42	0.7	4	5.71429	1095	355	772	0.00770082	0.00312678	0.00534364	-6.5062	-7.80653	-7.03339
5Mm53	38.2	0.9	0	0	109	66	66	0.000766566	0.000581317	0.00045684	-10.1973	-10.5964	-10.944
5Mm54	36.3	2.5	0	0	390	292	569	0.00274276	0.00257189	0.00393851	-9.83209	-9.92489	-9.31006
5Mm55	38.8	0.2	1	5	473	40	111	0.00332647	0.000352313	0.000768322	-5.90986	-9.14893	-8.02407
5Mm56	36.5	4.4	1	0.227273	631	295	337	0.00443764	0.00259831	0.00233265	-9.95349	-10.7257	-10.8813
5Mm57	38.4	1.6	0	0	697	235	125	0.0049018	0.00206984	0.000865227	-8.35054	-9.59434	-10.8527
5Mm58	44	4.1	30	7.31707	23406	11875	7604	0.164608	0.104593	0.0526335	-4.63852	-5.29277	-6.2835
5Mm59	38.6	0.9	1	1.11111	160	133	130	0.00112523	0.00117144	0.000899836	-9.64356	-9.5855	-9.96605
5Mm60	36.2	0.2	0	0	10	7	8	7.03271e-05	6.16548e-05	5.53745e-05	-11.4736	-11.6635	-11.8185
5Mm61	37.5	1.7	4	2.35294	451	361	1028	0.00317175	0.00317963	0.00711563	-9.06604	-9.06246	-7.90033
5Mm62	36.6	0.4	2	5	446	24	26	0.00313659	0.000211388	0.000179967	-6.99466	-10.8859	-11.1181
5Mm63	38.2	1	3	3	499	99	68	0.00350932	0.000871975	0.000470684	-8.15459	-10.1634	-11.053
5Mm64	43.7	5.8	43	7.41379	21590	12245	13883	0.151836	0.107852	0.0960956	-5.25546	-5.74893	-5.91544
5Mm65	38.4	0.6	0	0	49	25	40	0.000344603	0.000220196	0.000276873	-10.7658	-11.412	-11.0815
5Mm66	36.5	7	3	0.428571	2360	1175	1284	0.0165972	0.0103492	0.00888761	-8.72027	-9.40169	-9.62134
5Mm67	38	3	31	10.3333	2258	35855	572	0.0158799	0.315805	0.00395928	-7.56162	-3.24786	-9.56551
5Mm68	42.1	0.6	7	11.6667	3766	2622	2370	0.0264852	0.0230941	0.0164047	-4.5017	-4.69936	-5.19278
5Mm69	40.2	1.4	6	4.28571	23379	566234	944	0.164418	4.98729	0.00653419	-3.08999	1.83283	-7.7432
5Mm70	42.3	0.2	3	15	12699	364745	55	0.0893084	3.21261	0.0003807	-1.16313	4.00567	-9.03713
5Mm71	40.4	0.6	11	18.3333	221	163	241	0.00155423	0.00143568	0.00166816	-8.59262	-8.70709	-8.49056
5Mm72	43.2	2.4	23	9.58333	10026	8125	10570	0.07051	0.0715636	0.0731636	-5.08906	-5.06766	-5.03576
5Mm73	40.8	2.6	5	1.92308	415	966	564	0.00291858	0.00850836	0.0039039	-9.79903	-8.25541	-9.37938
5Mm74	42.6	0.9	3	3.33333	1087	458	506	0.00764456	0.00403399	0.00350244	-6.87935	-7.80158	-8.00542
5Mm75	39.9	1.6	7	4.375	969	522	699	0.0068147	0.00459769	0.00483835	-7.87521	-8.44295	-8.36934
5Mm76	43.3	5.7	37	6.49123	53928	14090	11652	0.37926	0.124102	0.080653	-3.9097	-5.52136	-6.14309
5Mm77	40.6	0.4	1	2.5	407	279	251	0.00286231	0.00245738	0.00173738	-7.12667	-7.34673	-7.84695
5Mm78	42.9	0.8	6	7.5	1054	353	392	0.00741248	0.00310916	0.00271335	-6.7539	-8.00733	-8.20378
5Mm79	46.6	0.2	1	5	704	493	152	0.00495103	0.00434226	0.00105212	-5.33613	-5.52541	-7.57056
5Mm80	43.1	2.2	15	6.81818	3057	2287	2346	0.021499	0.0201435	0.0162386	-6.67709	-6.77105	-7.08193
5Mm81	38.7	0.2	3	15	321	894	513	0.0022575	0.0078742	0.00355089	-6.46913	-4.66672	-5.81567
5Mm82	45	0.5	13	26	28820	6003	4767	0.202683	0.0528734	0.0329963	-1.3027	-3.24131	-3.92155
5Mm83	39.7	1.3	2	1.53846	713	329	336	0.00501432	0.00289778	0.00232573	-8.01824	-8.80935	-9.12661
5Mm84	43.5	0.2	4	20	3208	1342	1898	0.0225609	0.0118201	0.0131376	-3.1481	-4.08069	-3.92823
5Mm85	47.3	0.6	12	20	8705	3796	2871	0.0612198	0.0334345	0.0198725	-3.29289	-4.16555	-4.91611
5Mm86	45	0.3	0	0	113	48	82	0.000794696	0.000422776	0.000567589	-8.56034	-9.47085	-9.0459
5Mm87	50	4.5	65	14.4444	70200	24171	40217	0.493696	0.212894	0.278375	-3.18823	-4.40172	-4.01483
5Mm88	45.7	0.2	1	5	753	29	41	0.00529563	0.000255427	0.000283794	-5.23905	-9.61287	-9.46094
5Mm89	48.4	6.6	69	10.4545	70220	61220	36024	0.493837	0.539215	0.249352	-3.74036	-3.61353	-4.72621
5Mm90	45.1	0.2	2	10	14773	2285	2458	0.103894	0.0201259	0.0170138	-0.944884	-3.31288	-3.55522
5Mm91	47.4	0.9	21	23.3333	15271	26400	13371	0.107397	0.232527	0.0925516	-3.06698	-1.95253	-3.2816
5Mm92	45	0.4	9	22.5	3103	1510	5294	0.0218225	0.0132998	0.0366441	-4.19611	-4.91052	-3.44835
5Mm93	51	0.3	6	20	9909	1868	1939	0.0696871	0.016453	0.0134214	-2.106	-4.18854	-4.48236
5Mm94	45	0.2	3	15	1167	520	559	0.00820717	0.00458007	0.0038693	-4.60697	-5.44849	-5.69179
5Mm95	49.4	0.6	12	20	9466	1985	7040	0.0665717	0.0174835	0.0487296	-3.17198	-5.10089	-3.62209
5Mm96	54.2	0.2	1	5	3984	530	974	0.0280183	0.00466815	0.00674185	-2.83556	-5.42101	-4.89071
5Mm97	49.4	0.5	4	8	5818	6555	3939	0.0409163	0.0577353	0.027265	-3.61118	-3.1144	-4.1968
5Mm98	43.5	1.7	0	0	973	178	230	0.00684283	0.00156779	0.00159202	-7.95673	-10.0826	-10.0605
5Mm99	47	0.3	1	3.33333	1091	924	491	0.00767269	0.00813843	0.00339861	-5.28909	-5.20407	-6.46387
5Mm100	45	0.7	1	1.42857	520	74	98	0.00365701	0.000651779	0.000678338	-7.58055	-10.0688	-10.0111
5Mm101	48.4	1.2	6	5	4284	990	1412	0.0301281	0.00871975	0.0097736	-5.31578	-7.10453	-6.93993
5Mm102	45.6	0.6	16	26.6667	12654	13624	22200	0.0889919	0.119998	0.153664	-2.75322	-2.32195	-1.96518
5Mm103	46.5	0.2	4	20	1702	1751	1286	0.0119697	0.0154225	0.00890146	-4.06254	-3.69689	-4.48981
5Mm104	44.1	1	2	2	3987	207	312	0.0280394	0.00182322	0.00215961	-5.1564	-9.0993	-8.85502
5Mm105	46.3	0.2	0	0	788	40	149	0.00554178	0.000352313	0.00103135	-5.17351	-9.14893	-7.59932
5Mm106	43.2	2.4	0	0	434	279	294	0.0030522	0.00245738	0.00203501	-9.61897	-9.9317	-10.2038
5Mm107	48.9	2.3	58	25.2174	69666	28597	32380	0.489941	0.251877	0.224128	-2.23095	-3.19084	-3.35924
5Mm108	45.8	0.3	1	3.33333	501	144	488	0.00352339	0.00126833	0.00337785	-6.41186	-7.88589	-6.47271
5Mm109	49.2	1.2	33	27.5	41035	12531	11877	0.288587	0.110371	0.0822104	-2.05595	-3.4426	-3.86757
5Mm110	44.4	0.5	19	38	7101	23591	4276	0.0499393	0.207785	0.0295977	-3.32368	-1.26683	-4.07837
5Mm111	40	0.3	4	13.3333	970	1010	977	0.00682173	0.00889591	0.00676261	-5.45868	-5.07568	-5.47124
5Mm112	50	2.5	31	12.4	44104	8838	9589	0.310171	0.0778436	0.0663733	-3.01079	-5.00521	-5.23518
5Mm113	43.7	0.8	0	0	137	114	97	0.000963482	0.00100409	0.000671416	-9.69753	-9.63796	-10.2186
5Mm114	47.9	3.6	48	13.3333	53595	15706	21767	0.376918	0.138336	0.150667	-3.25567	-4.70175	-4.57856
5Mm115	42.6	1.3	13	10	11879	32490	9807	0.0835416	0.286166	0.0678823	-3.95987	-2.18359	-4.25933
5Mm116	46.9	0.9	14	15.5556	2637	2386	2709	0.0185453	0.0210155	0.0187512	-5.6008	-5.4204	-5.58487
5Mm117	44	0.3	2	6.66667	1412	348	630	0.00993019	0.00306512	0.00436074	-4.917	-6.61287	-6.10424
5Mm118	46.4	0.3	2	6.66667	1812	1511	1274	0.0127433	0.0133086	0.00881839	-4.55715	-4.49453	-5.0883
5Mm119	45.1	0.3	1	3.33333	663	159	156	0.00466269	0.00140044	0.0010798	-6.00766	-7.74293	-8.11805
5Mm120	46.7	1.4	9	6.42857	9896	2596	4578	0.0695957	0.0228651	0.0316881	-4.33028	-5.93613	-5.46534
5Mm121	44.2	0.9	4	4.44444	3139	1092	638	0.0220757	0.00961815	0.00441612	-5.3494	-6.54802	-7.671
5Mm122	40	0.2	2	10	481	433	380	0.00338273	0.00381379	0.00263029	-5.88567	-5.71263	-6.24863
5Mm123	43.8	0.5	2	4	993	468	380	0.00698348	0.00412206	0.00263029	-6.16184	-6.92242	-7.57056
5Mm124	40.3	0.5	1	2	125	177	88	0.000879089	0.00155899	0.00060912	-9.1517	-8.32518	-9.68099
6Mm1	50	3	0	0	0	0	0	0	0	0
6Mm2	41.4	0.3	0	0	2105	1014	1636	0.0148039	0.00893114	0.0113241	-4.34092	-5.06997	-4.7275
6Mm3	39.3	1.5	10	6.66667	3098	2011	7404	0.0217873	0.0177125	0.0512491	-6.10533	-6.40405	-4.87129
6Mm4	41.8	1.5	8	5.33333	4361	14073	6785	0.0306697	0.123953	0.0469645	-5.61201	-3.5971	-4.99725
6Mm5	40.5	1.3	4	3.07692	1340	812	1440	0.00942383	0.00715196	0.00996742	-7.10798	-7.50596	-7.02708
6Mm6	42.2	0.2	1	5	1433	491	163	0.0100779	0.00432464	0.00112826	-4.31074	-5.53127	-7.46976
6Mm7	39.1	2.1	7	3.33333	2520	1534	1334	0.0177224	0.0135112	0.0092337	-6.88867	-7.28009	-7.82926
6Mm8	36.7	0.6	0	0	65	35	40	0.000457126	0.000308274	0.000276873	-10.3582	-10.9265	-11.0815
6Mm9	38.2	4.4	6	1.36364	3464	5752	8127	0.0243613	0.0506626	0.0562536	-7.49677	-6.44044	-6.28941
6Mm10	36.4	0.5	1	2	142	95	50	0.000998645	0.000836744	0.000346091	-8.96774	-9.22293	-10.4966
6Mm11	38.7	2	6	3	830	629	3549	0.00583715	0.00554012	0.0245655	-8.42052	-8.49587	-6.34722
6Mm12	41.3	0.6	5	8.33333	1678	1661	3488	0.0118009	0.0146298	0.0241433	-5.66799	-5.35798	-4.63527
6Mm13	38.4	1.6	5	3.125	1110	540	453	0.00780631	0.00475623	0.00313558	-7.67922	-8.39404	-8.99512
6Mm14	36.8	2	1	0.5	668	129	122	0.00469785	0.00113621	0.000844462	-8.73378	-10.7816	-11.2097
6Mm15	39.3	4.6	21	4.56522	8463	6941	6524	0.0595178	0.0611351	0.0451579	-6.27217	-6.23349	-6.67051
6Mm16	36.5	0.7	0	0	55	43	27	0.000386799	0.000378737	0.000186889	-10.8216	-10.8519	-11.871
6Mm17	38.2	0.2	0	0	12	11	18	8.43925e-05	9.68861e-05	0.000124593	-11.2106	-11.0114	-10.6486
6Mm18	36.7	0.3	0	0	78	31	25	0.000548552	0.000273043	0.000173045	-9.09512	-10.1016	-10.7596
6Mm19	39.2	0.9	2	2.22222	316	198	244	0.00222234	0.00174395	0.00168892	-8.6617	-9.01142	-9.05768
6Mm20	43	0.5	6	12	5729	2326	1448	0.0402904	0.020487	0.0100228	-3.63342	-4.60915	-5.64057
6Mm21	47.3	0.7	10	14.2857	7122	3439	9055	0.050087	0.0302901	0.062677	-3.80485	-4.53044	-3.48135
6Mm22	44.1	1.2	17	14.1667	7659	6379	2621	0.0538635	0.0561851	0.0181421	-4.47758	-4.4167	-6.04755
6Mm23	39.9	0.2	1	5	2064	201	156	0.0145155	0.00177037	0.0010798	-3.78433	-6.8198	-7.53309
6Mm24	44.4	1.9	4	2.10526	3570	2181	4960	0.0251068	0.0192099	0.0343322	-6.24178	-6.62801	-5.79029
6Mm25	40.5	0.2	1	5	183	340	1353	0.00128699	0.00299466	0.00936522	-7.27986	-6.06146	-4.41654
6Mm26	42.2	0.2	0	0	176	194	953	0.00123776	0.00170872	0.00659649	-7.33613	-6.87094	-4.92216
6Mm27	39.6	0.7	1	1.42857	471	192	700	0.00331241	0.0016911	0.00484527	-7.72333	-8.69325	-7.17463
6Mm28	43.8	1.5	16	10.6667	5165	4997	5645	0.036324	0.0440127	0.0390737	-5.3679	-5.0909	-5.26262
6Mm29	39.6	1.6	3	1.875	4076	1182	586	0.0286653	0.0104109	0.00405618	-5.80262	-7.26384	-8.62373
6Mm30	42.7	1	5	5	1199	2191	1147	0.00843222	0.019298	0.00793932	-6.88987	-5.69541	-6.97677
6Mm31	46.4	0.2	1	5	932	70	54	0.00655449	0.000616548	0.000373778	-4.93137	-8.34157	-9.0636
6Mm32	43.6	2.2	21	9.54545	11320	4488	7168	0.0796103	0.0395295	0.0496156	-4.7884	-5.79843	-5.47057
6Mm33	38.7	5.5	71	12.9091	10592	11201	4920	0.0744905	0.0986565	0.0340553	-6.20623	-5.80087	-7.33541
6Mm34	38.3	1.1	1	0.909091	635	101	102	0.00446577	0.000889591	0.000706025	-7.94438	-10.2721	-10.6055
6Mm35	41.8	0.4	1	2.5	951	46	218	0.00668811	0.00040516	0.00150896	-5.90226	-9.94729	-8.05031
6Mm36	40.1	0.2	2	10	920	732	1239	0.00647009	0.00644733	0.00857613	-4.95007	-4.95515	-4.54353
6Mm37	48.1	0.4	7	17.5	3234	2768	1220	0.0227438	0.0243801	0.00844462	-4.13646	-4.03623	-5.56582
6Mm38	43.6	0.3	0	0	482	213	212	0.00338977	0.00187607	0.00146743	-6.46763	-7.32111	-7.67553
6Mm39	48.4	0.3	6	20	12132	4897	3045	0.0853209	0.0431319	0.0210769	-1.81399	-2.79813	-3.83123
6Mm40	43.8	3.2	30	9.375	7533	10231	11148	0.0529774	0.0901129	0.0771644	-5.91655	-5.15019	-5.37399
6Mm41	39.7	0.2	1	5	174	203	108	0.00122369	0.00178799	0.000747556	-7.35262	-6.80552	-8.0636
6Mm42	46.3	0.3	11	36.6667	324	129	898	0.0022786	0.00113621	0.00621579	-7.04067	-8.04459	-5.59288
6Mm43	43.9	0.2	0	0	447	1503	840	0.00314362	0.0132382	0.00581433	-5.99143	-3.91722	-5.10424
6Mm44	40.2	0.2	2	10	840	1914	1401	0.00590748	0.0168582	0.00969746	-5.08131	-3.56848	-4.36625
6Mm45	44.1	2.3	11	4.78261	15696	3174	2429	0.110385	0.027956	0.0168131	-4.38101	-6.36233	-7.0959
6Mm46	47.7	0.5	7	14	5884	13123	10453	0.0413805	0.115585	0.0723537	-3.59491	-2.11297	-2.78879
6Mm47	40.8	0.5	3	6	1013	45	37	0.00712414	0.000396352	0.000256107	-6.13307	-10.3009	-10.931
6Mm48	39.6	3.9	34	8.71795	9611	4140	4238	0.0675914	0.0364644	0.0293347	-5.85049	-6.74084	-7.05472
6Mm49	36.8	0.2	0	0	12	15	15	8.43925e-05	0.000132117	0.000103827	-11.2106	-10.564	-10.9116
6Mm50	38.4	1.2	1	0.833333	1536	147	289	0.0108022	0.00129475	0.0020004	-6.79556	-9.85614	-9.22853
6Mm51	36.6	1.4	0	0	140	112	86	0.00098458	0.000986477	0.000595276	-10.4736	-10.4709	-11.1996
6Mm52	37.5	0.5	0	0	47	42	47	0.000330537	0.000369929	0.000325325	-10.5629	-10.4005	-10.5858
6Mm53	36.3	0.7	0	0	338	46	59	0.00237706	0.00040516	0.000408387	-8.20203	-10.7546	-10.7432
6Mm54	39.5	3	15	5	2121	1647	1450	0.0149164	0.0145065	0.0100366	-7.65192	-7.69212	-8.22354
6Mm55	43.4	0.3	2	6.66667	1405	2674	1769	0.00988096	0.0235521	0.0122447	-4.92417	-3.67103	-4.61473
6Mm56	38.9	3.5	4	1.14286	2329	2487	3783	0.0163792	0.0219051	0.0261852	-7.73935	-7.31995	-7.06246
6Mm57	44	1.4	19	13.5714	9409	36799	18785	0.0661708	0.324119	0.130026	-4.40309	-2.11083	-3.42855
6Mm58	47.4	0.7	13	18.5714	7831	19471	10940	0.0550732	0.171497	0.0757247	-3.66793	-2.02917	-3.20852
6Mm59	43.9	0.7	4	5.71429	2254	2325	5643	0.0158517	0.0204782	0.0390598	-5.46464	-5.09519	-4.1636
6Mm60	38.1	0.9	0	0	62	61	43	0.000436028	0.000537278	0.000297638	-11.0113	-10.71	-11.5622
6Mm61	36.6	1.9	0	0	260	221	267	0.00182851	0.00194653	0.00184812	-10.0211	-9.93088	-10.0057
6Mm62	38.4	5.4	10	1.85185	10107	5792	8553	0.0710796	0.0510149	0.0592023	-6.24738	-6.7259	-6.51116
6Mm63	43.4	0.9	4	4.44444	989	1399	606	0.00695535	0.0123222	0.00419462	-7.01566	-6.1906	-7.74524
6Mm64	46	0.4	6	15	1303	227	2591	0.00916362	0.00199938	0.0179344	-5.44794	-7.64431	-4.4792
6Mm65	48	0.8	28	35	19615	8828	10877	0.137947	0.0777555	0.0752886	-2.53589	-3.36298	-3.4095
6Mm66	41.1	0.2	1	5	279	339	373	0.00196213	0.00298585	0.00258184	-6.67144	-6.06571	-6.27546
6Mm67	47.9	0.6	3	5	1253	366	938	0.00881199	0.00322367	0.00649266	-6.08935	-7.54012	-6.53001
6Mm68	39.7	0.4	0	0	412	94	278	0.00289748	0.000827936	0.00192426	-7.10906	-8.91627	-7.69955
6Mm69	48.1	0.5	8	16	13537	3691	3836	0.0952018	0.0325097	0.0265521	-2.39287	-3.94299	-4.23503
6Mm70	40.5	0.2	1	5	96	24	18	0.00067514	0.000211388	0.000124593	-8.2106	-9.88589	-10.6486
6Mm71	44.9	0.3	9	30	1746	6905	585	0.0122791	0.0608181	0.00404926	-4.61068	-2.30239	-6.21116
6Mm72	46.4	0.8	11	13.75	12713	6325	5876	0.0894069	0.0557095	0.0406726	-3.16154	-3.844	-4.29787
6Mm73	45.3	1.1	19	17.2727	14354	6656	10058	0.100948	0.0586249	0.0696196	-3.44583	-4.22985	-3.98187
6Mm74	47.7	0.6	8	13.3333	7491	5906	4072	0.052682	0.052019	0.0281856	-3.50958	-3.52785	-4.41193
6Mm75	44.2	0.2	1	5	401	216	555	0.00282012	0.00190249	0.00384161	-6.1481	-6.71597	-5.70215
6Mm76	49.3	0.7	7	10	12682	3242	3387	0.0891889	0.028555	0.0234442	-2.97242	-4.61554	-4.90005
6Mm77	42.9	0.5	4	8	891	195	225	0.00626615	0.00171753	0.00155741	-6.31821	-8.18545	-8.32664
6Mm78	40.6	0.3	9	30	45	47	31	0.000316472	0.000413968	0.000214576	-9.88867	-9.50123	-10.4493
6Mm79	48.5	1.8	20	11.1111	21662	24715	8316	0.152343	0.217685	0.0575618	-3.56261	-3.04768	-4.96674
6Mm80	42.7	3.7	11	2.97297	9086	4180	4662	0.0638992	0.0368167	0.0322695	-5.85558	-6.65102	-6.84121
6Mm81	40.1	1.2	1	0.833333	1565	142	346	0.0110062	0.00125071	0.00239495	-6.76857	-9.90607	-8.96882
6Mm82	43	1.2	6	5	3184	1621	4638	0.0223922	0.0142775	0.0321034	-5.7439	-6.39315	-5.22417
6Mm83	39.9	0.6	0	0	262	95	121	0.00184257	0.000836744	0.00083754	-8.3471	-9.48596	-9.48459
6Mm84	44.3	1.1	5	4.54545	1680	482	977	0.011815	0.00424537	0.00676261	-6.54075	-8.0174	-7.34571
6Mm85	47.5	0.7	1	1.42857	211	216	203	0.0014839	0.00190249	0.00140513	-8.88182	-8.52332	-8.96051
6Mm86	44.1	0.9	4	4.44444	712	381	1934	0.00500729	0.00335578	0.0133868	-7.48975	-8.06713	-6.07104
6Mm87	38	4.3	3	0.697674	1303	424	347	0.00916362	0.00373452	0.00240187	-8.8742	-10.1692	-10.806
6Mm88	36.5	0.3	0	0	39	19	21	0.000274276	0.000167349	0.000145358	-10.0951	-10.8079	-11.0111
6Mm89	39.3	2.1	6	2.85714	2295	896	1089	0.0161401	0.00789181	0.00753786	-7.0236	-8.05582	-8.12202
6Mm90	43.6	0.9	3	3.33333	14959	4545	3620	0.105202	0.0400316	0.025057	-3.09676	-4.49071	-5.16664
6Mm91	38.4	3.1	1	0.322581	830	243	250	0.00583715	0.0021403	0.00173045	-9.05279	-10.5002	-10.8069
6Mm92	44.6	1.1	9	8.18182	8883	1231	4526	0.0624716	0.0108424	0.0313281	-4.13816	-6.66467	-5.1339
6Mm93	49	1.8	31	17.2222	34199	7153	8838	0.240512	0.0630024	0.061175	-2.90382	-4.83645	-4.87891
6Mm94	43.4	0.7	6	8.57143	11460	1817	4760	0.0805949	0.0160038	0.0329478	-3.11859	-5.45087	-4.4091
6Mm95	49.2	0.3	7	23.3333	3663	1090	3836	0.0257608	0.00960053	0.0265521	-3.54171	-4.9657	-3.49807
6Mm96	43.4	1.9	18	9.47368	5048	5919	3580	0.0355011	0.0521335	0.0247801	-5.74199	-5.18764	-6.26067
6Mm97	46.4	0.4	3	7.5	3891	192	735	0.0273643	0.0016911	0.00508754	-3.86963	-7.88589	-6.29689
6Mm98	43.5	0.3	2	6.66667	1460	428	561	0.0102678	0.00376975	0.00388314	-4.86877	-6.31435	-6.2716
6Mm99	46.7	0.9	5	5.55556	4286	6608	2989	0.0301422	0.0582021	0.0206893	-4.90007	-3.95078	-5.44297
6Mm100	42.2	0.9	8	8.88889	4292	1599	2653	0.0301844	0.0140837	0.0183636	-4.89805	-5.99782	-5.61501
6Mm101	47.2	0.2	2	10	2100	555	539	0.0147687	0.00488834	0.00373086	-3.75939	-5.35451	-5.74435
6Mm102	43.6	0.2	2	10	5959	1332	1560	0.0419079	0.011732	0.010798	-2.2547	-4.09148	-4.21116
6Mm103	47.7	0.7	9	12.8571	7394	5915	5044	0.0519999	0.0520983	0.0349136	-3.75077	-3.74805	-4.32549
6Mm104	40.4	0.7	3	4.28571	1255	23950	38	0.00882605	0.210947	0.000263029	-6.30944	-1.73047	-11.3779
6Mm105	44.3	0.7	16	22.8571	7678	1773	2270	0.0539972	0.0156163	0.0157125	-3.6964	-5.48623	-5.47737
6Mm106	39	1.3	9	6.92308	136	148	169	0.000956449	0.00130356	0.00116979	-10.4085	-9.96184	-10.1181
6Mm107	44.4	0.4	7	17.5	13620	7077	1299	0.0957855	0.062333	0.00899144	-2.06212	-2.68193	-5.4753
6Mm108	48.6	1.1	41	37.2727	85316	24669	35834	0.600003	0.21728	0.248036	-0.874462	-2.33987	-2.14888
6Mm109	44	0.8	3	3.75	310	117	351	0.00218014	0.00103052	0.00242956	-8.51943	-9.60049	-8.36316
6Mm110	46.8	0.3	3	10	7083	1654	4028	0.0498127	0.0145681	0.0278811	-2.59038	-4.36407	-3.4276
6Mm111	44.5	0.2	5	25	312	155	215	0.00219421	0.00136521	0.00148819	-6.51016	-7.19473	-7.0703
6Mm112	46.7	0.3	3	10	1995	508	4577	0.0140303	0.00447438	0.0316812	-4.41835	-6.06713	-3.24327
6Mm113	45.1	0.2	1	5	282	58	53	0.00198322	0.000510854	0.000366856	-6.65601	-8.61287	-9.09057
6Mm114	48.3	0.9	8	8.88889	9649	3130	4280	0.0678586	0.0275685	0.0296254	-3.72932	-5.02883	-4.92502
6Mm115	42.4	0.6	8	13.3333	2517	53126	256	0.0177013	0.467925	0.00177198	-5.08303	-0.358686	-8.40345
6Mm116	39.1	1.1	22	20	11397	6835	2530	0.0801518	0.0602015	0.0175122	-3.77862	-4.19156	-5.973
6Mm117	36.8	0.2	4	20	14	7	6	9.8458e-05	6.16548e-05	4.15309e-05	-10.9882	-11.6635	-12.2335
6Mm118	38.3	2.4	18	7.5	884	688	35360	0.00621692	0.00605979	0.244755	-8.59262	-8.62955	-3.29362
6Mm119	36.3	0.2	9	45	21	7	9	0.000147687	6.16548e-05	6.22963e-05	-10.4032	-11.6635	-11.6486
6Mm120	38	0.9	4	4.44444	746	988	2365	0.0052464	0.00870213	0.0163701	-7.42245	-6.69241	-5.78079
6Mm121	44	1.2	11	9.16667	4028	2785	2686	0.0283278	0.0245298	0.018592	-5.40467	-5.61236	-6.01221
6Mm122	46.8	0.2	6	30	4771	3241	291	0.0335531	0.0285462	0.00201425	-2.57548	-2.80863	-6.63361
6Mm123	43.8	2.9	21	7.24138	9272	16478	6162	0.0652073	0.145135	0.0426522	-5.47488	-4.32058	-6.08729
6Mm124	39	1.8	3	1.66667	2103	19811	557	0.0147898	0.174492	0.00385545	-6.92725	-3.36677	-8.86688
6Mm125	43.1	1.3	6	4.61538	1787	1102	818	0.0125675	0.00970623	0.00566205	-6.69268	-7.06539	-7.84297
6Mm126	39.6	1.1	9	8.18182	1566	12830	159	0.0110132	0.113004	0.00110057	-6.64212	-3.28305	-9.96504
6Mm127	43.6	6.5	42	6.46154	18577	11556	13722	0.130647	0.101783	0.0949812	-5.6367	-5.99687	-6.09665
6Mm128	40.2	0.8	6	7.5	1109	1758	423	0.00779928	0.0154842	0.00292793	-6.68052	-5.69113	-8.09398
7Mm1	0	3	0	0	0	0	0	0	0	0
7Mm2	43.8	1.5	24	16	33720	5390	12148	0.237143	0.0474742	0.0840862	-2.66113	-4.98168	-4.15695
7Mm3	48.4	0.7	27	38.5714	35480	8684	11986	0.249521	0.0764872	0.0829649	-1.4882	-3.19407	-3.07678
7Mm4	40	0.9	8	8.88889	61	60	59	0.000428995	0.00052847	0.000408387	-11.0347	-10.7339	-11.1058
7Mm5	44.1	1.1	19	17.2727	6045	889	1093	0.0425127	0.00783016	0.00756555	-4.69346	-7.13425	-7.18384
7Mm6	38.4	4.3	14	3.25581	2181	921	870	0.0153383	0.00811201	0.00602198	-8.13105	-9.05006	-9.47988
7Mm7	42	0.8	0	0	26	28	36	0.000182851	0.000246619	0.000249185	-12.0951	-11.6635	-11.6486
7Mm8	39.4	1.1	13	11.8182	392	209	280	0.00275682	0.00184084	0.00193811	-8.64028	-9.22293	-9.14864
7Mm9	43.6	0.7	19	27.1429	13533	19833	11558	0.0951737	0.174686	0.0800024	-2.87872	-2.00259	-3.12924
7Mm10	39.2	1.1	3	2.72727	270	4578	76	0.00189883	0.0403222	0.000526058	-9.17818	-4.76978	-11.03
7Mm11	41.7	1.4	7	5	172	127	78	0.00120963	0.00111859	0.000539902	-10.1766	-10.2895	-11.3404
7Mm12	48	1.3	32	24.6154	87824	8705	37939	0.617641	0.0766721	0.262607	-1.07367	-4.08367	-2.30754
7Mm13	40.2	1	6	6	96	67	63	0.00067514	0.000590124	0.000436074	-10.5325	-10.7267	-11.1631
7Mm14	43.4	0.6	10	16.6667	69	98	48	0.000485257	0.000863167	0.000332247	-10.272	-9.44111	-10.8185
7Mm15	50.7	1.1	48	43.6364	81873	365038	797621	0.575789	3.21519	5.52099	-0.933891	1.5474	2.32742
7Mm16	41.9	0.5	3	6	75	69	67	0.000527453	0.00060774	0.000463762	-9.88867	-9.68426	-10.0743
7Mm17	40.8	3.8	15	3.94737	60	269	118	0.000421963	0.00236931	0.000816774	-13.1366	-10.6473	-12.1838
7Mm18	44.3	0.3	10	33.3333	1282	386	736	0.00901594	0.00339982	0.00509446	-5.05634	-6.46336	-5.87989
7Mm19	50.5	1.1	36	32.7273	111765	6880	14856	0.786011	0.0605979	0.102831	-0.484882	-4.18209	-3.41916
7Mm20	44	0.2	4	20	166	741	123	0.00116743	0.0065266	0.000851383	-7.42052	-4.93752	-7.87598
7Mm21	50.1	0.2	12	60	7566	6348	6566	0.0532095	0.0559121	0.0454486	-1.91024	-1.83877	-2.13769
7Mm22	42.6	0.4	3	7.5	120	1096	66	0.000843925	0.00965338	0.00045684	-8.88867	-5.37282	-9.7741
7Mm23	40.1	0.5	7	14	75	547	36	0.000527453	0.00481788	0.000249185	-9.88867	-6.69739	-10.9705
7Mm24	42.7	0.4	4	10	336	8280	23	0.00236299	0.0729288	0.000159202	-7.40324	-2.45544	-11.2949
7Mm25	49.2	0.6	23	38.3333	35398	23366	10054	0.248944	0.205804	0.0695919	-1.26914	-1.54369	-3.10797
7Mm26	42.8	0.3	5	16.6667	723	267	181	0.00508465	0.00235169	0.00125285	-5.88267	-6.99512	-7.90361
7Mm27	49.6	1.5	48	32	33259	18506	54410	0.233901	0.162998	0.376616	-2.68099	-3.20204	-1.9938
7Mm28	44.6	0.7	14	20	6130	2732	10061	0.0431105	0.024063	0.0696404	-4.02124	-4.86247	-3.32936
7Mm29	49.6	1	49	49	80200	25208	37071	0.564023	0.222028	0.256599	-0.826173	-2.17119	-1.96241
7Mm30	40.8	2.8	5	1.78571	152	115	369	0.00106897	0.0010129	0.00255415	-11.355	-11.4327	-10.0984
7Mm31	44.7	0.5	7	14	8719	3502	11275	0.0613182	0.030845	0.0780435	-3.02754	-4.01882	-2.67958
7Mm32	47.4	1.6	16	10	8535	10493	5476	0.0600242	0.0924205	0.0379039	-4.73638	-4.11371	-5.39958
7Mm33	44.4	0.5	0	0	118	65	262	0.00082986	0.000572509	0.00181352	-9.23484	-9.77041	-8.10699
7Mm34	46.5	0.2	1	5	326	55	69	0.00229266	0.000484431	0.000477605	-6.44683	-8.68949	-8.70997
7Mm35	44.7	0.5	0	0	120	92	53	0.000843925	0.00081032	0.000366856	-9.2106	-9.26922	-10.4125
7Mm36	46.6	0.3	1	3.33333	562	41	50	0.00395238	0.000361121	0.000346091	-6.2461	-9.69826	-9.7596
7Mm37	44.5	1	4	4	1733	2854	1522	0.0121877	0.0251375	0.010535	-6.35843	-5.31401	-6.56867
7Mm38	0	6.9	0	0	0	0	0	0	0	0
7Mm39	42	2.3	3	1.30435	1270	433	308	0.00893154	0.00381379	0.00213192	-8.00851	-9.23619	-10.0753
7Mm40	39.6	1.9	5	2.63158	503	459	616	0.00353745	0.00404279	0.00426384	-9.06907	-8.87643	-8.79963
7Mm41	45.1	0.4	11	27.5	2454	3927	3134	0.0172583	0.0345883	0.021693	-4.53464	-3.53164	-4.2047
7Mm42	49.7	3.1	120	38.7097	125552	50569	138307	0.882971	0.445403	0.957336	-1.81183	-2.79908	-1.69517
7Mm43	44.2	0.6	11	18.3333	7667	3911	25228	0.0539198	0.0344474	0.174624	-3.47608	-4.12249	-1.78071
7Mm44	39.9	1.4	9	6.42857	467	504	1399	0.00328428	0.00443915	0.00968362	-8.73564	-8.30093	-7.17566
7Mm45	47.1	0.9	3	3.33333	963	1044	1220	0.0067725	0.00919537	0.00844462	-7.05409	-6.61287	-6.73575
7Mm46	43.4	0.7	2	2.85714	1614	1288	506	0.0113508	0.0113445	0.00350244	-5.94649	-5.94729	-7.64285
7Mm47	38.7	5.3	5	0.943396	2523	1016	2914	0.0177435	0.00894875	0.0201702	-8.22256	-9.21009	-8.03763
7Mm48	41.7	0.7	6	8.57143	5434	1398	1472	0.0382158	0.0123133	0.0101889	-4.19512	-5.82906	-6.10228
7Mm49	40.1	2.3	5	2.17391	2323	233	220	0.016337	0.00205222	0.0015228	-7.13735	-10.1302	-10.5607
7Mm50	42.4	0.2	1	5	293	32	96	0.00206058	0.00028185	0.000664494	-6.6008	-9.47085	-8.23353
7Mm51	38.2	0.5	1	2	361	592	448	0.00253881	0.00521423	0.00310097	-7.62163	-6.58333	-7.33306
7Mm52	42.9	0.5	0	0	143	11	9	0.00100568	9.68861e-05	6.22963e-05	-8.95762	-12.3334	-12.9705
7Mm53	36.6	0.2	1	5	10577	114	532	0.074385	0.00100409	0.00368241	-1.42692	-7.63796	-5.76321
7Mm54	38.1	0.7	0	0	128	103	149	0.000900187	0.000907206	0.00103135	-9.60291	-9.59171	-9.40668
7Mm55	36.9	0.8	0	0	433	50	42	0.00304516	0.000440391	0.000290716	-8.03734	-10.827	-11.4262
7Mm56	38.7	1.4	3	2.14286	6906	161	351	0.0485679	0.00141806	0.00242956	-4.84928	-9.94729	-9.17052
7Mm57	41.3	0.6	1	1.66667	439	87	111	0.00308736	0.000766281	0.000768322	-7.60244	-9.61287	-9.60904
7Mm58	44.8	0.2	1	5	1122	19	19	0.0078907	0.000167349	0.000131515	-4.6637	-10.2229	-10.5706
7Mm59	48.3	0.2	1	5	2247	855	661	0.0158025	0.00753069	0.00457532	-3.66177	-4.73107	-5.44998
7Mm60	44.5	1.8	12	6.66667	8136	3600	2780	0.0572181	0.0317082	0.0192426	-4.97538	-5.827	-6.54755
7Mm61	46.8	0.6	5	8.33333	2226	3453	1233	0.0156548	0.0304134	0.0085346	-5.26028	-4.30218	-6.1355
7Mm62	44	1.2	6	5	2043	1211	1951	0.0143678	0.0106663	0.0135045	-6.38405	-6.81383	-6.47345
7Mm63	46.6	0.2	3	15	733	969	7047	0.00515498	0.00853479	0.048778	-5.27789	-4.5505	-2.0357
7Mm64	44	1.1	2	1.81818	753	677	517	0.00529563	0.0059629	0.00357858	-7.69848	-7.52727	-8.2639
7Mm65	39.2	1.3	0	0	556	314	799	0.00391019	0.00276566	0.00553053	-8.37706	-8.87667	-7.87688
7Mm66	41.9	0.6	2	3.33333	492	542	306	0.00346009	0.00477384	0.00211808	-7.43801	-6.97367	-8.14606
7Mm67	40.2	2.2	1	0.454545	372	384	608	0.00261617	0.00338221	0.00420846	-9.71583	-9.34532	-9.02999
7Mm68	44.2	1.7	4	2.35294	4575	726	2040	0.0321747	0.00639448	0.0141205	-5.72347	-8.05449	-6.9116
7Mm69	40.3	0.3	0	0	31	28	20	0.000218014	0.000246619	0.000138436	-10.4263	-10.2485	-11.0815
7Mm70	42.4	0.4	1	2.5	3183	36	65	0.0223851	0.000317082	0.000449918	-4.15939	-10.3009	-9.79612
7Mm71	40.8	0.3	0	0	256	623	537	0.00180037	0.00548728	0.00371702	-7.38052	-5.77273	-6.33467
7Mm72	43.8	0.5	1	2	739	539	390	0.00519717	0.00474742	0.00269951	-6.58806	-6.71864	-7.53309
7Mm73	39	2.1	1	0.47619	961	178	239	0.00675844	0.00156779	0.00165431	-8.27948	-10.3874	-10.3099
7Mm74	45	0.4	2	5	544	41	64	0.0038258	0.000361121	0.000442996	-6.7081	-10.1133	-9.81849
7Mm75	47.3	2.4	43	17.9167	21565	13637	20527	0.15166	0.120112	0.142084	-3.98412	-4.32058	-4.07822
7Mm76	43.7	3.5	23	6.57143	17025	13889	8907	0.119732	0.122332	0.0616526	-4.86948	-4.83848	-5.82705
7Mm77	39.2	0.4	3	7.5	89	123	135	0.000625911	0.00108336	0.000934445	-9.31983	-8.52834	-8.74167
7Mm78	36.7	0.2	0	0	8	5	9	5.62617e-05	4.40391e-05	6.22963e-05	-11.7956	-12.1489	-11.6486
7Mm79	37.9	0.3	0	0	12	15	7	8.43925e-05	0.000132117	4.84527e-05	-11.7956	-11.1489	-12.5961
7Mm80	36.4	1.2	14	11.6667	82	75	48	0.000576682	0.000660587	0.000332247	-11.023	-10.827	-11.8185
7Mm81	37.5	0.5	0	0	68	56	24	0.000478224	0.000493238	0.000166124	-10.03	-9.98543	-11.5555
7Mm82	36.6	0.6	1	1.66667	189	302	59	0.00132918	0.00265996	0.000408387	-8.81828	-7.81741	-10.5208
7Mm83	38.4	1.5	4	2.66667	1487	2053	1035	0.0104576	0.0180825	0.00716408	-7.16426	-6.37423	-7.70997
7Mm84	42	1.1	10	9.09091	3703	2562	5259	0.0260421	0.0225657	0.0364018	-5.40051	-5.60723	-4.91735
7Mm85	39	3	7	2.33333	5024	1746	2764	0.0353323	0.0153785	0.0191319	-6.40783	-7.60791	-7.29284
7Mm86	36.8	1.6	0	0	177	139	136	0.00124479	0.00122429	0.000941367	-10.328	-10.3519	-10.731
7Mm87	39.4	0.9	0	0	98	91	90	0.000689206	0.000801512	0.000622963	-10.3508	-10.133	-10.4966
7Mm88	44.1	0.7	0	0	310	73	104	0.00218014	0.000642971	0.000719869	-8.32679	-10.0884	-9.92541
7Mm89	46.5	0.2	1	5	597	20	43	0.00419853	0.000176157	0.000297638	-5.57397	-10.1489	-9.39223
7Mm90	41.5	0.4	2	5	1910	246	164	0.0134325	0.00216673	0.00113518	-4.8962	-7.52834	-8.46094
7Mm91	43.6	1.1	15	13.6364	13838	9913	6554	0.0973187	0.087312	0.0453656	-3.49864	-3.65518	-4.59976
7Mm92	49.2	0.2	1	5	274	2680	168	0.00192696	0.023605	0.00116287	-6.69753	-3.08284	-7.42617
7Mm93	43.5	0.2	2	10	1123	469	2560	0.00789774	0.00413087	0.0177198	-4.66242	-5.59741	-3.49656
7Mm94	49.6	0.2	1	5	511	362	431	0.00359372	0.00318843	0.0029833	-5.79838	-5.97101	-6.06695
7Mm95	44.7	0.2	1	5	205	212	125	0.00144171	0.00186726	0.000865227	-7.11608	-6.74293	-7.85271
7Mm96	49.1	0.6	11	18.3333	17641	14924	11208	0.124064	0.131448	0.0775797	-2.27388	-2.19047	-2.95121
7Mm97	44	1.1	19	17.2727	25984	3872	7720	0.182738	0.0341039	0.0534364	-2.58966	-5.01142	-4.36354
7Mm98	50.3	0.2	3	15	4949	462	1704	0.0348049	0.00406922	0.0117948	-2.52264	-5.61911	-4.08378
7Mm99	40.7	0.2	0	0	193	133	74	0.00135731	0.00117144	0.000512214	-7.2031	-7.41557	-8.60904
7Mm100	49.7	0.3	5	16.6667	9849	15919	1904	0.0692652	0.140212	0.0131791	-2.11476	-1.09735	-4.50863
7Mm101	44	1.1	32	29.0909	9200	4193	16147	0.0647009	0.0369312	0.111767	-4.08757	-4.89652	-3.29894
7Mm102	38.7	0.9	42	46.6667	148	94	170	0.00104084	0.000827936	0.00117671	-9.75603	-10.0862	-9.57902
7Mm103	36.7	0.2	12	60	13	8	17	9.14253e-05	7.04626e-05	0.000117671	-11.0951	-11.4709	-10.731
7Mm104	39.3	0.4	25	62.5	2066	1524	3927	0.0145296	0.0134231	0.027182	-4.78293	-4.89721	-3.87928
7Mm105	42.3	0.2	5	25	34	99	70	0.000239112	0.000871975	0.000484527	-9.7081	-7.8415	-8.68921
7Mm106	39.5	1	34	34	295	279	296	0.00207465	0.00245738	0.00204886	-8.91292	-8.66866	-8.93096
7Mm107	44.7	0.5	15	30	23486	47354	5853	0.16517	0.417086	0.0405134	-1.59797	-0.261584	-3.62546
7Mm108	39.4	1.5	26	17.3333	94	112	100	0.000661075	0.000986477	0.000692182	-11.1479	-10.5704	-11.0815
7Mm109	43.9	0.4	2	5	885	686	380	0.00622395	0.00604217	0.00263029	-6.00603	-6.04879	-7.24863
7Mm110	39	1.1	37	33.6364	80	52	74	0.000562617	0.000458007	0.000512214	-10.9331	-11.2298	-11.0685
7Mm111	44.3	1.5	21	14	15847	4694	7035	0.111447	0.0413439	0.048695	-3.75053	-5.18114	-4.94505
7Mm112	37.9	0.2	0	0	226	123	77	0.00158939	0.00108336	0.00053298	-6.97538	-7.52834	-8.5517
7Mm113	44.4	1.6	9	5.625	13495	9009	13395	0.0949064	0.0793497	0.0927177	-4.07542	-4.3337	-4.10908
7Mm114	47.6	0.3	1	3.33333	6668	364	1243	0.0468941	0.00320605	0.00860382	-2.67748	-6.54802	-5.12384
7Mm115	44.1	1.9	9	4.73684	5258	3568	3500	0.036978	0.0314263	0.0242264	-5.68319	-5.91788	-6.29328
7Mm116	38.3	0.3	4	13.3333	191	1219	145	0.00134325	0.0107367	0.00100366	-7.80309	-4.80433	-8.22354
7Mm117	43	0.9	2	2.22222	473	463	1422	0.00332647	0.00407802	0.00984282	-8.07979	-7.78591	-6.51471
7Mm118	39.8	0.5	2	4	90	118	457	0.000632944	0.00103932	0.00316327	-9.62563	-8.91014	-7.30437
7Mm119	43.8	1.3	3	2.30769	1339	934	1196	0.0094168	0.00822651	0.00827849	-7.10906	-7.30402	-7.29493
7Mm120	46.3	0.3	1	3.33333	306	51	79	0.00215201	0.000449199	0.000546823	-7.12313	-9.38339	-9.09967
7Mm121	43.7	0.7	3	4.28571	5513	2317	739	0.0387713	0.0204077	0.00511522	-4.17429	-5.10017	-7.09641
7Mm122	46.9	0.7	10	14.2857	12832	2143	3132	0.0902438	0.0188752	0.0216791	-2.95546	-5.21279	-5.01298
7Mm123	42.8	1.2	18	15	2762	10913	1070	0.0194244	0.0961198	0.00740634	-5.94902	-3.64206	-7.34006
7Mm124	40	0.4	3	7.5	1480	1823	4324	0.0104084	0.0160567	0.0299299	-5.26418	-4.63876	-3.74034
7Mm125	44.6	1.2	10	8.33333	4329	2043	4127	0.0304446	0.0179944	0.0285663	-5.3007	-6.05934	-5.39257
7Mm126	46.5	0.4	11	27.5	3140	1567	1838	0.0220827	0.0138019	0.0127223	-4.17901	-4.85706	-4.97457
7Mm127	43.4	3	6	2	12555	2989	1872	0.0882957	0.0263266	0.0129576	-5.08648	-6.8323	-7.85502
7Mm128	47.9	2.7	82	30.3704	113171	42161	1003352	0.795899	0.371347	6.94502	-1.7623	-2.86212	1.36302
7Mm129	45.2	0.2	6	30	1937	536	4445	0.0136224	0.004721	0.0307675	-3.87595	-5.40477	-2.70052
7Mm130	46.8	0.2	7	35	1297	501	17491	0.00912143	0.00441272	0.121069	-4.4546	-5.50219	-0.724165
7Mm131	43.9	1.8	8	4.44444	4002	2455	3421	0.0281449	0.0216232	0.0236795	-5.99898	-6.37927	-6.24821
7Mm132	45.7	0.9	7	7.77778	8167	1961	6401	0.0574362	0.0172722	0.0443065	-3.96989	-5.70341	-4.34433
7Mm133	44.4	0.8	13	16.25	2124	2891	2939	0.0149375	0.0254634	0.0203432	-5.74299	-4.9735	-5.29738
7Mm134	47.3	1	7	7	5278	5982	4806	0.0371187	0.0526884	0.0332662	-4.75171	-4.24637	-4.9098
7Mm135	42.4	0.2	4	20	1090	872	1570	0.00766566	0.00768043	0.0108673	-4.70545	-4.70267	-4.20194
7Mm136	47.2	0.2	0	0	122	56	78	0.000857991	0.000493238	0.000539902	-7.86482	-8.6635	-8.53309
7Mm137	44.7	2.3	10	4.34783	2295	2005	2636	0.0161401	0.0176597	0.0182459	-7.15484	-7.02503	-6.97792
7Mm138	47	0.2	2	10	413	53	102	0.00290451	0.000466815	0.000706025	-6.10556	-8.74293	-8.14606
7Mm139	44.8	1.4	1	0.714286	563	342	429	0.00395942	0.00301228	0.00296946	-8.46592	-8.86036	-8.88101
7Mm140	46.8	0.4	2	5	456	459	806	0.00320692	0.00404279	0.00557898	-6.96267	-6.6285	-6.16385
7Mm141	45.4	1.4	4	2.85714	1900	800	1643	0.0133622	0.00704626	0.0113725	-6.71113	-7.63435	-6.94373
7Mm142	48.9	1.3	21	16.1538	20288	4501	5873	0.14268	0.039644	0.0406518	-3.18766	-5.03526	-4.99905
7Mm143	42.4	0.3	11	36.6667	57	43	59	0.000400865	0.000378737	0.000408387	-9.54763	-9.62955	-9.52081
7Mm144	40.3	0.2	5	25	14	6	7	9.8458e-05	5.2847e-05	4.84527e-05	-10.9882	-11.8859	-12.0111
7Mm145	48.7	2	62	31	60877	100051	634128	0.42813	0.881232	4.38932	-2.22388	-1.18241	1.134
7Mm146	43.1	0.2	1	5	351	18	48	0.00246848	0.000158541	0.000332247	-6.34023	-10.3009	-9.23353
7Mm147	48.9	2.5	31	12.4	32083	9380	10269	0.22563	0.0826174	0.0710801	-3.46989	-4.91934	-5.13634
8Mm1	36	3	0	0	0	0	0	0	0	0
8Mm2	43.4	0.4	1	2.5	494	1317	618	0.00347416	0.0115999	0.00427768	-6.84719	-5.10781	-6.54703
8Mm3	47.9	0.3	13	43.3333	9774	3093	3594	0.0687377	0.0272426	0.024877	-2.12579	-3.46103	-3.59208
8Mm4	43.5	0.9	17	18.8889	14053	2675	4119	0.0988307	0.0235609	0.028511	-3.18689	-5.25546	-4.98034
8Mm5	38.9	1.1	2	1.81818	2443	1171	3264	0.0171809	0.010314	0.0225928	-6.00055	-6.73676	-5.6055
8Mm6	36.5	0.7	0	0	46	53	42	0.000323505	0.000466815	0.000290716	-11.0794	-10.5503	-11.2335
8Mm7	37.3	0.4	0	0	46	29	22	0.000323505	0.000255427	0.00015228	-10.272	-10.6129	-11.3591
8Mm8	37	0.7	0	0	152	80	283	0.00106897	0.000704626	0.00195887	-9.35499	-9.95628	-8.48119
8Mm9	38.7	0.8	0	0	84	60	65	0.000590748	0.00052847	0.000449918	-10.4032	-10.564	-10.7961
8Mm10	43.1	2.5	7	2.8	3699	916	1245	0.026014	0.00806797	0.00861766	-6.5865	-8.27551	-8.18042
8Mm11	48.2	2.9	30	10.3448	26586	27468	21684	0.186972	0.241933	0.150093	-3.95516	-3.58337	-4.27213
8Mm12	45.2	1.2	8	6.66667	5146	1464	1856	0.0361903	0.0128947	0.0128469	-5.05129	-6.54012	-6.54547
8Mm13	49.3	0.2	3	15	3249	198	5691	0.0228493	0.00174395	0.0393921	-3.12978	-6.8415	-2.34402
8Mm14	41.9	1.4	0	0	989	279	10600	0.00695535	0.00245738	0.0733713	-7.65309	-9.15409	-4.25407
8Mm15	39.7	1.8	1	0.555556	371	250	277	0.00260914	0.00220196	0.00191734	-9.43021	-9.67499	-9.87467
8Mm16	43.1	0.9	12	13.3333	877	312	692	0.00616769	0.00274804	0.0047899	-7.18905	-8.35538	-7.55379
8Mm17	40.8	0.3	7	23.3333	23	22	25	0.000161752	0.000193772	0.000173045	-10.857	-10.5964	-10.7596
8Mm18	41.8	0.6	0	0	258	159	145	0.00181444	0.00140044	0.00100366	-8.36929	-8.74293	-9.22354
8Mm19	0	1.9	0	0	0	0	0	0	0	0
8Mm20	40.2	1	17	17	49	60	35	0.000344603	0.00052847	0.000242264	-11.5028	-10.8859	-12.0111
8Mm21	43.8	1.1	20	18.1818	8291	6793	5751	0.0583082	0.0598316	0.0398074	-4.23766	-4.20045	-4.78832
8Mm22	49.1	0.2	2	10	5353	1925	7837	0.0376461	0.0169551	0.0542463	-2.40943	-3.56021	-1.8824
8Mm23	43.6	2.2	15	6.81818	5050	4318	4178	0.0355152	0.0380322	0.0289193	-5.95292	-5.85414	-6.24932
8Mm24	47.2	0.2	1	5	2366	94	1479	0.0166394	0.000827936	0.0102374	-3.58733	-7.91627	-4.28808
8Mm25	43.5	1.2	13	10.8333	6031	3610	3817	0.0424143	0.0317963	0.0264206	-4.82234	-5.23803	-5.50523
8Mm26	47.3	0.4	5	12.5	3156	1938	1580	0.0221952	0.0170696	0.0109365	-4.17168	-4.5505	-5.19278
8Mm27	44	0.3	7	23.3333	198	778	1590	0.00139248	0.00685249	0.0110057	-7.75117	-5.45219	-4.76864
8Mm28	39	3.4	1	0.294118	895	674	960	0.00629428	0.00593648	0.00664494	-9.07728	-9.16171	-8.99906
8Mm29	43.5	0.5	5	10	2692	534	1973	0.0189321	0.00470338	0.0136567	-4.72302	-6.73209	-5.19424
8Mm30	39.9	2.2	4	1.81818	1177	537	457	0.0082775	0.0047298	0.00316327	-8.05409	-8.86151	-9.44187
8Mm31	44	3.1	19	6.12903	15411	8738	6788	0.108381	0.0769628	0.0469853	-4.83808	-5.33196	-6.04392
8Mm32	38.8	0.8	2	2.5	256	101	247	0.00180037	0.000889591	0.00170969	-8.79556	-9.81264	-8.87012
8Mm33	36.1	1.2	1	0.833333	125	85	76	0.000879089	0.000748665	0.000526058	-10.4147	-10.6464	-11.1555
8Mm34	38.8	2.2	10	4.54545	4173	2292	2314	0.0293475	0.0201875	0.0160171	-6.22812	-6.76789	-7.10175
8Mm35	42.6	0.3	5	16.6667	1079	7204	1570	0.0075883	0.0634516	0.0108673	-5.30504	-2.24123	-4.7869
8Mm36	39.2	0.9	4	4.44444	991	809	801	0.00696942	0.00712553	0.00554437	-7.01274	-6.98078	-7.34276
8Mm37	36.3	0.4	0	0	362	67	52	0.00254584	0.000590124	0.000359934	-7.29571	-9.40477	-10.1181
8Mm38	38	0.6	0	0	37	52	58	0.00026021	0.000458007	0.000401465	-11.1711	-10.3554	-10.5455
8Mm39	41.7	0.3	2	6.66667	90	72	144	0.000632944	0.000634164	0.000996742	-8.88867	-8.88589	-8.23353
8Mm40	38.7	1.3	4	3.07692	109	91	91	0.000766566	0.000801512	0.000629885	-10.7278	-10.6635	-11.0111
8Mm41	42	0.8	6	7.5	2597	8576	233	0.018264	0.0755359	0.00161278	-5.45293	-3.40477	-8.9543
8Mm42	40.5	0.3	0	0	633	303	315	0.00445171	0.00266877	0.00218037	-6.07446	-6.81264	-7.10424
8Mm43	43.7	3	24	8	14514	15106	68767	0.102073	0.133051	0.475993	-4.87729	-4.49491	-2.65595
8Mm44	38.6	1.1	0	0	149	98	89	0.00104787	0.000863167	0.000616042	-10.0358	-10.3156	-10.8022
8Mm45	36.3	3.6	0	0	646	2194	582	0.00454313	0.0193244	0.0040285	-9.63009	-7.54143	-9.80354
8Mm46	37.7	1.6	7	4.375	5744	1103	4164	0.0403959	0.00971503	0.0288224	-5.30772	-7.36364	-5.79474
8Mm47	46.9	1.8	0	0	9	8	4	6.32944e-05	7.04626e-05	2.76873e-05	-14.7956	-14.6408	-15.9884
8Mm48	38.3	0.2	0	0	14	13	19	9.8458e-05	0.000114502	0.000131515	-10.9882	-10.7704	-10.5706
8Mm49	36.2	0.4	2	5	45	25	32	0.000316472	0.000220196	0.000221498	-10.3037	-10.827	-10.8185
8Mm50	38.7	1.2	3	2.5	557	1910	778	0.00391722	0.016823	0.00538517	-8.25899	-6.15646	-7.79983
8Mm51	42.9	0.5	5	10	724	271	318	0.00509168	0.00238692	0.00220114	-6.61764	-7.71063	-7.82753
8Mm52	39.4	0.4	0	0	67	29	36	0.000471192	0.000255427	0.000249185	-9.72947	-10.6129	-10.6486
8Mm53	36.7	1.7	2	1.17647	315	125	97	0.0022153	0.00110098	0.000671416	-9.58381	-10.5925	-11.306
8Mm54	38.9	0.7	1	1.42857	92	674	37	0.000647009	0.00593648	0.000256107	-10.0794	-6.8816	-11.4164
8Mm55	41.8	0.3	1	3.33333	1058	352	373	0.00744061	0.00310036	0.00258184	-5.3334	-6.59639	-6.86042
8Mm56	38.9	0.2	3	15	571	271	222	0.00401568	0.00238692	0.00153664	-5.63821	-6.38871	-7.02407
8Mm57	43	0.7	3	4.28571	771	1183	1042	0.00542222	0.0104197	0.00721253	-7.01233	-6.06997	-6.60071
8Mm58	37.9	1.2	0	0	163	140	219	0.00114633	0.0012331	0.00151588	-10.0318	-9.92653	-9.62867
8Mm59	36	0.4	1	2.5	322	21	22	0.00226453	0.000184964	0.00015228	-7.46464	-11.0785	-11.3591
[truncated: 320 more rows]
