# Supplementary material for: Transcriptome map of mouse isochores
Source: BMC Genomics. 2011 Oct 17;12:511. doi: 10.1186/1471-2164-12-511 (PMC3215772; doi:10.1186/1471-2164-12-511)
Supplement: Additional file 7 — Genic expression levels for each tissue. This table reports the isochoric localization of each coding sequence. Specifically, the first column shows the chromosome, the second indicates the isochore in which the gene is embedded, followed by its GC level and the genomic coordinates (Start (Mb) and End (Mb)). Afterwards comes the id of each coding sequence, the genomic coordinates of the coding sequence (cds_from and cds_to), the level (GC_ccds), the GC3 (GC3_ccds), the length of the coding sequence (Length_ccds), and the count of aligned reads for each tissue (brain, liver, and muscle) within each coding sequence. The three last columns report the genic expression level for each tissue (LogBr(genic), LogLiv(genic), and LogMusc(genic)). [file 1471-2164-12-511-S7.XLS]

## Sheet: Sheet1
Chromo	Isoch	GC, %	Start (Mb)	End (Mb)	ccds_id	cds_from	cds_to	GC_ccds	GC3_ccds	Length_ccds	BRAIN	LIVER	MUSCLE	LogBr(genic)	LogLiv(genic)	LogMusc(genic)
Chr1	1Mm2	38.1	2.9	4.4	CCDS14803.1	3206102	3661428	55.7613	65.8951	1944	59	2	3	-21.0602	-25.9017	-25.6152
Chr1	1Mm2	38.1	2.9	4.4	CCDS14804.1	4334680	4342905	40.5375	36.3073	6288	0	0	1			-28.8937
Chr1	1Mm3	41.4	4.4	4.8	CCDS14805.1	4481796	4483486	67.6984	78.3333	1260	54	7	76	-20.5623	-23.4687	-20.3266
Chr1	1Mm4	39.3	4.8	12.7	CCDS14806.1	4797994	4835096	47.0418	44.1559	693	49	344	330	-19.84	-16.9873	-17.3457
Chr1	1Mm4	39.3	4.8	12.7	CCDS14807.1	4900554	5009459	52.2222	55.8333	720	121	0	0	-18.591
Chr1	1Mm4	39.3	4.8	12.7	CCDS14808.1	5074531	5152245	43.6639	44.4215	1452	1403	515	193	-16.0675	-17.4723	-19.1867
Chr1	1Mm4	39.3	4.8	12.7	CCDS14809.1	5579129	5592864	49.1688	61.9423	1143	5	0	1	-23.8547		-26.434
Chr1	1Mm4	39.3	4.8	12.7	CCDS14810.1	6758978	6848680	47.8011	45.9847	3138	61	16	0	-21.7029	-23.5925
Chr1	1Mm4	39.3	4.8	12.7	CCDS14811.1	9535604	9536701	64.1166	80.8743	1098	157	97	106	-18.824	-19.4776	-19.6481
Chr1	1Mm4	39.3	4.8	12.7	CCDS14812.1	9538173	9566354	49.9285	48.0687	1398	127	629	413	-19.4785	-17.1291	-18.0345
Chr1	1Mm4	39.3	4.8	12.7	CCDS14813.1	9591664	9614976	55.4487	58.1731	624	225	0	0	-17.4896
Chr1	1Mm4	39.3	4.8	12.7	CCDS14814.1	9714562	9738236	46.7923	41.9328	3663	244	247	109	-19.9261	-19.8673	-21.346
Chr1	1Mm4	39.3	4.8	12.7	CCDS14816.1	9855333	9888970	42.3877	41.6499	1491	26	53	24	-21.8596	-20.791	-22.2324
Chr1	1Mm4	39.3	4.8	12.7	CCDS14817.1	9958900	9993443	37.8026	41.0615	1074	0	7	0		-23.2383
Chr1	1Mm4	39.3	4.8	12.7	CCDS14818.1	10015059	10027892	44.9751	48.0597	1005	338	457	1161	-17.5901	-17.1138	-16.0672
Chr1	1Mm4	39.3	4.8	12.7	CCDS14819.1	10315204	10709807	45.5581	48.0638	1317	1	0	0	-26.381
Chr1	1Mm5	43.5	12.7	13.7	CCDS14820.1	12776607	12848922	49.4451	60.5052	2613	245	3	86	-19.4328	-25.7434	-21.2006
Chr1	1Mm5	43.5	12.7	13.7	CCDS14821.2	12861948	12980575	49.9412	54.5241	2553	11	1	46	-23.8765	-27.2948	-22.0698
Chr1	1Mm5	43.5	12.7	13.7	CCDS14822.1	13556403	13579802	46.3111	55.4667	1125	79	437	96	-19.8499	-17.3411	-19.8261
Chr1	1Mm5	43.5	12.7	13.7	CCDS14823.1	13616941	13650530	43.2526	47.0588	867	97	955	177	-19.178	-15.8374	-18.5676
Chr1	1Mm5	43.5	12.7	13.7	CCDS14824.1	13662573	13691463	39.3048	41.1765	1122	6	118	0	-23.5649	-19.2261
Chr1	1Mm6	40.5	13.7	16	CCDS14825.1	14744319	14745828	66.3366	78.2178	606	9	2	16	-22.0912	-24.22	-21.5185
Chr1	1Mm6	40.5	13.7	16	CCDS14827.1	15795758	15833162	45.4976	45.7346	1266	31	68	37	-21.3699	-20.1955	-21.372
Chr1	1Mm6	40.5	13.7	16	CCDS14828.1	15845825	15882732	57.4843	58.4906	795	8	0	8	-22.6528		-22.9102
Chr1	1Mm7	43.2	16	16.3	CCDS14829.1	16091808	16094458	47.2325	58.3026	813	96	265	239	-19.1001	-17.5941	-18.0416
Chr1	1Mm7	43.2	16	16.3	CCDS14830.1	16096098	16121497	53.5088	63.4503	1026	72	159	23	-19.8509	-18.6668	-21.7546
Chr1	1Mm8	40	16.3	16.5	CCDS14831.1	16335778	16364867	45.7327	36.715	621	188	10	115	-17.7419	-21.9334	-18.7083
Chr1	1Mm9	41.8	16.5	16.9	CCDS14832.1	16678588	16699617	39.9586	42.236	483	7	17	5	-22.1265	-20.8053	-22.8693
Chr1	1Mm10	39.1	16.9	18.1	CCDS14833.1	16987559	17087684	55.4211	60.8169	1983	102	3	2333	-20.299	-25.3454	-16.0408
Chr1	1Mm10	39.1	16.9	18.1	CCDS14834.1	17135552	17151589	47.7252	51.8106	1077	109	0	8	-19.3226		-23.3481
Chr1	1Mm11	36.5	18.1	18.3	CCDS14835.1	18105709	18127130	42.2311	39.4422	753	0	0	1			-25.8319
Chr1	1Mm12	38.9	18.3	20.7	CCDS14838.1	19093336	19156258	53.4216	58.2781	1359	8	1	0	-23.4263	-26.3852
Chr1	1Mm12	38.9	18.3	20.7	CCDS14839.1	19199248	19224427	56.087	64.5652	1380	75	0	0	-20.2196
Chr1	1Mm12	38.9	18.3	20.7	CCDS14840.1	19202477	19224427	56.184	64.4796	1326	75	0	0	-20.162
Chr1	1Mm12	38.9	18.3	20.7	CCDS14841.1	20048378	20605403	47.8079	47.2167	12180	2	46	2	-28.5902	-24.0255	-28.8476
Chr1	1Mm13	43.6	20.7	21.4	CCDS14842.1	20721042	20723939	55.9748	68.5535	477	0	0	0
Chr1	1Mm13	43.6	20.7	21.4	CCDS14843.1	20793536	20810288	53.5465	64.2066	2439	60	46	63	-21.3632	-21.7054	-21.5501
Chr1	1Mm13	43.6	20.7	21.4	CCDS14844.1	20924704	20925768	58.3099	76.0563	1065	639	5	1	-16.755	-23.7116	-26.332
Chr1	1Mm13	43.6	20.7	21.4	CCDS14846.1	20991642	21069193	52.0216	68.7331	1113	2	25	22	-25.1382	-21.4532	-21.9362
Chr1	1Mm13	43.6	20.7	21.4	CCDS14847.1	21239852	21255042	49.6997	60.3604	666	530	13443	29	-16.3475	-11.6417	-20.7967
Chr1	1Mm13	43.6	20.7	21.4	CCDS14848.1	21340100	21341173	48.1038	56.8862	501	0	0	0
Chr1	1Mm15	41.7	23.6	24	CCDS14850.1	23769473	23852025	60	71.6923	975	75	0	0	-19.7184
Chr1	1Mm15	41.7	23.6	24	CCDS14851.1	23853267	23928993	48.6773	45.5782	1323	792	232	194	-16.7582	-18.4885	-19.045
Chr1	1Mm16	38.2	24	27.4	CCDS14852.1	24003089	24012438	49.5238	46.6667	315	58	62	87	-18.4592	-18.3219	-18.1316
Chr1	1Mm16	38.2	24	27.4	CCDS14853.1	24019130	24092325	41.5837	36.0318	4521	70	165	68	-22.0311	-20.753	-22.3303
Chr1	1Mm16	38.2	24	27.4	CCDS14854.1	24271528	24582261	53.8259	36.8514	3411	11	1	2	-24.2945	-27.7128	-27.0113
Chr1	1Mm16	38.2	24	27.4	CCDS14855.1	25125012	25883604	46.1589	47.4721	4569	719	0	3	-18.6858		-26.848
Chr1	1Mm16	38.2	24	27.4	CCDS14856.1	26738796	26744270	46.1409	44.8625	4146	0	0	3			-26.7079
Chr1	1Mm18	38.8	30.3	33.5	CCDS14858.1	31000050	31002986	42.9119	37.3563	522	0	0	0
Chr1	1Mm18	38.8	30.3	33.5	CCDS14859.1	31233295	31261374	50.7092	56.7376	1692	1	0	0	-26.7425
Chr1	1Mm18	38.8	30.3	33.5	CCDS14861.1	32229762	32714385	50	43.1429	1050	31	0	0	-21.1
Chr1	1Mm19	43.4	33.5	34.5	CCDS14862.1	33510930	33725855	48.5507	58.8933	1518	48	27	9	-21.001	-21.7899	-23.6734
Chr1	1Mm19	43.4	33.5	34.5	CCDS14864.1	33803451	33814535	54.0284	69.1943	633	47	8	121	-19.7695	-22.2829	-18.6625
Chr1	1Mm19	43.4	33.5	34.5	CCDS14865.1	33819007	33871202	45.7584	46.5468	3171	65	63	51	-21.6264	-21.6303	-22.2336
Chr1	1Mm19	43.4	33.5	34.5	CCDS14866.1	34494342	34496182	60.4052	66.8508	543	28	16	29	-20.2954	-21.0617	-20.5022
Chr1	1Mm20	46.2	34.5	35	CCDS14867.1	34516668	34530490	59.3245	67.1806	1362	22	14	32	-21.9701	-22.581	-21.6869
Chr1	1Mm20	46.2	34.5	35	CCDS14868.1	34555301	34559791	54.0761	65.7609	1104	0	0	0
Chr1	1Mm20	46.2	34.5	35	CCDS14869.1	34592747	34600981	56.3218	61.5763	609	0	0	0
Chr1	1Mm20	46.2	34.5	35	CCDS14870.1	34609339	34617748	52.3679	61.2022	1098	1	0	0	-26.1187
Chr1	1Mm20	46.2	34.5	35	CCDS14871.1	34643526	34645868	56.8502	60.1793	2343	351	1	0	-18.7568	-27.171
Chr1	1Mm20	46.2	34.5	35	CCDS14872.1	34861812	34868673	57.6632	75.6701	1455	2693	2	2	-15.1298	-25.4837	-25.7821
Chr1	1Mm20	46.2	34.5	35	CCDS14873.1	34874858	34893646	56.2393	48.718	585	513	48	57	-16.2075	-19.5842	-19.6347
Chr1	1Mm20	46.2	34.5	35	CCDS14874.1	34918725	34933891	56.4565	63.964	666	1036	37	220	-15.3806	-20.1468	-17.8734
Chr1	1Mm22	47.9	36.1	36.9	CCDS14875.1	36323204	36330209	62.8758	73.3333	765	6	14	21	-23.0123	-21.7488	-21.4623
Chr1	1Mm22	47.9	36.1	36.9	CCDS14876.1	36364677	36377047	59.5372	63.9775	1599	144	18	68	-19.491	-22.4499	-20.8308
Chr1	1Mm22	47.9	36.1	36.9	CCDS14877.1	36394475	36424827	55.9985	58.0866	2634	723	179	269	-17.8832	-19.8561	-19.5669
Chr1	1Mm22	47.9	36.1	36.9	CCDS14878.1	36481205	36502077	54.8851	68.1034	1044	351	81	133	-17.5906	-19.6649	-19.248
Chr1	1Mm22	47.9	36.1	36.9	CCDS14879.1	36528918	36563450	54.677	74.7287	1935	101	19	30	-20.2779	-22.647	-22.2866
Chr1	1Mm22	47.9	36.1	36.9	CCDS14880.1	36568755	36582074	66.62	81.0924	2142	307	68	103	-18.8206	-20.9541	-20.6536
Chr1	1Mm22	47.9	36.1	36.9	CCDS14881.1	36568755	36580927	66.3846	80.677	2127	298	66	101	-18.8534	-20.9871	-20.6717
Chr1	1Mm22	47.9	36.1	36.9	CCDS14882.1	36588390	36592552	57.8719	64.8208	921	16	2	13732	-21.8651	-24.8239	-12.3771
Chr1	1Mm22	47.9	36.1	36.9	CCDS14883.1	36596235	36604029	62.1377	72.8261	552	42	26	63	-19.7342	-20.3849	-19.4066
Chr1	1Mm22	47.9	36.1	36.9	CCDS14885.1	36656921	36717614	56.2824	70.0935	963	1	1	0	-25.9294	-25.8882
Chr1	1Mm22	47.9	36.1	36.9	CCDS14886.1	36748431	36750153	58.2051	63.8462	390	733	297	1195	-15.1077	-16.3699	-14.6599
Chr1	1Mm22	47.9	36.1	36.9	CCDS14887.1	36756920	36766697	54.7303	64.9867	1131	2171	345	804	-15.0772	-17.6898	-16.7677
Chr1	1Mm22	47.9	36.1	36.9	CCDS14888.1	36827655	36839428	59.9354	77.5444	1857	41	39	10	-21.5192	-21.5502	-23.8122
Chr1	1Mm24	46.2	37.3	37.8	CCDS14890.1	37289089	37318940	53.481	71.8354	1896	4	2	18	-24.9067	-25.8656	-22.9942
Chr1	1Mm24	46.2	37.3	37.8	CCDS14892.1	37488141	37495662	46.1538	57.6923	780	335	234	137	-17.2373	-17.7138	-18.7846
Chr1	1Mm24	46.2	37.3	37.8	CCDS14893.1	37501503	37592976	45.2114	51.306	1608	39	6	9	-21.3836	-24.0429	-23.7565
Chr1	1Mm25	43.9	37.8	39.3	CCDS14894.1	37812341	37898079	45.0334	48.8539	2094	5	3	15	-24.7281	-25.4239	-23.4005
Chr1	1Mm25	43.9	37.8	39.3	CCDS14895.1	37931709	37932830	48.574	55.8824	1122	32	63	60	-21.1499	-20.1314	-20.5003
Chr1	1Mm25	43.9	37.8	39.3	CCDS14896.1	37950809	37955108	48.8613	52.795	483	162	178	428	-17.594	-17.417	-16.4498
Chr1	1Mm25	43.9	37.8	39.3	CCDS14897.1	37964401	37972606	49.6885	57.4766	642	1	0	0	-25.3444
Chr1	1Mm25	43.9	37.8	39.3	CCDS14898.1	38044506	38052665	44.6402	51.9824	681	61	65	69	-19.4988	-19.366	-19.5783
Chr1	1Mm25	43.9	37.8	39.3	CCDS14899.1	38109931	38165301	46.1067	42.16	3750	120	75	170	-20.9838	-21.6207	-20.7386
Chr1	1Mm25	43.9	37.8	39.3	CCDS14900.1	38854873	38878059	50.2248	54.7206	1557	517	1	0	-17.6085	-26.5814
Chr1	1Mm25	43.9	37.8	39.3	CCDS14901.1	38922342	38952802	49.0667	61.0667	1125	387	1	3	-17.5575	-26.1126	-24.8261
Chr1	1Mm25	43.9	37.8	39.3	CCDS14902.1	38996130	39005511	49.7835	56.4935	462	2	0	0	-23.8697
Chr1	1Mm25	43.9	37.8	39.3	CCDS14903.1	39044688	39053127	52.6971	69.2946	723	175	106	459	-18.0646	-18.7468	-16.9308
Chr1	1Mm26	46.1	39.3	39.8	CCDS14904.1	39424993	39428177	50.2645	61.1111	378	3	3	2	-22.9953	-22.9541	-23.8376
Chr1	1Mm26	46.1	39.3	39.8	CCDS14905.1	39429193	39535410	54.5081	69.5154	3405	295	165	152	-19.5469	-20.344	-20.7609
Chr1	1Mm26	46.1	39.3	39.8	CCDS14906.1	39592683	39602110	56.5876	65.0198	1518	301	117	273	-18.3523	-19.6744	-18.7505
Chr1	1Mm26	46.1	39.3	39.8	CCDS14907.1	39609316	39634118	57.2996	64.8101	1185	172	633	83	-18.8024	-16.8815	-20.111
Chr1	1Mm26	46.1	39.3	39.8	CCDS14908.1	39679940	39707784	62.5144	74.7405	867	166	0	1	-18.4028		-26.0352
Chr1	1Mm27	43.6	39.8	41.1	CCDS14909.1	40159273	40182051	48.4996	53.7713	1233	3	0	28	-24.701		-21.7359
Chr1	1Mm27	43.6	39.8	41.1	CCDS14910.1	40383339	40422289	47.1884	57.0435	1725	0	2	15		-25.7292	-23.1208
Chr1	1Mm27	43.6	39.8	41.1	CCDS14912.1	40581157	40605932	46.3415	50.0813	1845	1	0	1	-26.8674		-27.1248
Chr1	1Mm27	43.6	39.8	41.1	CCDS14913.1	40637360	40686436	49.5405	60.401	2394	13	0	8	-23.5428		-24.5006
Chr1	1Mm27	43.6	39.8	41.1	CCDS14914.1	40738718	40824843	52.5971	65.8896	2445	59	3	263	-21.391	-25.6475	-19.492
Chr1	1Mm27	43.6	39.8	41.1	CCDS14915.1	40830597	40847463	56.2455	65.9529	1401	38	13	8	-21.2223	-22.7287	-23.7276
Chr1	1Mm29	42.9	42.4	43.9	CCDS14917.1	42753990	42755483	71.0174	83.3333	1494	454	4	22	-17.7364	-24.5218	-22.3609
Chr1	1Mm29	42.9	42.4	43.9	CCDS14918.1	42908136	42962340	50.2984	54.4757	1173	248	207	307	-18.2598	-18.4794	-18.2092
Chr1	1Mm29	42.9	42.4	43.9	CCDS14919.1	43089043	43090164	55.5258	74.5989	1122	34	0	0	-21.0624
Chr1	1Mm29	42.9	42.4	43.9	CCDS14920.1	43106503	43132782	53.6972	67.1312	2583	431	215	148	-18.6013	-19.5635	-20.4007
Chr1	1Mm29	42.9	42.4	43.9	CCDS14921.1	43155608	43170086	49.4993	56.2232	699	71	24	67	-19.3174	-20.841	-19.6584
Chr1	1Mm29	42.9	42.4	43.9	CCDS14922.1	43180358	43210075	52.7381	68.2143	840	202	3	23	-18.074	-24.1061	-21.466
Chr1	1Mm29	42.9	42.4	43.9	CCDS14924.1	43590412	43626186	58.8801	74.5407	1143	82	7	81	-19.8191	-23.3281	-20.0941
Chr1	1Mm29	42.9	42.4	43.9	CCDS14925.1	43787729	43799250	51.9016	55.0336	447	89	0	18	-18.3464		-20.9096
Chr1	1Mm30	39.1	43.9	47.4	CCDS14926.1	43990933	44059037	42.0428	33.3333	3789	370	354	294	-19.3742	-19.3968	-19.9633
Chr1	1Mm30	39.1	43.9	47.4	CCDS14927.1	44066483	44074111	44.846	43.3735	747	1	0	441	-25.563		-17.0357
Chr1	1Mm30	39.1	43.9	47.4	CCDS14929.1	44163931	44175343	46.1895	50.497	1509	29	42	40	-21.7194	-21.1439	-21.5128
Chr1	1Mm30	39.1	43.9	47.4	CCDS14930.1	44183236	44199986	43.4062	39.9602	1509	33	45	30	-21.533	-21.0444	-21.9278
Chr1	1Mm30	39.1	43.9	47.4	CCDS14931.1	44263194	44275000	42.1769	44.4898	735	0	0	35			-20.6677
Chr1	1Mm30	39.1	43.9	47.4	CCDS14932.1	45852366	45880359	44.0433	45.4874	2493	110	98	122	-20.5203	-20.6458	-20.6283
Chr1	1Mm30	39.1	43.9	47.4	CCDS14933.1	45966250	45982107	47.4022	51.6638	1713	85	1197	242	-20.3509	-16.494	-19.0988
Chr1	1Mm30	39.1	43.9	47.4	CCDS14936.1	46866797	46892984	45.8833	46.1631	2502	618	14	25	-18.0354	-23.4584	-22.9204
Chr1	1Mm36	38.2	50.9	51.3	CCDS14939.1	50984791	51242324	48.4444	50.9333	1125	590	1	23	-16.9491	-26.1126	-21.8875
Chr1	1Mm37	41.6	51.3	52.9	CCDS14940.1	51346229	51358265	54.3357	67.0644	1257	44	73	483	-20.8543	-20.0828	-17.6552
Chr1	1Mm37	41.6	51.3	52.9	CCDS14942.1	51808016	51940060	46.1492	55.5054	3324	170	974	112	-20.3073	-17.7478	-21.1667
Chr1	1Mm37	41.6	51.3	52.9	CCDS14943.1	52068627	52163779	44.5928	50.3338	2247	4	2	5	-25.1518	-26.1106	-25.0872
Chr1	1Mm37	41.6	51.3	52.9	CCDS14944.1	52516061	52547579	50.7871	53.7988	1461	63	247	63	-20.5535	-18.5412	-20.8108
Chr1	1Mm37	41.6	51.3	52.9	CCDS14945.1	52715185	52765554	52.7299	56.25	1392	332	42	34	-18.0859	-21.0275	-21.6308
Chr1	1Mm37	41.6	51.3	52.9	CCDS14946.1	52717503	52766547	49.055	52.8351	2328	473	56	47	-18.3172	-21.3544	-21.9056
Chr1	1Mm37	41.6	51.3	52.9	CCDS14947.1	52846511	52856331	51.7212	63.2242	1191	199	49	37	-18.5993	-20.5801	-21.2839
Chr1	1Mm38	40.4	52.9	54.8	CCDS14948.1	52901953	52977221	44.2142	42.7461	1158	43	302	196	-20.7692	-17.9159	-18.8381
Chr1	1Mm38	40.4	52.9	54.8	CCDS14949.1	52982090	52982410	49.2212	55.1402	321	7	0	5	-21.5371		-22.2798
Chr1	1Mm38	40.4	52.9	54.8	CCDS14950.1	53118609	53123474	45.1813	46.1538	1131	0	0	508			-17.43
Chr1	1Mm38	40.4	52.9	54.8	CCDS14951.1	53246177	53338915	40.5229	37.4728	2754	13	51	17	-23.7449	-21.7317	-23.6152
Chr1	1Mm38	40.4	52.9	54.8	CCDS14952.1	53355822	53365805	43.5065	43.5065	462	12	44	25	-21.2848	-19.3692	-20.4832
Chr1	1Mm38	40.4	52.9	54.8	CCDS14953.1	53371722	53380088	43.4538	35.1807	1245	31	97	227	-21.3457	-19.6589	-18.7307
Chr1	1Mm38	40.4	52.9	54.8	CCDS14954.1	53401573	53405309	42.8875	35.1911	1884	124	360	1152	-19.9434	-18.3646	-16.985
Chr1	1Mm38	40.4	52.9	54.8	CCDS14955.1	53814331	53833481	42.1805	39.6783	1119	25	20	39	-21.5021	-21.7829	-21.1179
Chr1	1Mm38	40.4	52.9	54.8	CCDS14956.1	53870065	54097335	52.6283	56.3015	4737	174	18	24	-20.7848	-24.0167	-23.9001
Chr1	1Mm38	40.4	52.9	54.8	CCDS14957.1	53987809	54097335	51.2994	61.3559	885	17	1	2	-21.7201	-25.7664	-25.0649
Chr1	1Mm38	40.4	52.9	54.8	CCDS14958.1	54454723	54495757	43.5636	42.6954	2649	79	50	49	-21.0854	-21.7042	-22.0319
Chr1	1Mm39	43.2	54.8	55.3	CCDS14959.1	55109718	55128646	47.323	47.1503	579	41	92	47	-19.8379	-18.6307	-19.8982
Chr1	1Mm39	43.2	54.8	55.3	CCDS14960.1	55188143	55209649	40.2655	33.1858	678	56	77	156	-19.6158	-19.1152	-18.3951
Chr1	1Mm39	43.2	54.8	55.3	CCDS14962.1	55228653	55283102	51.9627	53.8922	1503	295	7	32	-18.3671	-23.7231	-21.829
Chr1	1Mm39	43.2	54.8	55.3	CCDS14963.1	55294083	55295843	56.3316	61.4992	1761	49	19	63	-21.1855	-22.5111	-21.0802
Chr1	1Mm40	39.7	55.3	57	CCDS14964.1	56693041	56694219	43.1722	41.7303	1179	0	0	0
Chr1	1Mm40	39.7	55.3	57	CCDS14965.1	56853626	57026664	54.5413	63.624	2202	85	3	1	-20.7132	-25.4965	-27.3799
Chr1	1Mm41	42.8	57	59.7	CCDS14966.1	57445339	57448376	42.7015	43.7908	459	5	13	5	-22.5384	-21.1188	-22.7958
Chr1	1Mm41	42.8	57	59.7	CCDS14968.1	58018733	58024496	46.0389	48.4305	669	8	7	10	-22.4039	-22.5554	-22.3393
Chr1	1Mm41	42.8	57	59.7	CCDS14969.1	58170102	58257066	48.5529	51.1228	4008	110	2723	2	-21.2053	-16.5345	-27.244
Chr1	1Mm41	42.8	57	59.7	CCDS14970.1	58267418	58324656	49.09	53.4031	4011	6	1	3	-25.4028	-27.9466	-26.6601
Chr1	1Mm41	42.8	57	59.7	CCDS14971.1	58451055	58461909	44.5238	49.0476	1260	165	267	145	-18.9509	-18.2154	-19.3946
Chr1	1Mm41	42.8	57	59.7	CCDS14973.1	58504500	58518168	50.3979	53.5809	1131	186	106	98	-18.6222	-19.3923	-19.804
Chr1	1Mm41	42.8	57	59.7	CCDS14974.1	58521047	58558259	40.8318	38.5633	1587	48	21	64	-21.0651	-22.2166	-20.9074
Chr1	1Mm41	42.8	57	59.7	CCDS14975.1	58521047	58558259	40.6701	39.3414	1731	52	23	74	-21.0749	-22.2107	-20.8233
Chr1	1Mm41	42.8	57	59.7	CCDS14976.1	58586501	58614870	45.2605	38.4181	1593	43	41	11	-21.2293	-21.2568	-23.4534
Chr1	1Mm41	42.8	57	59.7	CCDS14977.1	58647935	58652648	48.5714	42.8571	315	184	122	320	-16.7936	-17.3453	-16.2526
Chr1	1Mm41	42.8	57	59.7	CCDS14978.1	58783280	58810765	47.9253	58.0913	1446	13	55	7	-22.8154	-20.6933	-23.9658
Chr1	1Mm41	42.8	57	59.7	CCDS14979.1	58880786	58903597	47.1934	58.42	1443	21	142	39	-22.1205	-19.322	-21.4848
Chr1	1Mm41	42.8	57	59.7	CCDS14980.1	58960347	59003180	52.0423	57.3304	2742	658	84	433	-18.0771	-21.0055	-18.9381
Chr1	1Mm41	42.8	57	59.7	CCDS14981.1	59033897	59051279	47.1758	47.0167	1257	266	231	844	-18.2585	-18.4209	-16.85
Chr1	1Mm41	42.8	57	59.7	CCDS14982.1	59107766	59134812	40.3509	36.6133	1311	0	0	0
Chr1	1Mm41	42.8	57	59.7	CCDS14983.1	59157980	59176857	50.4831	46.8599	1242	233	11	33	-18.4323	-22.7959	-21.5094
Chr1	1Mm41	42.8	57	59.7	CCDS14984.1	59157980	59176578	49.67	46.5346	1212	236	13	34	-18.3785	-22.5196	-21.4311
Chr1	1Mm41	42.8	57	59.7	CCDS14985.1	59539803	59541521	61.7801	81.3264	1719	64	58	272	-20.7653	-20.8662	-18.9352
Chr1	1Mm42	40.1	59.7	62.6	CCDS14986.1	59970007	60038570	60.5128	62.5641	1755	216	26	38	-19.0404	-22.0537	-21.8047
Chr1	1Mm42	40.1	59.7	62.6	CCDS14987.1	60047967	60085072	48.3796	49.7685	1296	118	0	0	-19.4752
Chr1	1Mm42	40.1	59.7	62.6	CCDS14988.1	60135007	60154390	46.6195	47.4057	1272	88	52	94	-19.8714	-20.5893	-20.0336
Chr1	1Mm42	40.1	59.7	62.6	CCDS14989.1	60164969	60207530	45.5556	37.5362	2070	19	4	9	-22.7855	-24.9923	-24.1208
Chr1	1Mm42	40.1	59.7	62.6	CCDS14990.1	60400229	60444132	47.3002	49.892	1389	113	105	69	-19.6376	-19.7024	-20.6067
Chr1	1Mm42	40.1	59.7	62.6	CCDS14991.1	60466646	60533758	49.9627	47.651	1341	134	4	11	-19.341	-24.3659	-23.205
Chr1	1Mm42	40.1	59.7	62.6	CCDS14992.1	60803317	60826628	48.8584	59.8173	657	1	1	6	-25.3777	-25.3366	-23.0501
Chr1	1Mm42	40.1	59.7	62.6	CCDS14993.1	60966014	60971560	48.5119	52.2321	672	0	0	0
Chr1	1Mm42	40.1	59.7	62.6	CCDS14994.1	61034802	61054557	44.1128	51.2438	603	0	1	1		-25.2129	-25.5114
Chr1	1Mm43	42.5	62.6	65.2	CCDS14995.1	62750778	62862210	54.0984	65.4645	2745	253	29	62	-19.4576	-22.5415	-21.7437
Chr1	1Mm43	42.5	62.6	65.2	CCDS14996.1	63190404	63217482	45.0549	39.1484	2184	886	963	2615	-17.3196	-17.1582	-16.0155
Chr1	1Mm43	42.5	62.6	65.2	CCDS14997.1	63223785	63226185	47.4926	45.1327	678	1246	1434	1486	-15.14	-14.8962	-15.1433
Chr1	1Mm43	42.5	62.6	65.2	CCDS14998.1	63229586	63230647	48.5876	65.8192	1062	5	1	4	-23.7486	-26.0294	-24.3279
Chr1	1Mm43	42.5	62.6	65.2	CCDS14999.1	63492784	63639229	52.49	58.7952	2490	927	62	11	-17.4435	-21.3046	-24.0978
Chr1	1Mm43	42.5	62.6	65.2	CCDS15000.1	63745582	63768101	47.5685	55.1724	1131	4	0	0	-24.1614
Chr1	1Mm43	42.5	62.6	65.2	CCDS15001.1	63778060	63798977	41.6908	44.4928	2070	46	152	145	-21.5098	-19.7443	-20.1109
Chr1	1Mm43	42.5	62.6	65.2	CCDS15003.1	64082286	64167574	55.8499	65.894	906	53	8	17	-20.1134	-22.8002	-22.0113
Chr1	1Mm43	42.5	62.6	65.2	CCDS15004.1	64597430	64643951	48.1482	42.1053	1026	40	18	18	-20.6989	-21.8097	-22.1082
Chr1	1Mm43	42.5	62.6	65.2	CCDS15005.1	64597430	64643951	48.4756	42.0732	984	40	17	18	-20.6386	-21.8319	-22.0479
Chr1	1Mm43	42.5	62.6	65.2	CCDS15006.1	64654313	64662992	49.4673	52.968	657	60	39	82	-19.4709	-20.0512	-19.2775
Chr1	1Mm43	42.5	62.6	65.2	CCDS15008.1	64781416	64783173	62.7986	80.3754	1758	12	17	4	-23.2128	-22.6691	-25.0551
Chr1	1Mm43	42.5	62.6	65.2	CCDS15009.1	64841610	64984882	51.3123	60.3674	2286	177	3	23	-19.709	-25.5505	-22.9104
Chr1	1Mm43	42.5	62.6	65.2	CCDS15012.1	65118172	65120078	57.7143	76.5714	525	0	0	1			-25.3115
Chr1	1Mm43	42.5	62.6	65.2	CCDS15013.1	65126865	65128828	53.5985	69.8864	528	0	0	0
Chr1	1Mm43	42.5	62.6	65.2	CCDS15014.1	65147026	65149910	58.4762	81.7143	525	3	0	0	-23.4692
Chr1	1Mm43	42.5	62.6	65.2	CCDS15015.1	65155270	65169666	48.7069	48.2759	696	15	0	0	-21.554
Chr1	1Mm44	38.9	65.2	68.1	CCDS15016.1	65206038	65221925	46.1847	52.5301	1245	290	3271	217	-18.12	-14.5833	-18.7957
Chr1	1Mm44	38.9	65.2	68.1	CCDS15017.1	65358169	65435383	50.2133	59.7806	1641	13	0	0	-22.9979
Chr1	1Mm44	38.9	65.2	68.1	CCDS15018.1	65973131	65974816	58.8571	84.5714	525	0	0	0
Chr1	1Mm44	38.9	65.2	68.1	CCDS15020.1	66427085	66485580	52.4382	48.497	1497	890	4	9	-16.7682	-24.5247	-23.6533
Chr1	1Mm44	38.9	65.2	68.1	CCDS15022.1	66747480	66764449	51.2373	55.4585	687	51	127	47	-19.7697	-18.4123	-20.1449
Chr1	1Mm44	38.9	65.2	68.1	CCDS15023.1	66878007	66909822	49.5746	52.9002	1293	420	1691	2773	-17.6403	-15.5897	-15.1746
Chr1	1Mm44	38.9	65.2	68.1	CCDS15024.1	66971610	66991478	52.0282	61.3757	567	5	3	23246	-22.8433	-23.5391	-10.9179
Chr1	1Mm44	38.9	65.2	68.1	CCDS15025.1	67050054	67085148	51.1667	61.25	1200	1729	188	537	-15.4911	-18.6511	-17.4354
Chr1	1Mm46	38.8	69.1	71.5	CCDS15026.1	69585341	69730730	49.8419	55.5977	1581	1	1	5	-26.6446	-26.6035	-24.58
Chr1	1Mm46	38.8	69.1	71.5	CCDS15027.1	69873577	70771515	46.9792	50.1562	1920	3	0	0	-25.3399
Chr1	1Mm46	38.8	69.1	71.5	CCDS15028.1	70775352	70928788	46.4873	43.0493	669	14	0	0	-21.5965
Chr1	1Mm46	38.8	69.1	71.5	CCDS15029.1	71077093	71149380	48.4334	49.3473	2298	2	0	2	-26.1842		-26.4415
Chr1	1Mm47	43.3	71.5	73.9	CCDS15030.1	71603829	71625244	51.0961	52.2766	1779	429	288	308	-18.07	-18.6038	-18.8054
Chr1	1Mm47	43.3	71.5	73.9	CCDS15031.1	71632785	71699555	54.1431	60.0081	7434	2137	14338	521	-17.8165	-15.0292	-20.1101
Chr1	1Mm47	43.3	71.5	73.9	CCDS15032.1	72207458	72258684	54.1085	66.9767	645	37	61	111	-20.1417	-19.3793	-18.8141
Chr1	1Mm47	43.3	71.5	73.9	CCDS15033.1	72344481	72347879	56.5996	69.7987	894	37	2	0	-20.6127	-24.781
Chr1	1Mm47	43.3	71.5	73.9	CCDS15034.1	72475215	72581710	57.6423	64.3902	1230	103	1	7	-19.5959	-26.2413	-23.7324
Chr1	1Mm47	43.3	71.5	73.9	CCDS15035.1	72689580	72745594	41.7008	40.3138	4398	1	0	0	-28.1206
Chr1	1Mm47	43.3	71.5	73.9	CCDS15036.1	72871153	72898735	65.6863	80.0654	918	1095	4286	29	-15.7636	-13.7538	-21.2597
Chr1	1Mm47	43.3	71.5	73.9	CCDS15037.1	72908950	72920712	60.5392	74.6324	816	449	9	718	-16.8798	-22.4794	-16.4599
Chr1	1Mm48	48.5	73.9	74.5	CCDS15039.1	74175620	74194319	55.6944	62.0833	1440	1	2	2	-26.5098	-25.4687	-25.7672
Chr1	1Mm48	48.5	73.9	74.5	CCDS15040.1	74204922	74206001	49.1667	63.6111	1080	1	2	1	-26.0948	-25.0537	-26.3522
Chr1	1Mm48	48.5	73.9	74.5	CCDS15041.1	74238379	74239434	49.8106	61.0795	1056	0	2	0		-25.0212
Chr1	1Mm48	48.5	73.9	74.5	CCDS15042.1	74325173	74326162	61.3131	69.3939	990	1	1	0	-25.9693	-25.9281
Chr1	1Mm48	48.5	73.9	74.5	CCDS15043.1	74326807	74331196	57.5688	63.7615	1308	2224	1413	1271	-15.2522	-15.8655	-16.3167
Chr1	1Mm48	48.5	73.9	74.5	CCDS15044.1	74335945	74341972	51.828	61.6129	930	345	260	474	-17.4486	-17.8156	-17.2477
Chr1	1Mm48	48.5	73.9	74.5	CCDS15045.1	74379204	74398504	60.3878	71.4681	1083	1293	199	61	-15.7623	-18.421	-20.4254
Chr1	1Mm48	48.5	73.9	74.5	CCDS15046.1	74409208	74415646	53.3201	68.7251	1506	17	0	1	-22.487		-26.8319
Chr1	1Mm48	48.5	73.9	74.5	CCDS15047.1	74421888	74432079	57.0127	71.4026	1647	34	51	19	-21.6162	-20.9901	-22.713
Chr1	1Mm48	48.5	73.9	74.5	CCDS15048.1	74438471	74442157	59.0331	73.2824	786	271	575	685	-17.5542	-16.4278	-16.4738
Chr1	1Mm48	48.5	73.9	74.5	CCDS15049.1	74461653	74481564	55.0322	68.8406	2484	8	1	0	-24.2964	-27.2553
Chr1	1Mm49	43.8	74.5	74.8	CCDS15050.1	74485964	74542358	44.0816	41.8367	2940	37	9	14	-22.3301	-24.3285	-23.9896
Chr1	1Mm49	43.8	74.5	74.8	CCDS15051.1	74636132	74638644	51.8695	54.1766	1257	208	117	203	-18.6133	-19.4023	-18.9058
Chr1	1Mm49	43.8	74.5	74.8	CCDS15052.1	74640397	74647938	54.5587	54.9234	1371	347	134	235	-18.0002	-19.3318	-18.8198
Chr1	1Mm49	43.8	74.5	74.8	CCDS15053.1	74725565	74744272	50.9492	56.3652	3582	70	46	58	-21.6953	-22.2598	-22.2239
Chr1	1Mm49	43.8	74.5	74.8	CCDS15054.1	74760204	74784232	54.5568	65.3558	1602	242	3996	970	-18.7448	-14.6582	-16.9992
Chr1	1Mm49	43.8	74.5	74.8	CCDS15055.1	74787278	74795423	56.8708	64.2857	1470	2	1	874	-25.5396	-26.4985	-17.0255
Chr1	1Mm50	48.9	74.8	75.6	CCDS15056.1	74818719	74831173	65.8448	73.1507	1095	42	0	7	-20.7224		-23.5647
Chr1	1Mm50	48.9	74.8	75.6	CCDS15057.1	74838744	74850193	65.311	77.7512	1254	65	1	5	-20.2879	-26.2692	-24.2457
Chr1	1Mm50	48.9	74.8	75.6	CCDS15058.1	74928649	74931783	67.7871	82.7731	714	8	0	1	-22.4978		-25.7551
Chr1	1Mm50	48.9	74.8	75.6	CCDS15059.1	74936562	74939460	59.4276	71.2121	594	7	0	1	-22.425		-25.4897
Chr1	1Mm50	48.9	74.8	75.6	CCDS15060.1	74948708	74979771	53.8961	67.9112	5544	50	0	18	-22.8109		-24.5421
Chr1	1Mm50	48.9	74.8	75.6	CCDS15061.1	74992662	74997901	62.8148	71.1111	1350	3	11	3	-24.8318	-22.9162	-25.0891
Chr1	1Mm50	48.9	74.8	75.6	CCDS15062.1	75122302	75130428	57.4074	59.3137	1836	15	0	4	-22.9535		-25.1177
Chr1	1Mm50	48.9	74.8	75.6	CCDS15063.1	75132972	75138057	57.3529	61.5196	1224	244	359	169	-18.3446	-17.7464	-19.1319
Chr1	1Mm50	48.9	74.8	75.6	CCDS15064.1	75165425	75167853	56.4599	56.9768	774	148	155	122	-18.4047	-18.2969	-18.9408
Chr1	1Mm50	48.9	74.8	75.6	CCDS15065.1	75168453	75176691	55.5556	63.3452	2529	369	1333	643	-18.7949	-16.9007	-18.251
Chr1	1Mm50	48.9	74.8	75.6	CCDS15067.1	75207903	75210526	53.4858	60.1307	918	413	402	162	-17.1703	-17.1682	-18.7778
Chr1	1Mm50	48.9	74.8	75.6	CCDS15068.1	75233458	75241378	55.3846	59.6154	780	572	136	407	-16.4655	-18.4967	-17.2138
Chr1	1Mm50	48.9	74.8	75.6	CCDS15069.1	75268885	75274881	51.8939	59.6591	528	923	0	1	-15.2122		-25.3197
Chr1	1Mm50	48.9	74.8	75.6	CCDS15070.1	75305233	75313377	56.962	65.6118	1422	607	435	507	-17.2461	-17.6857	-17.7632
Chr1	1Mm50	48.9	74.8	75.6	CCDS15071.1	75356992	75363624	59.5035	77.234	1410	50	58	47835	-20.8356	-20.5804	-11.191
Chr1	1Mm50	48.9	74.8	75.6	CCDS15072.1	75433373	75439575	56.928	64.6081	1263	299	196	263	-18.0966	-18.6648	-18.5391
Chr1	1Mm50	48.9	74.8	75.6	CCDS15073.1	75447406	75470206	60.0617	70.1852	1620	356	0	0	-18.204
Chr1	1Mm50	48.9	74.8	75.6	CCDS15074.1	75471544	75475679	63.871	70.9677	2325	1854	27	114	-16.3446	-22.405	-20.6255
Chr1	1Mm50	48.9	74.8	75.6	CCDS15075.1	75471544	75474220	62.534	69.0049	1839	1566	25	92	-16.2498	-22.1777	-20.5965
Chr1	1Mm50	48.9	74.8	75.6	CCDS15076.1	75476806	75481558	63.3426	70.0831	1083	775	0	0	-16.5008
Chr1	1Mm50	48.9	74.8	75.6	CCDS15077.1	75487751	75500313	59.1808	64.4068	2832	202	11	258	-19.8274	-23.985	-19.7317
Chr1	1Mm50	48.9	74.8	75.6	CCDS15078.1	75503822	75506737	60.7629	62.3978	1101	144	0	10	-18.9527		-23.058
Chr1	1Mm50	48.9	74.8	75.6	CCDS15079.1	75518363	75532809	57.9683	62.6281	3219	426	63	138	-18.9357	-21.652	-20.8192
Chr1	1Mm50	48.9	74.8	75.6	CCDS15080.1	75543445	75555464	59.8534	70.2769	3684	2432	5	60	-16.6171	-25.502	-22.2155
Chr1	1Mm53	42	77	78.9	CCDS15082.1	78099882	78193323	56.7361	64.375	1440	10	0	5	-23.1879		-24.4453
Chr1	1Mm53	42	77	78.9	CCDS15083.1	78306993	78414000	52.8638	67.8873	1065	207	1	2	-18.3811	-26.0335	-25.332
Chr1	1Mm53	42	77	78.9	CCDS15084.1	78421768	78485416	45.1977	46.9492	1770	811	387	809	-17.144	-18.1702	-17.4049
Chr1	1Mm53	42	77	78.9	CCDS15085.1	78508536	78534672	47.5198	55.6548	1008	5	0	11	-23.6733		-22.7932
Chr1	1Mm53	42	77	78.9	CCDS15086.1	78660961	78663303	46.8203	48.0154	2343	9	10	5	-24.0422	-23.8491	-25.1476
Chr1	1Mm53	42	77	78.9	CCDS15087.1	78678207	78702989	42.4411	41.0541	2163	871	148	283	-17.3303	-19.8462	-19.2095
Chr1	1Mm53	42	77	78.9	CCDS15088.1	78814211	78814723	55.5556	74.8538	513	3	1	5	-23.4358	-24.9797	-22.9562
Chr1	1Mm54	39.9	78.9	79.6	CCDS15089.1	79431725	79433578	49.4067	54.8544	1854	2609	3	33	-15.5251	-25.2483	-22.0874
Chr1	1Mm55	42.8	79.6	80.2	CCDS15090.1	79723061	79758274	56.0284	71.2766	564	46	32	32	-19.634	-20.1164	-20.4149
Chr1	1Mm55	42.8	79.6	80.2	CCDS15092.1	79791579	79818109	48.0737	58.5427	1194	1739	26	827	-15.4755	-21.498	-16.8052
Chr1	1Mm56	38.9	80.2	82.1	CCDS15093.1	80196484	80210238	52.3705	58.6433	1371	2	0	2	-25.439		-25.6964
Chr1	1Mm56	38.9	80.2	82.1	CCDS15094.1	80263730	80336885	39.8353	37.1912	2307	610	581	1916	-17.9371	-17.9663	-16.5433
Chr1	1Mm56	38.9	80.2	82.1	CCDS15095.1	81083847	81266126	52.3487	52.0325	2214	39	0	3	-21.845		-25.8028
Chr1	1Mm57	42.2	82.1	83.2	CCDS15096.1	82283372	82287067	58.6309	60.8766	3696	31	58	102	-22.9155	-21.9706	-21.4547
Chr1	1Mm57	42.2	82.1	83.2	CCDS15097.1	82336972	82439528	51.8987	61.3924	948	46	70	46	-20.3832	-19.7363	-20.6405
Chr1	1Mm57	42.2	82.1	83.2	CCDS15098.1	82725830	82748290	46.347	38.0137	876	680	161	846	-16.3834	-18.4207	-16.3256
Chr1	1Mm57	42.2	82.1	83.2	CCDS15099.1	82754006	82764991	44.6402	48.8987	681	1	1	0	-25.4295	-25.3884
Chr1	1Mm57	42.2	82.1	83.2	CCDS15100.1	82836297	82891632	49.7619	42.3214	1680	309	95	160	-18.4608	-20.1212	-19.6677
Chr1	1Mm57	42.2	82.1	83.2	CCDS15101.1	83010393	83022952	47.5801	55.4192	1467	21	3	0	-22.1443	-24.9105
Chr1	1Mm57	42.2	82.1	83.2	CCDS15103.1	83156373	83206763	47.8028	54.0193	933	2	0	0	-24.8837
Chr1	1Mm58	39.8	83.2	84.2	CCDS15104.1	84034605	84155940	51.4706	62.7451	612	74	145	20	-19.0659	-18.0543	-21.2108
Chr1	1Mm59	42.8	84.2	85.4	CCDS15105.1	84367338	84692302	56.2331	63.4146	2214	3478	2	5	-15.3664	-26.0893	-25.0659
Chr1	1Mm59	42.8	84.2	85.4	CCDS15106.1	84903852	84926125	52.3717	64.1325	1539	30	0	0	-21.6989
Chr1	1Mm59	42.8	84.2	85.4	CCDS15107.1	85085352	85105942	48.2704	57.0755	636	0	0	0
Chr1	1Mm59	42.8	84.2	85.4	CCDS15109.1	85243511	85266638	48.4849	55.6818	792	0	0	0
Chr1	1Mm61	44.6	87.3	88.1	CCDS15112.1	87714974	87745795	43.4698	56.1403	1026	286	160	431	-17.8609	-18.6577	-17.5266
Chr1	1Mm61	44.6	87.3	88.1	CCDS15115.1	87837448	87838431	52.3374	76.8293	984	7	0	0	-23.1532
Chr1	1Mm61	44.6	87.3	88.1	CCDS15116.1	87918623	87923093	56.6494	54.4041	579	0	1	1		-25.1543	-25.4528
Chr1	1Mm61	44.6	87.3	88.1	CCDS15117.1	87961364	88033683	45.0384	45.4927	2862	1009	1195	2215	-17.5221	-17.2369	-16.6451
Chr1	1Mm62	46.8	88.1	88.6	CCDS15118.1	88053529	88172256	53.4637	64.7922	2454	265	15	23	-19.2291	-23.3309	-23.0127
Chr1	1Mm62	46.8	88.1	88.6	CCDS15121.1	88440076	88478923	47.6821	55.6291	453	200	20	158	-17.1975	-20.4783	-17.7949
Chr1	1Mm62	46.8	88.1	88.6	CCDS15122.1	88485754	88501790	50.3145	61.1321	795	120	17	69	-18.7459	-21.5242	-19.8016
Chr1	1Mm62	46.8	88.1	88.6	CCDS15123.1	88566238	88567012	64.042	74.8032	381	57	0	6	-18.7588		-22.264
Chr1	1Mm63	40.1	88.6	88.8	CCDS15124.1	88641351	88946319	52.0857	58.6682	2613	292	165	153	-19.1797	-19.962	-20.3694
Chr1	1Mm64	45.8	88.8	89.8	CCDS15126.1	88983622	88986337	57.1069	66.6038	1590	0	0	0
Chr1	1Mm64	45.8	88.8	89.8	CCDS15127.1	89021582	89024486	57.5	66.9643	1680	3	4	0	-25.1473	-24.6911
Chr1	1Mm64	45.8	88.8	89.8	CCDS15128.1	89044561	89051563	60.1804	76.8041	2328	475	0	4	-18.3111		-25.4602
Chr1	1Mm64	45.8	88.8	89.8	CCDS15129.1	89087265	89095336	55.8541	74.4722	1563	0	0	17			-22.798
Chr1	1Mm64	45.8	88.8	89.8	CCDS15130.1	89110574	89134459	49.6454	59.5745	705	152	276	245	-18.2315	-17.3298	-17.8002
Chr1	1Mm64	45.8	88.8	89.8	CCDS15131.1	89111065	89124447	51.1757	60.166	723	152	297	258	-18.2679	-17.2604	-17.762
Chr1	1Mm64	45.8	88.8	89.8	CCDS15132.1	89161024	89206369	60.9958	76.3486	723	245	3	34	-17.5792	-23.8897	-20.6857
Chr1	1Mm64	45.8	88.8	89.8	CCDS15133.1	89251020	89345719	50.5418	48.3746	3876	379	153	145	-19.3723	-20.6398	-21.0158
Chr1	1Mm64	45.8	88.8	89.8	CCDS15135.1	89491463	89494050	54.1228	61.0526	1140	35	12	328	-21.0435	-22.5467	-18.0726
Chr1	1Mm64	45.8	88.8	89.8	CCDS15136.1	89652774	89687883	51.2061	54.6053	1824	404	172	205	-18.1927	-19.3835	-19.4288
Chr1	1Mm65	45.3	89.8	91.3	CCDS15137.1	89843170	89903997	46.1203	46.9922	3441	53	99	60	-22.0387	-21.0961	-22.1171
Chr1	1Mm65	45.3	89.8	91.3	CCDS15138.1	89967404	90114998	47.448	54.0643	1587	272	6546	24	-18.5626	-13.9325	-22.3225
Chr1	1Mm65	45.3	89.8	91.3	CCDS15139.1	89991695	90114998	48.7469	55.2632	1596	247	5746	38	-18.7099	-14.1288	-21.6677
Chr1	1Mm65	45.3	89.8	91.3	CCDS15141.1	90097211	90114998	48.8764	56.7416	1602	238	5747	25	-18.7688	-14.1339	-22.2771
Chr1	1Mm65	45.3	89.8	91.3	CCDS15142.1	90101524	90102252	57.8875	71.6049	729	21	1	3	-21.1355	-25.4866	-24.2002
Chr1	1Mm65	45.3	89.8	91.3	CCDS15143.1	90108576	90114998	49.5025	57.4627	1608	328	8214	26	-18.3115	-13.624	-22.226
Chr1	1Mm65	45.3	89.8	91.3	CCDS15144.1	90161755	90174043	51.5469	54.3413	2004	409	268	80	-18.3107	-18.8794	-20.9221
Chr1	1Mm65	45.3	89.8	91.3	CCDS15145.1	90303724	90317242	52.6144	59.8039	612	22	474	0	-20.816	-16.3455
Chr1	1Mm65	45.3	89.8	91.3	CCDS15146.1	90597660	90598238	59.0674	88.601	579	262	9	12	-17.162	-21.9843	-21.8678
Chr1	1Mm65	45.3	89.8	91.3	CCDS15147.1	91034260	91049925	55.9017	72.7934	2889	367	21	70	-18.9947	-23.0809	-21.6424
Chr1	1Mm66	47.5	91.3	93	CCDS15148.1	91352004	91785468	57.764	74.5342	2415	506	40	47	-18.2728	-21.8927	-21.9586
Chr1	1Mm66	47.5	91.3	93	CCDS15149.1	91352004	91785468	57.77	74.1259	2574	528	40	47	-18.3034	-21.9847	-22.0506
Chr1	1Mm66	47.5	91.3	93	CCDS15150.1	91825194	91827329	64.3744	77.3639	1047	36	0	7	-20.8801		-23.5
Chr1	1Mm66	47.5	91.3	93	CCDS15151.1	91849252	91911151	64.4587	73.2906	1404	10	2	193	-23.1514	-25.4322	-19.1382
Chr1	1Mm66	47.5	91.3	93	CCDS15152.1	92110395	92111483	52.1579	79.0634	1089	124	7	211	-19.1526	-23.2583	-18.643
Chr1	1Mm66	47.5	91.3	93	CCDS15153.1	92500124	92508827	51.9048	54.2857	630	482	85	413	-16.4043	-18.8667	-16.8846
Chr1	1Mm66	47.5	91.3	93	CCDS15155.1	92818445	92845185	57.4168	63.621	1773	38	10	19	-21.562	-23.4469	-22.8194
Chr1	1Mm66	47.5	91.3	93	CCDS15156.1	92855460	92860876	57.3643	72.093	645	3	105	0	-23.7662	-18.5958
Chr1	1Mm67	45.6	93	93.2	CCDS15157.1	93046677	93065656	43.3925	41.3215	3042	2	0	0	-26.5888
Chr1	1Mm67	45.6	93	93.2	CCDS15158.1	93076665	93119937	60.179	80.5369	447	572	30	446	-15.6623	-19.8741	-16.2786
Chr1	1Mm68	48.5	93.2	93.9	CCDS15159.1	93194972	93216806	57.3518	67.6674	1299	276	726	145	-18.2527	-16.8162	-19.4386
Chr1	1Mm68	48.5	93.2	93.9	CCDS15160.1	93218709	93242513	64.3473	71.5706	3018	3	1	1	-25.9924	-27.5362	-27.8347
Chr1	1Mm68	48.5	93.2	93.9	CCDS15161.1	93250255	93257842	60.0802	70.7904	1746	4	0	971	-24.7878		-17.1219
Chr1	1Mm68	48.5	93.2	93.9	CCDS15162.1	93272518	93295281	52.9262	56.4885	1179	455	236	520	-17.3916	-18.2976	-17.4563
Chr1	1Mm68	48.5	93.2	93.9	CCDS15163.1	93308634	93309713	65.037	70.6667	675	106	280	54	-18.6888	-17.2463	-19.9192
Chr1	1Mm68	48.5	93.2	93.9	CCDS15166.1	93698203	93698685	64.3892	91.3043	483	6	2	7	-22.3489	-23.8927	-22.3839
Chr1	1Mm71	44.7	94.3	94.5	CCDS15167.1	94336415	94370313	52.6217	65.1685	1068	1948	1287	3013	-15.1509	-15.7078	-14.7791
Chr1	1Mm71	44.7	94.3	94.5	CCDS15168.1	94376257	94377195	53.0351	75.0799	939	0	0	1			-26.1503
Chr1	1Mm71	44.7	94.3	94.5	CCDS15169.1	94387394	94388329	52.2436	73.0769	936	0	0	0
Chr1	1Mm71	44.7	94.3	94.5	CCDS15170.1	94407664	94408602	53.3546	75.7189	939	0	0	0
Chr1	1Mm71	44.7	94.3	94.5	CCDS15171.1	94469749	94470720	53.0864	68.2099	972	0	0	0
Chr1	1Mm71	44.7	94.3	94.5	CCDS15172.1	94484908	94485873	51.6563	63.6646	966	0	0	0
Chr1	1Mm71	44.7	94.3	94.5	CCDS15173.1	94493097	94494068	55.144	73.7654	972	0	0	0
Chr1	1Mm72	49.5	94.5	95.3	CCDS15174.1	94516484	94517485	54.5908	69.4611	1002	0	0	0
Chr1	1Mm72	49.5	94.5	95.3	CCDS15177.1	94728508	94755140	62.4851	75.9857	1674	1097	45	2417	-16.6277	-21.1941	-15.7454
Chr1	1Mm72	49.5	94.5	95.3	CCDS15178.1	94766848	94796116	54.5755	70.1213	2721	10	0	0	-24.106
Chr1	1Mm72	49.5	94.5	95.3	CCDS15179.1	94803631	94804263	68.9024	82.3171	492	129	51	156	-17.9493	-19.2469	-17.9325
Chr1	1Mm72	49.5	94.5	95.3	CCDS15180.1	94812414	94816431	59.1919	73.7374	1485	318	615	591	-18.2414	-17.2487	-17.6046
Chr1	1Mm72	49.5	94.5	95.3	CCDS15181.1	94831450	94844114	59.0205	66.5667	2001	420	198	121	-18.2703	-19.314	-20.323
Chr1	1Mm72	49.5	94.5	95.3	CCDS15182.1	94879144	94880067	57.4675	75	924	0	2	3		-24.8286	-24.5421
Chr1	1Mm72	49.5	94.5	95.3	CCDS15183.1	94902979	94908699	60.1375	71.134	873	1	10	0	-25.7878	-22.4248
Chr1	1Mm72	49.5	94.5	95.3	CCDS15184.1	95031870	95041743	57.0281	71.0843	1245	49	1353	0	-20.6852	-15.8568
Chr1	1Mm72	49.5	94.5	95.3	CCDS15185.1	95048584	95056705	57.7631	69.3157	1359	2	0	0	-25.4263
Chr1	1Mm72	49.5	94.5	95.3	CCDS15186.1	95206668	95234107	52.4567	55.7803	4152	34	5	4	-22.9501	-25.6745	-26.2949
Chr1	1Mm72	49.5	94.5	95.3	CCDS15187.1	95240236	95261642	46.7772	56.6298	1086	555	186	248	-16.9865	-18.5225	-18.406
Chr1	1Mm72	49.5	94.5	95.3	CCDS15188.1	95271718	95299600	56.2791	68.8372	2580	3	1	6	-25.7662	-27.31	-25.0235
Chr1	1Mm73	44.9	95.3	96	CCDS15189.1	95304749	95337331	49.6717	54.1371	3807	2019	3846	2883	-16.933	-15.9621	-16.6764
Chr1	1Mm73	44.9	95.3	96	CCDS15190.1	95385722	95403640	46.0405	50.5525	1086	86	184	222	-19.6765	-18.5381	-18.5657
Chr1	1Mm73	44.9	95.3	96	CCDS15191.1	95425173	95517947	51.4697	59.0056	3198	133	181	87	-20.6057	-20.12	-21.4754
Chr1	1Mm73	44.9	95.3	96	CCDS15192.1	95519063	95531903	54.6448	67.9157	1281	1952	239	938	-15.4103	-18.399	-16.725
Chr1	1Mm73	44.9	95.3	96	CCDS15193.1	95583023	95591738	62.9284	72.4299	642	383	49	17	-16.7632	-19.6886	-21.5143
Chr1	1Mm73	44.9	95.3	96	CCDS15194.1	95602112	95651109	55.8479	64.386	1710	376	196	514	-18.2032	-19.1019	-18.0095
Chr1	1Mm73	44.9	95.3	96	CCDS15195.1	95651621	95684335	51.8612	58.3756	1182	417	141	200	-17.5211	-19.0443	-18.8385
Chr1	1Mm73	44.9	95.3	96	CCDS15196.1	95722883	95747402	56.7164	65.6716	1608	61	86	70	-20.7383	-20.2016	-20.7971
Chr1	1Mm73	44.9	95.3	96	CCDS15197.1	95758170	95771665	53.9883	71.7884	1191	0	0	0
Chr1	1Mm73	44.9	95.3	96	CCDS15199.1	95918966	95921992	58.1072	59.499	1437	98	1	0	-19.8921	-26.4657
Chr1	1Mm73	44.9	95.3	96	CCDS15200.1	95935881	95949066	56.8627	62.6298	867	2	0	1	-24.7779		-26.0352
Chr1	1Mm76	37.2	97.1	97.8	CCDS15201.1	97488258	97563837	42.7778	43.6111	1080	9	1	10	-22.9249	-26.0537	-23.0302
Chr1	1Mm78	38.5	98.3	101.3	CCDS15202.1	99542291	99542914	52.8846	56.7308	624	82	30	38	-18.9458	-20.3554	-20.3128
Chr1	1Mm82	38.6	106	107	CCDS15203.1	106830673	106890961	52.0366	59.601	2406	192	0	1	-19.6655		-27.5078
Chr1	1Mm83	42	107	107.4	CCDS15204.1	107180795	107181406	57.1895	71.0784	612	15	13	2	-21.3685	-21.5338	-24.5327
Chr1	1Mm84	38.9	107.4	107.7	CCDS15205.1	107418580	107554398	42.5966	42.1674	2796	29	25	14	-22.6092	-22.7821	-23.9171
Chr1	1Mm84	38.9	107.4	107.7	CCDS15206.1	107560684	107650199	46.7817	43.6319	3651	247	77	57	-19.9037	-21.5441	-22.2765
Chr1	1Mm85	42.5	107.7	108.8	CCDS15209.1	108439840	108609456	60.9001	73.4177	711	14	1	6	-21.6843	-25.4506	-23.1641
Chr1	1Mm85	42.5	107.7	108.8	CCDS15210.1	108621478	108656227	50.7507	59.1592	999	69	115	34	-19.8738	-19.0957	-21.1522
Chr1	1Mm85	42.5	107.7	108.8	CCDS15211.1	108669023	108693023	45.3184	41.7978	1335	80	149	51	-20.0787	-19.1403	-20.9855
Chr1	1Mm86	38.6	108.8	110.3	CCDS15212.1	108843123	108853373	43.7893	46.934	1272	1	3	12	-26.3309	-24.7048	-23.0033
Chr1	1Mm86	38.6	108.8	110.3	CCDS15213.1	108878731	108897397	46.3248	55.1282	1170	0	0	0
Chr1	1Mm86	38.6	108.8	110.3	CCDS15214.1	108942592	108948346	40.7216	44.8454	1164	0	0	7			-23.6529
Chr1	1Mm86	38.6	108.8	110.3	CCDS15215.1	108974769	108980056	40.1203	44.8454	1164	0	0	0
Chr1	1Mm86	38.6	108.8	110.3	CCDS15216.1	109050945	109056353	40.6357	43.8144	1164	0	0	0
Chr1	1Mm86	38.6	108.8	110.3	CCDS15218.1	109265972	109276583	43.102	47.0437	1167	1	1	7	-26.2066	-26.1654	-23.6566
Chr1	1Mm86	38.6	108.8	110.3	CCDS15219.1	109412049	109421517	44.5513	49.7596	1248	0	0	3			-24.9758
Chr1	1Mm86	38.6	108.8	110.3	CCDS15220.1	109494046	109503901	46.4	51.4667	1125	13	14	7	-22.4533	-22.3052	-23.6037
Chr1	1Mm87	36.4	110.3	114.1	CCDS15221.1	111890756	112034931	44.7837	41.7303	2358	38	0	0	-21.9734
Chr1	1Mm89	44.4	120.2	120.5	CCDS15222.1	120218469	120229517	46.2264	49.3711	954	115	171	152	-19.0704	-18.4568	-18.9253
Chr1	1Mm90	48.2	120.5	121.4	CCDS15224.1	121313898	121317662	64.644	81.7961	1236	79	14	27	-19.9857	-22.441	-21.7919
Chr1	1Mm90	48.2	120.5	121.4	CCDS15225.1	121368282	121380183	53.6232	70.0483	621	88	30	51	-18.837	-20.3484	-19.8814
Chr1	1Mm91	41.8	121.4	121.9	CCDS15226.1	121445705	121539232	45.6284	42.623	2196	12	175	12	-23.5337	-19.6263	-23.791
Chr1	1Mm91	41.8	121.4	121.9	CCDS15227.1	121556407	121699036	41.0644	34.3042	2781	44	17	35	-22	-23.3308	-22.5875
Chr1	1Mm91	41.8	121.4	121.9	CCDS15228.1	121806588	121807523	54.8077	56.0897	936	77	31	115	-19.6216	-20.893	-19.3002
Chr1	1Mm92	47.2	121.9	122.5	CCDS15229.1	121964286	121970308	57.7044	74.0566	636	46	644	167	-19.8073	-15.9588	-18.2045
Chr1	1Mm92	47.2	121.9	122.5	CCDS15230.1	122010036	122017529	48.1061	61.3636	264	827	2158	607	-14.3706	-12.9458	-15.0742
Chr1	1Mm92	47.2	121.9	122.5	CCDS15231.1	122010036	122017490	51.4706	59.5588	408	799	2072	586	-15.0484	-13.6325	-15.753
Chr1	1Mm92	47.2	121.9	122.5	CCDS15232.1	122047191	122084693	43.832	44.0945	381	22	3	14	-20.1322	-22.9655	-21.0416
Chr1	1Mm92	47.2	121.9	122.5	CCDS15233.1	122237694	122239150	64.6991	74.3056	864	147	0	0	-18.5732
Chr1	1Mm92	47.2	121.9	122.5	CCDS15234.1	122371235	122401353	55.6198	48.7476	1557	1	64	24	-26.6225	-20.5814	-22.2949
Chr1	1Mm93	43.7	122.5	123.7	CCDS15235.1	122499609	122503765	66.9154	72.3881	1206	61	1	37	-20.3233	-26.2129	-21.3019
Chr1	1Mm93	43.7	122.5	123.7	CCDS15236.1	123202482	123216416	47.0502	47.3451	678	120	364	232	-18.5162	-16.8742	-17.8225
Chr1	1Mm93	43.7	122.5	123.7	CCDS15237.1	123327792	123397819	50.582	63.0159	1890	52	20	37	-21.2017	-22.5391	-21.9501
Chr1	1Mm93	43.7	122.5	123.7	CCDS15238.1	123327792	123340361	49.8801	56.8345	417	8	4	5	-21.7219	-22.6808	-22.6573
Chr1	1Mm93	43.7	122.5	123.7	CCDS15239.1	123406964	123424765	58.4007	71.4286	1113	37	2	1	-20.9288	-25.0971	-26.3956
Chr1	1Mm93	43.7	122.5	123.7	CCDS15240.1	123450572	123464451	48.0081	55.2194	1983	31	32	36	-22.0173	-21.9303	-22.0589
Chr1	1Mm94	38.9	123.7	127.1	CCDS15241.1	125230825	125942010	42.8989	45.4887	2394	355	0	0	-18.7715
Chr1	1Mm95	43.1	127.1	130.9	CCDS15242.1	127290571	127331904	44.9483	42.2434	1257	225	118	96	-18.5	-19.39	-19.9862
Chr1	1Mm95	43.1	127.1	130.9	CCDS15243.1	127769912	127808466	53.7559	65.493	426	211	9	0	-17.0316	-21.5416
Chr1	1Mm95	43.1	127.1	130.9	CCDS15245.1	129203352	129379301	51.552	66.3968	2223	232	10	5	-19.2783	-23.7732	-25.0717
Chr1	1Mm95	43.1	127.1	130.9	CCDS15247.1	129626062	129662921	49.7527	55.4896	1011	4	19	3	-23.9996	-21.7105	-24.672
Chr1	1Mm95	43.1	127.1	130.9	CCDS15248.1	129670804	129700135	49.4015	51.2431	2172	126	62	68	-20.1255	-21.1075	-21.2727
Chr1	1Mm95	43.1	127.1	130.9	CCDS15249.1	129765388	129839186	48.5065	47.556	2946	703	241	273	-18.0852	-19.5885	-19.7071
Chr1	1Mm95	43.1	127.1	130.9	CCDS15250.1	130049805	130133334	48.8556	44.3662	3408	1092	105	460	-17.6599	-20.9973	-19.1646
Chr1	1Mm95	43.1	127.1	130.9	CCDS15251.1	130141047	130173671	46.2196	40.4339	1521	339	601	517	-18.1837	-17.3164	-17.8321
Chr1	1Mm95	43.1	127.1	130.9	CCDS15252.1	130228511	130256141	48.8646	51.9465	2466	78	31	53	-21.0006	-22.2906	-21.8154
Chr1	1Mm95	43.1	127.1	130.9	CCDS15253.1	130260810	130313793	43.5591	41.4343	1506	281	604	664	-18.4401	-17.295	-17.4568
Chr1	1Mm95	43.1	127.1	130.9	CCDS15254.1	130485419	130488785	52.2222	72.7778	1080	28	10	81	-21.2875	-22.7317	-20.0123
Chr1	1Mm96	39.8	130.9	132.6	CCDS15255.1	131327407	132114756	51.534	50.4353	4824	52	0	1	-22.5536		-28.5114
Chr1	1Mm96	39.8	130.9	132.6	CCDS15256.1	132336888	132359245	45.6095	39.1304	1173	11	24	153	-22.7546	-21.5879	-19.2139
Chr1	1Mm96	39.8	130.9	132.6	CCDS15257.1	132473495	132516013	45.5172	45.1724	1740	0	1	0		-26.7417
Chr1	1Mm97	44.3	132.6	132.9	CCDS15259.1	132697526	132711229	53.7935	51.8657	1608	0	1	0		-26.6279
Chr1	1Mm97	44.3	132.6	132.9	CCDS15260.1	132731005	132747472	52.3316	60.1036	2316	177	5480	27	-19.7278	-14.7343	-22.6979
Chr1	1Mm97	44.3	132.6	132.9	CCDS15261.1	132762436	132777227	55.3192	58.6288	1269	3	7	44	-24.7425	-23.479	-21.1254
Chr1	1Mm97	44.3	132.6	132.9	CCDS15262.1	132779031	132782317	49.4505	63.7363	546	0	0	0
Chr1	1Mm97	44.3	132.6	132.9	CCDS15263.1	132803991	132807802	44.6328	50.8475	531	0	0	0
Chr1	1Mm97	44.3	132.6	132.9	CCDS15264.1	132829724	132835817	48.2109	62.1469	531	0	0	0
Chr1	1Mm98	47.9	132.9	133.2	CCDS15265.1	132916488	132920844	49.162	67.5978	537	0	0	1			-25.3441
Chr1	1Mm98	47.9	132.9	133.2	CCDS15266.1	132951668	132994101	54.4358	68.9922	1161	352	339	1957	-17.7397	-17.7529	-15.5221
Chr1	1Mm98	47.9	132.9	133.2	CCDS15267.1	133025250	133034732	53.4923	64.3952	1761	128	13	5	-19.8002	-23.0586	-24.7356
Chr1	1Mm98	47.9	132.9	133.2	CCDS15268.1	133075101	133141706	59.3398	69.5652	1242	207	39	12	-18.603	-20.9699	-22.9688
Chr1	1Mm98	47.9	132.9	133.2	CCDS15269.1	133151881	133173130	55.5246	69.4986	2154	12	133	19	-23.5058	-19.9944	-23.1002
Chr1	1Mm100	45.5	133.4	133.9	CCDS15270.1	133425277	133435505	42.4444	43.3333	450	3	7	1	-23.2468	-21.9833	-25.0891
Chr1	1Mm100	45.5	133.4	133.9	CCDS15271.1	133558572	133571521	53.6851	61.0553	1194	4	1	28	-24.2396	-26.1984	-21.6896
Chr1	1Mm100	45.5	133.4	133.9	CCDS15272.1	133593590	133608273	48.5	58.5	600	5	4	9	-22.9249	-23.2057	-22.3342
Chr1	1Mm100	45.5	133.4	133.9	CCDS15273.1	133647174	133665824	53.4345	68.3944	2373	0	0	1			-27.4878
Chr1	1Mm100	45.5	133.4	133.9	CCDS15274.1	133693994	133712686	51.8518	60.7143	1512	42	436	2	-21.1879	-17.7709	-25.8376
Chr1	1Mm100	45.5	133.4	133.9	CCDS15275.1	133727198	133743311	58.2846	71.345	1539	478	14	244	-17.7049	-22.7573	-18.9324
Chr1	1Mm100	45.5	133.4	133.9	CCDS15276.1	133764228	133769156	52.0325	66.3415	615	43	45	23	-19.8562	-19.7494	-21.0162
Chr1	1Mm100	45.5	133.4	133.9	CCDS15278.1	133873517	133878304	60.349	71.4801	1662	25	137	27	-22.0728	-19.5775	-22.2192
Chr1	1Mm101	48.2	133.9	135.4	CCDS15280.1	133935494	133964468	57.3816	77.4373	1077	188	1	53	-18.5362	-26.0497	-20.6202
Chr1	1Mm101	48.2	133.9	135.4	CCDS15281.1	134011512	134019011	57.0059	74.3363	1356	367	232	40	-17.9035	-18.524	-21.3586
Chr1	1Mm101	48.2	133.9	135.4	CCDS15283.1	134212806	134228957	57.7532	68.3544	1896	21	63	4	-22.5144	-20.8883	-25.1641
Chr1	1Mm101	48.2	133.9	135.4	CCDS15284.1	134254082	134287759	61.4333	75.2475	2121	4297	34	1159	-14.9994	-21.9399	-17.1472
Chr1	1Mm101	48.2	133.9	135.4	CCDS15285.1	134314182	134360087	53.7715	63.0388	2784	298	36	71	-19.2418	-22.2499	-21.5685
Chr1	1Mm101	48.2	133.9	135.4	CCDS15286.1	134374085	134400368	47.7427	46.3822	1617	204	67	72	-19.0047	-20.5699	-20.7645
Chr1	1Mm101	48.2	133.9	135.4	CCDS15287.1	134404034	134404813	51.4103	61.5385	780	8	13	7	-22.6253	-21.8837	-23.0753
Chr1	1Mm101	48.2	133.9	135.4	CCDS15288.1	134412110	134430308	57.6369	64.9376	3123	2167	2	1	-16.5452	-26.5856	-27.8841
Chr1	1Mm101	48.2	133.9	135.4	CCDS15289.1	134833775	134835967	59.8267	70.1778	2193	2110	0	9	-16.0737		-24.2041
Chr1	1Mm101	48.2	133.9	135.4	CCDS15290.1	134888232	134915430	43.1292	40	1470	32	18	25	-21.5396	-22.3285	-22.1531
Chr1	1Mm101	48.2	133.9	135.4	CCDS15291.1	135028323	135033463	52.5788	53.0086	2094	221	322	59	-19.2621	-18.678	-21.4247
Chr1	1Mm101	48.2	133.9	135.4	CCDS15292.1	135156631	135195611	59.1141	68.9097	3522	1110	170	46	-17.6838	-20.3496	-22.534
Chr1	1Mm101	48.2	133.9	135.4	CCDS15295.1	135247282	135256714	55.4177	68.9826	1209	0	2	3		-25.2165	-24.93
Chr1	1Mm101	48.2	133.9	135.4	CCDS15296.1	135260424	135269891	57.9592	74.6939	735	81	1147	3	-19.1997	-15.3348	-24.212
Chr1	1Mm102	43.4	135.4	135.6	CCDS15297.1	135518119	135543965	48.8861	45.145	2379	232	192	142	-19.3762	-19.608	-20.3417
Chr1	1Mm103	48.2	135.6	136.3	CCDS15298.1	135603267	135649857	51.5202	61.0282	3618	1016	21	71	-17.8503	-23.4055	-21.9466
Chr1	1Mm103	48.2	135.6	136.3	CCDS15299.1	135794376	135801777	55.1165	68.0851	987	4	1	1	-23.9649	-25.9238	-26.2223
Chr1	1Mm103	48.2	135.6	136.3	CCDS15300.1	135809182	135811981	56.4644	77.0448	1137	271	198	311	-18.0869	-18.4985	-18.1456
Chr1	1Mm103	48.2	135.6	136.3	CCDS15301.1	135936800	135943201	56.3218	75.0663	1131	264	15	869	-18.117	-22.2133	-16.6555
Chr1	1Mm103	48.2	135.6	136.3	CCDS15302.1	135973945	135975629	58.4906	77.3585	477	42	13	79	-19.5235	-21.1743	-18.8694
Chr1	1Mm103	48.2	135.6	136.3	CCDS15304.1	136035324	136047924	56.129	65.5914	1395	3	1	2	-24.8791	-26.4229	-25.7214
Chr1	1Mm103	48.2	135.6	136.3	CCDS15305.1	136099527	136130931	55.5556	76.7584	981	1020	98	14	-15.9618	-19.3003	-22.4061
Chr1	1Mm103	48.2	135.6	136.3	CCDS15306.1	136186632	136188371	60.2963	75.1111	675	0	1	71		-25.3756	-19.5243
Chr1	1Mm103	48.2	135.6	136.3	CCDS15307.1	136285275	136287507	48.3645	59.3458	1284	0	0	1			-26.6018
Chr1	1Mm104	44.4	136.3	136.5	CCDS15308.1	136302615	136307655	54.2484	63.0719	918	144	37	582	-18.6904	-20.6098	-16.9328
Chr1	1Mm104	44.4	136.3	136.5	CCDS15309.1	136319591	136328234	55.2305	66.7553	1128	893	861	4178	-16.355	-16.3665	-14.3863
Chr1	1Mm104	44.4	136.3	136.5	CCDS15310.1	136391260	136402897	55.914	68.5484	372	112	24	33	-17.7498	-19.931	-19.7701
Chr1	1Mm105	47.6	136.5	136.7	CCDS15312.1	136637428	136644257	53.5067	73.0496	1269	638	0	0	-17.0101
Chr1	1Mm106	43.3	136.7	136.9	CCDS15313.1	136864366	136870522	46.0163	41.4634	615	5	2	18	-22.9605	-24.2413	-21.3699
Chr1	1Mm107	48.5	136.9	138.2	CCDS15314.1	136883512	137001716	60.6749	72.2108	2904	47	4	2	-21.9672	-25.4807	-26.7792
Chr1	1Mm107	48.5	136.9	138.2	CCDS15315.1	137030378	137039830	58.8889	70.8333	1080	8	3	5	-23.0948	-24.4687	-24.0302
Chr1	1Mm107	48.5	136.9	138.2	CCDS15316.1	137043554	137051847	52.4064	73.262	561	1352	59	102	-14.749	-19.2261	-18.7348
Chr1	1Mm107	48.5	136.9	138.2	CCDS15317.1	137159547	137180584	56.682	67.5883	1953	773	381	252	-17.3551	-18.3347	-19.2295
Chr1	1Mm107	48.5	136.9	138.2	CCDS15318.1	137198494	137210295	52.1318	50	516	288	98	530	-16.8593	-18.3734	-16.2367
Chr1	1Mm107	48.5	136.9	138.2	CCDS15319.1	137268526	137271537	60.4377	66.1616	594	848	7	1078	-15.5044	-22.3838	-15.4155
Chr1	1Mm107	48.5	136.9	138.2	CCDS15320.1	137635977	137647696	55.6701	66.4948	582	2139	64	310	-14.1402	-19.1617	-17.1841
Chr1	1Mm107	48.5	136.9	138.2	CCDS15322.1	137772206	137815588	56.973	76.2689	2187	3	2	25	-25.5278	-26.0716	-22.7262
Chr1	1Mm107	48.5	136.9	138.2	CCDS15323.1	137915118	137930796	56.8841	73.913	552	451	128	136	-16.3095	-18.0854	-18.2964
Chr1	1Mm107	48.5	136.9	138.2	CCDS15324.1	138028298	138070667	57.2718	72.3692	4875	711	7	12	-18.7955	-25.4207	-24.9416
Chr1	1Mm107	48.5	136.9	138.2	CCDS15325.1	138110902	138130639	64.1566	67.7711	1992	41	2	3	-21.6204	-25.9369	-25.6504
Chr1	1Mm108	43.6	138.2	139.2	CCDS15326.1	138313169	138336592	49.7312	54.5161	1860	58	28	189	-21.0211	-22.0306	-19.5742
Chr1	1Mm108	43.6	138.2	139.2	CCDS15327.1	138521862	138524543	49.478	52.2371	2682	119	114	76	-20.5123	-20.5331	-21.4165
Chr1	1Mm108	43.6	138.2	139.2	CCDS15328.1	138742039	138856866	50.6239	58.1105	1683	10	223	4	-23.4129	-18.8928	-24.9922
Chr1	1Mm109	39.5	139.2	140.7	CCDS15330.1	139961082	140071657	43.5097	43.1917	3459	17	44	50	-23.6867	-22.2736	-22.3876
Chr1	1Mm109	39.5	139.2	140.7	CCDS15331.1	140170342	140184536	49.0196	66.3865	357	0	0	0
Chr1	1Mm109	39.5	139.2	140.7	CCDS15332.1	140383576	140458335	43.6744	44.2244	909	70	99	436	-19.7168	-19.1756	-17.3353
Chr1	1Mm110	41.5	140.7	140.9	CCDS15333.1	140725230	140743779	55.176	68.323	966	20	0	0	-21.6119
Chr1	1Mm110	41.5	140.7	140.9	CCDS15334.1	140725230	140738557	55.1863	67.6737	993	20	0	0	-21.6517
Chr1	1Mm111	38.1	140.9	142.2	CCDS15335.1	140860445	140959574	44.7783	49.3562	699	1	4	11	-25.4671	-23.426	-22.2651
Chr1	1Mm111	38.1	140.9	142.2	CCDS15336.1	141095148	141273486	48.056	49.0754	4218	4	0	0	-26.0603
Chr1	1Mm111	38.1	140.9	142.2	CCDS15337.1	141444276	141456734	40.2132	34.3023	1032	32	685	0	-21.0292	-16.5681
Chr1	1Mm111	38.1	140.9	142.2	CCDS15339.1	141707399	141755203	41.1411	36.3363	999	40	1343	0	-20.6604	-15.55
Chr1	1Mm115	39.2	144.9	146.3	CCDS15341.1	145455650	145549753	44.2356	37.782	1596	64	91	118	-20.6582	-20.1093	-20.0329
Chr1	1Mm115	39.2	144.9	146.3	CCDS15342.1	145493257	145494525	42.3956	40.6619	1269	52	0	18	-20.627		-22.4149
Chr1	1Mm115	39.2	144.9	146.3	CCDS15343.1	145586790	145593768	50.1062	56.051	471	250	110	280	-16.9318	-18.0751	-17.0256
Chr1	1Mm115	39.2	144.9	146.3	CCDS15344.1	145588778	145593768	42.7419	49.1936	372	176	78	189	-17.0977	-18.2306	-17.2523
Chr1	1Mm115	39.2	144.9	146.3	CCDS15345.1	145604871	145618134	47.1243	49.7217	1617	41	9	8	-21.3195	-23.466	-23.9344
Chr1	1Mm115	39.2	144.9	146.3	CCDS15346.1	145624530	145653857	41.2121	39.0909	990	171	112	177	-18.5514	-19.1208	-18.759
Chr1	1Mm115	39.2	144.9	146.3	CCDS15347.1	145848809	145851247	46.6981	57.5472	636	159	14	50	-18.018	-21.4824	-19.9444
Chr1	1Mm115	39.2	144.9	146.3	CCDS15348.1	145986630	146018610	39.413	42.1384	477	0	1	0		-24.8747
Chr1	1Mm115	39.2	144.9	146.3	CCDS15349.1	146092431	146096127	37.9019	38.0711	591	0	0	0
Chr1	1Mm116	36.5	146.3	147.9	CCDS15350.1	146600941	146622370	39.6893	38.1356	708	0	0	4			-23.743
Chr1	1Mm118	36.4	148.1	151.3	CCDS15351.1	148361847	148749246	47.2838	53.1943	2301	214	0	0	-19.4446
Chr1	1Mm119	39.2	151.3	152.8	CCDS15352.1	151677190	151779819	43.7917	47.6636	2247	15	16	17	-23.2449	-23.1106	-23.3217
Chr1	1Mm119	39.2	151.3	152.8	CCDS15353.1	151947353	151952911	48.0992	54.876	1815	33	26	4	-21.7994	-22.1022	-25.1011
Chr1	1Mm119	39.2	151.3	152.8	CCDS15354.1	152175469	152180631	44.0816	46.5306	735	0	0	0
Chr1	1Mm119	39.2	151.3	152.8	CCDS15355.2	152209950	152237463	41.3691	34.5982	1344	60	116	118	-20.5034	-19.5112	-19.785
Chr1	1Mm119	39.2	151.3	152.8	CCDS15357.1	152723431	152840180	44.3723	41.5584	462	3	0	0	-23.2848
Chr1	1Mm120	43.5	152.8	156.8	CCDS15358.1	153198128	153210494	44.2041	40.2662	1803	495	671	1060	-17.8829	-17.4029	-17.0417
Chr1	1Mm120	43.5	152.8	156.8	CCDS15359.1	153198128	153210494	44.479	42.1462	1929	522	716	1129	-17.9037	-17.4067	-17.0482
Chr1	1Mm120	43.5	152.8	156.8	CCDS15360.1	153215588	153270689	38.8399	38.1057	2724	27	90	29	-22.6746	-20.8965	-22.8289
Chr1	1Mm120	43.5	152.8	156.8	CCDS15361.1	153276006	153305063	48.7426	52.6749	2187	232	121	156	-19.2548	-20.1527	-20.0847
Chr1	1Mm120	43.5	152.8	156.8	CCDS15362.1	153318445	153325752	45.1039	47.7745	1011	39	60	72	-20.7142	-20.0515	-20.087
Chr1	1Mm120	43.5	152.8	156.8	CCDS15363.1	154218392	154233713	49.3097	49.1124	507	37	7	25	-19.7944	-22.1553	-20.6173
Chr1	1Mm120	43.5	152.8	156.8	CCDS15364.1	154247267	154355917	53.9936	68.5303	1878	41	2	19	-21.5354	-25.8518	-22.9024
Chr1	1Mm120	43.5	152.8	156.8	CCDS15365.1	154366138	154472139	52.059	65.7997	2307	694	88	65	-17.751	-20.6892	-21.4248
Chr1	1Mm120	43.5	152.8	156.8	CCDS15367.1	154655161	154683243	53.0418	64.4487	1578	13	5	7	-22.9414	-24.2788	-24.0919
Chr1	1Mm120	43.5	152.8	156.8	CCDS15368.1	154802238	154962799	54.1125	71.4286	924	222	0	1	-18.0753		-26.1271
Chr1	1Mm120	43.5	152.8	156.8	CCDS15369.1	154971159	155033116	54.6064	57.0352	3582	122	5	32	-20.8938	-25.4615	-23.0819
Chr1	1Mm120	43.5	152.8	156.8	CCDS15370.1	155068602	155179668	55.141	63.3706	4824	540	117	697	-19.1772	-21.3425	-19.0663
Chr1	1Mm120	43.5	152.8	156.8	CCDS15372.1	155272353	155299593	50.9375	59.5312	1920	3	1	0	-25.3399	-26.8837
Chr1	1Mm120	43.5	152.8	156.8	CCDS15374.1	155350502	155392459	50.5711	57.3209	963	47	7	31	-20.3748	-23.0809	-21.2325
Chr1	1Mm120	43.5	152.8	156.8	CCDS15375.1	155515057	155540036	53.7753	70.1658	543	592	0	0	-15.8934
Chr1	1Mm120	43.5	152.8	156.8	CCDS15376.1	155587598	155590984	53.6304	64.8515	606	192	716	2	-17.6762	-15.7362	-24.5185
Chr1	1Mm120	43.5	152.8	156.8	CCDS15377.1	155600869	155609419	47.962	49.8641	2208	34	6	11	-22.0391	-24.5004	-23.9244
Chr1	1Mm120	43.5	152.8	156.8	CCDS15378.1	155697473	155698255	49.8084	63.9847	783	8	0	2	-22.6309		-24.8882
Chr1	1Mm120	43.5	152.8	156.8	CCDS15379.1	155721576	155722496	50.1629	65.798	921	1	0	0	-25.8651
Chr1	1Mm120	43.5	152.8	156.8	CCDS15380.1	155738921	155739838	50.3268	64.3791	918	1	0	0	-25.8603
Chr1	1Mm120	43.5	152.8	156.8	CCDS15381.1	155750076	155755311	54.0998	64.4385	1122	4372	1885	1500	-14.0558	-15.2284	-15.8565
Chr1	1Mm121	47.2	156.8	157.1	CCDS15382.1	156945633	156946559	71.7368	81.2298	927	590	36	122	-16.6699	-20.6634	-19.201
Chr1	1Mm121	47.2	156.8	157.1	CCDS15383.1	156976396	156993815	49.3177	52.6316	1026	18	11	77	-21.8509	-22.5202	-20.0114
Chr1	1Mm122	41.3	157.1	157.5	CCDS15384.1	157128139	157264363	45.8812	51.0057	2088	252	62	192	-19.0686	-21.0506	-19.7183
Chr1	1Mm122	41.3	157.1	157.5	CCDS15385.1	157405767	157534232	52.0613	54.0636	849	462	191	263	-16.8959	-18.129	-17.966
Chr1	1Mm123	46.3	157.5	157.7	CCDS15386.1	157626298	157659928	56.9203	63.8184	2247	414	2406	441	-18.4583	-15.8782	-18.6245
Chr1	1Mm124	41	157.7	157.9	CCDS15387.1	157854054	157883364	54.1267	56.238	1563	371	363	1171	-18.0928	-18.0831	-16.6919
Chr1	1Mm124	41	157.7	157.9	CCDS15388.1	157899007	157899402	43.4344	40.1515	396	94	100	137	-18.0928	-17.9624	-17.8067
Chr1	1Mm125	44.8	157.9	159.1	CCDS15389.1	157906650	157912587	54.7382	59.4433	1509	31	179	44	-21.6232	-19.0524	-21.3753
Chr1	1Mm125	44.8	157.9	159.1	CCDS15390.1	157926026	157927173	58.3826	65.0888	507	7	0	0	-22.1965
Chr1	1Mm125	44.8	157.9	159.1	CCDS15391.1	158240918	158256268	54.5769	59.0674	1158	2	0	0	-25.1954
Chr1	1Mm125	44.8	157.9	159.1	CCDS15392.1	158295742	158328623	42.5882	52.9412	1275	0	0	0
Chr1	1Mm125	44.8	157.9	159.1	CCDS15393.1	158489179	158572846	54.3815	57.3119	3549	233	18	45	-19.947	-23.6001	-22.5767
Chr1	1Mm125	44.8	157.9	159.1	CCDS15394.1	158585823	158604435	58.0311	72.7979	1158	83	47	76	-19.8204	-20.5997	-20.2048
Chr1	1Mm125	44.8	157.9	159.1	CCDS15395.1	158611541	158636174	50.4065	56.0976	1230	311	41	221	-18.0017	-20.8837	-18.7519
Chr1	1Mm125	44.8	157.9	159.1	CCDS15396.1	158739294	158837825	46.2493	46.8697	1773	49	72	6	-21.1953	-20.5989	-24.4824
Chr1	1Mm125	44.8	157.9	159.1	CCDS15397.1	158774736	158790732	47.3863	54.7861	1473	5	1	54	-24.2206	-26.5014	-21.045
Chr1	1Mm127	42.7	159.3	159.7	CCDS15399.1	159388726	159418641	55.8404	62.6781	1053	132	82	23	-19.0139	-19.6596	-21.7921
Chr1	1Mm127	42.7	159.3	159.7	CCDS15400.1	159459354	159497477	53.5488	54.5627	3156	18	402	8	-23.472	-18.9497	-24.8992
Chr1	1Mm129	41.4	160.1	161	CCDS15401.1	160176328	160225824	54.9745	67.8571	2352	836	1	1	-17.5103	-27.1765	-27.475
Chr1	1Mm131	43	161.3	162.1	CCDS15403.1	161780177	161854343	53.8631	61.5158	4077	647	2	1	-18.6737	-26.9701	-28.2686
Chr1	1Mm131	43	161.3	162.1	CCDS15404.1	162016161	162077985	55.6267	66.3037	4683	7	0	14	-25.4039		-24.6612
Chr1	1Mm132	39.3	162.1	162.9	CCDS15405.1	162125397	162129740	50.9044	45.7364	387	220	214	510	-16.8328	-16.8316	-15.8772
Chr1	1Mm132	39.3	162.1	162.9	CCDS15406.1	162133697	162142797	41.0145	46.5217	690	45	60	126	-19.9566	-19.5004	-18.7285
Chr1	1Mm132	39.3	162.1	162.9	CCDS15407.1	162154346	162281518	48.0683	53.6388	1113	78	38	8	-19.8528	-20.8492	-23.3956
Chr1	1Mm132	39.3	162.1	162.9	CCDS15408.1	162187382	162671019	43.7908	43.2598	2448	76	104	43	-21.0275	-20.5338	-22.1065
Chr1	1Mm132	39.3	162.1	162.9	CCDS15410.1	162860244	162897927	49.1306	43.1477	3393	23	60	39	-23.2228	-21.7983	-22.7183
Chr1	1Mm133	41.9	162.9	163.4	CCDS15411.1	162917673	162932593	53.0043	66.9528	1398	1011	26500	4	-16.4856	-11.7323	-24.7245
Chr1	1Mm133	41.9	162.9	163.4	CCDS15412.1	162950051	162962863	49.1749	46.5346	1515	8	11	4	-23.5831	-23.0825	-24.8404
Chr1	1Mm133	41.9	162.9	163.4	CCDS15413.1	162971846	163000246	48.1651	49.8471	1962	123	107	103	-20.0136	-20.1735	-20.527
Chr1	1Mm133	41.9	162.9	163.4	CCDS15414.1	163004890	163013604	41.9192	38.7879	990	7	18	6	-23.1619	-21.7582	-23.6417
Chr1	1Mm133	41.9	162.9	163.4	CCDS15415.1	163171851	163181246	52	60	675	1395	2295	596	-14.9707	-14.2113	-16.4549
Chr1	1Mm133	41.9	162.9	163.4	CCDS15416.1	163325712	163347468	47.7387	53.7688	597	0	0	0
Chr1	1Mm134	40	163.4	163.6	CCDS15417.1	163424843	163433934	40.8046	47.7011	522	0	0	0
Chr1	1Mm135	41.4	163.6	164.8	CCDS15418.1	163711706	163718415	48.9286	53.5714	840	0	0	0
Chr1	1Mm135	41.4	163.6	164.8	CCDS15419.1	163900581	163901474	49.217	57.3826	894	61	73	171	-19.8914	-19.5912	-18.6616
Chr1	1Mm135	41.4	163.6	164.8	CCDS15420.1	164464406	164478386	56.2709	67.8112	2097	166	100	120	-19.6771	-20.3671	-20.4026
Chr1	1Mm135	41.4	163.6	164.8	CCDS15421.1	164504481	164527207	41.784	41.5493	426	81	21	49	-18.4129	-20.3192	-19.3953
Chr1	1Mm135	41.4	163.6	164.8	CCDS15422.1	164569394	164579331	55.465	68.0244	1473	349	3	731	-18.0955	-24.9164	-17.2862
Chr1	1Mm135	41.4	163.6	164.8	CCDS15423.1	164724088	164740051	45.9299	47.9501	1683	2	45	1	-25.7348	-21.2018	-26.9922
Chr1	1Mm135	41.4	163.6	164.8	CCDS15424.1	164760102	164789686	48.1551	54.2214	1599	120	1725	187	-19.7541	-15.8674	-19.3714
Chr1	1Mm136	40	164.8	166	CCDS15425.1	164806858	164828435	50.0622	59.8881	1608	6	86	137	-24.0841	-20.2016	-19.8284
Chr1	1Mm136	40	164.8	166	CCDS15426.1	164884308	164913249	48.3489	56.4486	1605	1	23	3	-26.6664	-22.1016	-25.3387
Chr1	1Mm136	40	164.8	166	CCDS15427.1	165178388	165242765	57.1816	67.4797	738	12	0	139	-21.9605		-18.6839
Chr1	1Mm136	40	164.8	166	CCDS15428.1	165184124	165242765	57.7982	66.9725	654	10	0	121	-22.0492		-18.7096
Chr1	1Mm136	40	164.8	166	CCDS15429.1	165316383	165333713	51.3098	51.4905	1107	21	20	18	-21.7381	-21.7674	-22.2179
Chr1	1Mm136	40	164.8	166	CCDS15430.1	165863659	165883568	49.7736	50.6793	2208	113	148	57	-20.3063	-19.8759	-21.551
Chr1	1Mm136	40	164.8	166	CCDS15431.1	165926242	165927330	43.618	40.4959	1089	20	22	32	-21.7849	-21.6062	-21.3641
Chr1	1Mm136	40	164.8	166	CCDS15432.1	165978816	165985864	51.2903	53.5484	1860	0	0	1			-27.1364
Chr1	1Mm137	42.8	166	166.5	CCDS15433.1	166179383	166193648	54.175	68.1363	1497	105	395	23	-19.8516	-17.899	-22.2996
Chr1	1Mm137	42.8	166	166.5	CCDS15434.1	166208328	166217799	46.5359	50.9804	1530	177	42	136	-19.1297	-21.1639	-19.7672
Chr1	1Mm137	42.8	166	166.5	CCDS15435.1	166222356	166236608	46.472	47.2019	1233	57	55	129	-20.4531	-20.4635	-19.5321
Chr1	1Mm137	42.8	166	166.5	CCDS15436.1	166243009	166278311	45.6835	45.3237	834	65	29	16	-19.6995	-20.8228	-21.9792
Chr1	1Mm139	42.9	166.7	167.5	CCDS15437.1	166726862	166753366	52.8053	67.3267	606	1	24	352	-25.2612	-20.6351	-17.0591
Chr1	1Mm139	42.9	166.7	167.5	CCDS15438.1	166861915	166865620	50.7246	53.0435	345	0	0	1			-24.7058
Chr1	1Mm139	42.9	166.7	167.5	CCDS15439.1	167069093	167090692	54.5116	60.179	1341	2	2	0	-25.4071	-25.3659
Chr1	1Mm139	42.9	166.7	167.5	CCDS15440.1	167109386	167124432	52.7083	66.25	480	35	59	42	-19.7956	-19.0011	-19.7899
Chr1	1Mm139	42.9	166.7	167.5	CCDS15441.1	167145870	167166963	43.6275	46.6912	816	192	79	109	-18.1055	-19.3455	-19.1796
Chr1	1Mm139	42.9	166.7	167.5	CCDS15442.1	167391533	167411069	48.6979	50	384	310	661	1225	-16.3268	-15.1933	-14.6017
Chr1	1Mm140	46.6	167.5	167.8	CCDS15443.1	167718959	167796976	54.9114	64.7343	621	6	4	7	-22.7115	-23.2553	-22.7464
Chr1	1Mm141	42.8	167.8	168.4	CCDS15444.1	167805868	167864961	54.5455	55.5995	2277	30	11	12	-22.264	-23.6703	-23.8433
Chr1	1Mm141	42.8	167.8	168.4	CCDS15446.1	168028755	168057309	55.6043	67.3398	3417	18	0	731	-23.5866		-18.5001
Chr1	1Mm141	42.8	167.8	168.4	CCDS15447.1	168060692	168095409	54.1667	65.625	960	0	0	1			-26.1822
Chr1	1Mm141	42.8	167.8	168.4	CCDS15448.1	168131678	168168796	46.8965	46.8965	1305	1	0	1	-26.3678		-26.6252
Chr1	1Mm141	42.8	167.8	168.4	CCDS15450.1	168309533	168322850	52.3809	59.5238	1008	300	70	39	-17.7665	-19.8249	-20.9672
Chr1	1Mm143	44.1	168.6	170.4	CCDS15453.1	168593418	168610414	48.3333	56.2963	1620	0	0	2			-25.9371
Chr1	1Mm143	44.1	168.6	170.4	CCDS15455.1	169156512	169215004	55.2163	74.0458	786	170	66	112	-18.227	-19.5508	-19.0864
Chr1	1Mm143	44.1	168.6	170.4	CCDS15456.1	169238994	169260395	46.3845	55.0264	567	175	417	191	-17.714	-16.4202	-17.8451
Chr1	1Mm143	44.1	168.6	170.4	CCDS15457.1	169302633	169308538	55.8441	66.8831	462	837	161	2014	-15.1607	-17.4977	-14.1512
Chr1	1Mm143	44.1	168.6	170.4	CCDS15458.1	169375931	169396844	51.0053	66.9841	945	0	0	13			-22.4591
Chr1	1Mm143	44.1	168.6	170.4	CCDS15459.1	169528882	169569403	54.9569	65.5172	1392	202	53	578	-18.8027	-20.6919	-17.5434
Chr1	1Mm143	44.1	168.6	170.4	CCDS15460.1	169619905	169776891	55.9617	69.1906	1149	7	0	0	-23.3768
Chr1	1Mm143	44.1	168.6	170.4	CCDS15461.1	170088862	170361634	53.9057	62.181	1293	367	59	77	-17.8349	-20.4307	-20.3451
Chr1	1Mm143	44.1	168.6	170.4	CCDS15462.1	170113703	170361634	54.3103	64.9425	1044	305	49	63	-17.7932	-20.39	-20.326
Chr1	1Mm145	43.1	171.2	173	CCDS15463.1	171428919	171455564	41.7385	53.6638	1392	10	0	9	-23.139		-23.5484
Chr1	1Mm145	43.1	171.2	173	CCDS15464.1	171585708	171622470	49.0842	66.4835	546	50	22	274	-19.4669	-20.6102	-17.2701
Chr1	1Mm145	43.1	171.2	173	CCDS15465.1	171673811	171677653	48.5437	61.1651	618	744	3	46	-15.7503	-23.6634	-20.0232
Chr1	1Mm145	43.1	171.2	173	CCDS15466.1	171860104	171864330	50.0577	52.9412	867	144	0	0	-18.608
Chr1	1Mm145	43.1	171.2	173	CCDS15467.1	172072610	172097035	47.6373	52.2989	1566	350	297	463	-18.1797	-18.3754	-18.0333
Chr1	1Mm145	43.1	171.2	173	CCDS15468.1	172129997	172145370	52.3809	56.6667	1260	193	30	23	-18.7247	-21.3692	-22.051
Chr1	1Mm145	43.1	171.2	173	CCDS15469.1	172163001	172181717	46.3659	51.8797	399	0	0	0
Chr1	1Mm145	43.1	171.2	173	CCDS15471.1	172239012	172242178	54.6341	70.7317	615	2	1	0	-24.2824	-25.2413
Chr1	1Mm145	43.1	171.2	173	CCDS15473.1	172575052	172612455	54.5739	63.3199	2241	137	6	88	-20.0499	-24.5218	-20.9458
Chr1	1Mm145	43.1	171.2	173	CCDS15474.1	172804539	172815537	53.5294	57.0588	1020	91	73	61	-19.5046	-19.7814	-20.339
Chr1	1Mm145	43.1	171.2	173	CCDS15475.1	172837403	172843071	62.0716	73.3645	1284	17	1	2	-22.257	-26.3033	-25.6018
Chr1	1Mm145	43.1	171.2	173	CCDS15476.1	172949110	172959445	49.3333	55.6	750	2	43	1	-24.5687	-20.1013	-25.8261
Chr1	1Mm145	43.1	171.2	173	CCDS15477.1	172981798	172989465	50.6361	59.9237	786	57	31	21	-19.8035	-20.641	-21.5014
Chr1	1Mm146	46.9	173	173.4	CCDS15479.1	173085712	173090173	56.2249	70.2811	747	10	2	956	-22.241	-24.5218	-15.9194
Chr1	1Mm146	46.9	173	173.4	CCDS15480.1	173144479	173148848	52.7391	62.3955	1077	62	695	20	-20.1366	-16.6088	-22.0262
Chr1	1Mm146	46.9	173	173.4	CCDS15481.1	173149651	173152148	56.3107	63.754	927	801	202	438	-16.2288	-18.1751	-17.357
Chr1	1Mm146	46.9	173	173.4	CCDS15483.1	173159995	173164375	52.4904	63.2184	261	29	40	21	-19.1879	-18.6828	-19.9109
Chr1	1Mm146	46.9	173	173.4	CCDS15484.1	173165180	173177218	53.7356	61.8535	1392	3054	2199	9895	-14.8845	-15.3172	-13.4458
Chr1	1Mm146	46.9	173	173.4	CCDS15485.1	173180943	173189308	59.9291	65.3664	2538	265	1	1	-19.2776	-27.2863	-27.5848
Chr1	1Mm146	46.9	173	173.4	CCDS15486.1	173201873	173206509	57.7441	59.3434	1188	473	59	80	-17.3466	-20.3085	-20.1677
Chr1	1Mm146	46.9	173	173.4	CCDS15487.1	173207187	173210890	57.0432	55.6485	1434	155	109	136	-19.2277	-19.6945	-19.6737
Chr1	1Mm146	46.9	173	173.4	CCDS15488.1	173219021	173224886	51.7857	61.9048	504	567	431	567	-15.8481	-16.2026	-16.1054
Chr1	1Mm146	46.9	173	173.4	CCDS15490.1	173268446	173271334	54.6499	63.0094	957	306	175	395	-17.663	-18.428	-17.552
Chr1	1Mm146	46.9	173	173.4	CCDS15491.1	173275842	173288156	56.7742	67.0968	465	1271	397	659	-14.5673	-16.2049	-15.7723
Chr1	1Mm146	46.9	173	173.4	CCDS15493.1	173300798	173316935	58.8081	64.6365	1527	61	0	5	-20.6637		-24.5299
Chr1	1Mm146	46.9	173	173.4	CCDS15494.1	173319397	173339471	54.5704	53.6563	3282	28	32	28	-22.891	-22.6572	-23.1484
Chr1	1Mm146	46.9	173	173.4	CCDS15495.1	173344652	173348251	55.627	61.4148	933	148	55	49	-18.6743	-20.0612	-20.5264
Chr1	1Mm146	46.9	173	173.4	CCDS15496.1	173367771	173393224	52.6024	61.794	903	55	252	90	-20.0552	-17.8182	-19.6021
Chr1	1Mm147	43	173.4	173.9	CCDS15497.1	173433787	173434443	58.7519	64.8402	657	35	20	22	-20.2485	-21.0147	-21.1757
Chr1	1Mm147	43	173.4	173.9	CCDS15500.1	173565055	173579057	46.9062	53.8922	1002	0	1	2		-25.9455	-25.244
Chr1	1Mm147	43	173.4	173.9	CCDS15501.1	173612224	173635007	43.8451	47.3029	723	1	12	11	-25.5158	-21.8897	-22.3138
Chr1	1Mm147	43	173.4	173.9	CCDS15502.1	173697357	173729753	49.6124	58.1395	1032	0	0	1			-26.2866
Chr1	1Mm147	43	173.4	173.9	CCDS15503.1	173770788	173816556	43.5354	46.3636	990	7	12	8	-23.1619	-22.3432	-23.2266
Chr1	1Mm147	43	173.4	173.9	CCDS15504.1	173847838	173872722	46.2851	48.7952	996	0	1	4		-25.9369	-24.2353
Chr1	1Mm148	46.5	173.9	174.6	CCDS15505.1	173934732	173943283	58.8123	76.4368	1566	69	1	6	-20.5223	-26.5897	-24.3033
Chr1	1Mm148	46.5	173.9	174.6	CCDS15506.1	173984026	173984427	64.1791	79.1045	402	1	0	0	-24.669
Chr1	1Mm148	46.5	173.9	174.6	CCDS15507.1	173996804	174012812	52.2332	59.6615	2127	764	429	380	-17.4952	-18.2866	-18.7601
Chr1	1Mm148	46.5	173.9	174.6	CCDS15508.1	174056909	174064420	55.2222	62	900	586	484	772	-16.637	-16.8718	-16.4967
Chr1	1Mm148	46.5	173.9	174.6	CCDS15509.1	174095997	174124802	53.1531	56.4189	1776	1379	749	2479	-16.383	-17.2224	-15.7942
Chr1	1Mm148	46.5	173.9	174.6	CCDS15510.1	174128756	174130709	51.3995	68.7023	393	2021	23	125	-13.6555	-20.0717	-17.9279
Chr1	1Mm148	46.5	173.9	174.6	CCDS15511.1	174242666	174249538	62.7451	64.8693	1836	3989	152	189	-14.8985	-19.5713	-19.5555
Chr1	1Mm148	46.5	173.9	174.6	CCDS15512.1	174299051	174300190	55.1754	67.3684	1140	1288	1	3	-15.8419	-26.1317	-24.8452
Chr1	1Mm148	46.5	173.9	174.6	CCDS15513.1	174306829	174308100	55.0314	74.5283	1272	34	36	22	-21.2434	-21.1198	-22.1288
Chr1	1Mm148	46.5	173.9	174.6	CCDS15514.1	174405627	174408389	50.5827	60.1399	858	3	5	8	-24.1779	-23.3998	-23.0202
Chr1	1Mm148	46.5	173.9	174.6	CCDS15515.1	174414619	174428668	60	61.9492	3540	41	5	2	-22.45	-25.4445	-27.0649
Chr1	1Mm148	46.5	173.9	174.6	CCDS15516.1	174486202	174493434	61.244	73.6842	1254	11	2	12	-22.8509	-25.2692	-22.9827
Chr1	1Mm148	46.5	173.9	174.6	CCDS15517.1	174512574	174520562	55.675	64.1577	837	3	4	2	-24.1421	-23.6859	-24.9844
Chr1	1Mm148	46.5	173.9	174.6	CCDS15518.1	174561771	174563012	62.9139	72.8477	453	46	63	276	-19.3178	-18.8229	-16.9902
Chr1	1Mm149	39.2	174.6	175.2	CCDS15520.1	174824233	174825017	44	46.6667	675	15	468	0	-21.5098	-16.5052
Chr1	1Mm149	39.2	174.6	175.2	CCDS15521.1	174886927	174887856	44.4086	53.5484	930	0	0	0
Chr1	1Mm149	39.2	174.6	175.2	CCDS15522.1	175060413	175061345	45.8735	54.9839	933	0	0	0
Chr1	1Mm149	39.2	174.6	175.2	CCDS15523.1	175113630	175114562	45.6592	52.7331	933	0	0	0
Chr1	1Mm149	39.2	174.6	175.2	CCDS15524.1	175133488	175134429	46.1783	54.1401	942	0	0	0
Chr1	1Mm149	39.2	174.6	175.2	CCDS15525.1	175145783	175146724	45.5414	55.0955	942	0	0	0
Chr1	1Mm150	41.5	175.2	175.4	CCDS15526.1	175200307	175201239	45.2304	54.9839	933	0	0	0
Chr1	1Mm150	41.5	175.2	175.4	CCDS15528.1	175267151	175297624	53.6524	60.2015	1191	3770	19	57	-14.3556	-21.9469	-20.6604
Chr1	1Mm150	41.5	175.2	175.4	CCDS15529.1	175392295	175395148	40.9669	42.7481	393	0	4	1		-22.5952	-24.8937
Chr1	1Mm151	39.4	175.4	177.4	CCDS15532.1	175826729	175837991	42.8795	40.6103	1278	1	1	9	-26.3377	-26.2965	-23.4251
Chr1	1Mm151	39.4	175.4	177.4	CCDS15534.1	175942374	175958592	41.1523	40.4938	1215	0	0	27			-21.7672
Chr1	1Mm151	39.4	175.4	177.4	CCDS15535.1	175972082	175973026	52.0635	58.0952	945	0	0	1			-26.1595
Chr1	1Mm151	39.4	175.4	177.4	CCDS15536.1	175980505	175981443	48.7753	53.6741	939	1	0	0	-25.893
Chr1	1Mm151	39.4	175.4	177.4	CCDS15537.1	176019172	176020110	47.3908	61.6613	939	0	0	0
Chr1	1Mm151	39.4	175.4	177.4	CCDS15538.1	176066876	176067823	43.3544	50	948	0	0	0
Chr1	1Mm151	39.4	175.4	177.4	CCDS15539.1	176088905	176089870	48.3437	58.6957	966	0	0	0
Chr1	1Mm151	39.4	175.4	177.4	CCDS15540.1	176180114	176181055	47.983	54.7771	942	1	0	1	-25.8976		-26.1549
Chr1	1Mm151	39.4	175.4	177.4	CCDS15541.1	176260703	176262919	45.4545	51.3636	660	0	0	0
Chr1	1Mm151	39.4	175.4	177.4	CCDS15542.1	176299049	176299978	45.1613	54.5161	930	0	0	0
Chr1	1Mm151	39.4	175.4	177.4	CCDS15543.1	176321201	176322130	45.0538	53.2258	930	0	0	0
Chr1	1Mm151	39.4	175.4	177.4	CCDS15544.1	176360560	176361513	50.3145	61.6352	954	0	0	0
Chr1	1Mm151	39.4	175.4	177.4	CCDS15545.1	176766905	176767411	58.1854	80.4734	507	40	22	33	-19.6819	-20.5033	-20.2168
Chr1	1Mm151	39.4	175.4	177.4	CCDS15546.1	176989874	177421260	45.9575	48.5106	1410	345	0	1	-18.049		-26.7368
Chr1	1Mm152	41.7	177.4	178.6	CCDS15547.1	177531554	177555703	49.8032	49.4094	1524	953	2204	3721	-16.6953	-15.4446	-14.9875
Chr1	1Mm152	41.7	177.4	178.6	CCDS15548.1	177562350	177589952	47.3611	52.9167	1440	58	1170	1	-20.6519	-16.2764	-26.7672
Chr1	1Mm152	41.7	177.4	178.6	CCDS15549.1	177593021	177622666	55.611	70.8229	1203	96	1	11	-19.6655	-26.2093	-23.0483
Chr1	1Mm152	41.7	177.4	178.6	CCDS15551.1	177813038	177838695	49.5227	53.6993	2514	0	0	2			-26.5711
Chr1	1Mm152	41.7	177.4	178.6	CCDS15552.1	177893958	178205004	49.162	63.3147	1611	127	0	8	-19.6831		-23.9291
Chr1	1Mm154	43.7	179.2	181.9	CCDS15553.1	179377233	179378801	54.0472	66.5392	1569	1017	102	579	-16.6435	-19.9201	-17.7136
Chr1	1Mm154	43.7	179.2	181.9	CCDS15555.1	179694375	179726524	44.9307	41.1379	1371	325	296	69	-18.0947	-18.1884	-20.5878
Chr1	1Mm154	43.7	179.2	181.9	CCDS15556.1	180249300	180252746	43.2203	43.2203	354	61	85	63	-18.5549	-18.0351	-18.7657
Chr1	1Mm154	43.7	179.2	181.9	CCDS15557.1	180336233	180411558	42.6263	40	495	9	3	22	-21.7994	-23.3432	-20.7672
Chr1	1Mm154	43.7	179.2	181.9	CCDS15558.1	180459693	180646103	62.3077	72.8205	1170	19	1	1	-21.9624	-26.1691	-26.4676
Chr1	1Mm154	43.7	179.2	181.9	CCDS15559.1	180800762	180862358	58.8223	71.1154	4653	237	3	4	-20.3132	-26.5758	-26.4593
Chr1	1Mm154	43.7	179.2	181.9	CCDS15560.1	180887591	181448081	52.8361	66.6667	1287	182	34	47	-18.84	-21.2192	-21.0506
Chr1	1Mm154	43.7	179.2	181.9	CCDS15561.1	181459307	181476261	45.508	45.0882	1191	11	18	32	-22.7765	-22.0249	-21.4933
Chr1	1Mm154	43.7	179.2	181.9	CCDS15562.1	181509520	181555334	55.2903	56.882	2136	480	75	247	-18.1718	-20.8087	-19.3877
Chr1	1Mm154	43.7	179.2	181.9	CCDS15563.1	181598486	181616807	46.2791	45.5814	1290	500	13	423	-17.3854	-22.6096	-17.884
Chr1	1Mm154	43.7	179.2	181.9	CCDS15564.1	181676463	181729461	44.7861	37.4332	6732	163	408	174	-21.3861	-20.0212	-21.5492
Chr1	1Mm156	47.4	182.1	183	CCDS15566.1	182097299	182112368	56.1403	69.0403	1938	543	2122	7549	-17.8535	-15.846	-14.3136
Chr1	1Mm156	47.4	182.1	183	CCDS15567.1	182157703	182175884	57.5353	76.8374	1347	289	797	135	-18.2386	-16.734	-19.5941
Chr1	1Mm156	47.4	182.1	183	CCDS15569.1	182499164	182530661	53.4975	69.1626	3045	921	439	725	-17.7432	-18.771	-18.3457
Chr1	1Mm156	47.4	182.1	183	CCDS15570.1	182571497	182611619	42.8761	41.9483	1509	10	5	8	-23.2554	-24.2143	-23.8347
Chr1	1Mm156	47.4	182.1	183	CCDS15571.1	182624749	182627142	63.0747	70.6897	696	0	0	2			-24.7183
Chr1	1Mm156	47.4	182.1	183	CCDS15572.1	182656232	182682500	52.7883	56.0836	1578	214	109	87	-18.9004	-19.8326	-20.4563
Chr1	1Mm156	47.4	182.1	183	CCDS15573.1	182733207	182742056	51.5815	44.5256	411	0	0	0
Chr1	1Mm156	47.4	182.1	183	CCDS15574.1	182781303	182796423	55.8278	57.9065	1347	135	67	87	-19.3367	-20.3063	-20.2279
Chr1	1Mm156	47.4	182.1	183	CCDS15575.1	182823314	182827943	62.7823	77.7778	1107	1	0	0	-26.1304
Chr1	1Mm156	47.4	182.1	183	CCDS15576.1	182834594	182837772	61.4746	75.3894	963	324	53	175	-17.5895	-20.1603	-18.7355
Chr1	1Mm156	47.4	182.1	183	CCDS15577.1	182865240	182868105	62.692	77.5068	1107	8	4	6	-23.1304	-24.0893	-23.8028
Chr1	1Mm156	47.4	182.1	183	CCDS15578.1	182876710	182904466	54.617	72.795	2415	441	147	245	-18.4712	-20.015	-19.5765
Chr1	1Mm156	47.4	182.1	183	CCDS15579.1	182919909	182932111	52.6316	70.614	1368	953	13757	396	-16.5395	-12.6468	-18.0638
Chr1	1Mm157	44	183	183.3	CCDS15581.1	183023995	183074237	45.8333	39.3692	2568	151	73	61	-20.106	-21.1135	-21.671
Chr1	1Mm157	44	183	183.3	CCDS15582.1	183081123	183096338	44.2857	62.1429	420	90	42	217	-18.2404	-19.2988	-17.228
Chr1	1Mm157	44	183	183.3	CCDS15583.1	183107936	183139423	46.6019	45.6311	1545	246	230	346	-18.6689	-18.7248	-18.4341
Chr1	1Mm159	43.7	183.5	184.4	CCDS15584.1	183746988	183768672	51.9405	60.2871	1881	69	40	140	-20.7868	-21.5322	-20.0233
Chr1	1Mm159	43.7	183.5	184.4	CCDS15587.1	184206877	184212833	47.7366	64.8148	972	648	411	170	-16.603	-17.2187	-18.7908
Chr1	1Mm159	43.7	183.5	184.4	CCDS15588.1	184247021	184271719	55.6459	63.4146	1107	214	47	96	-18.389	-20.5347	-19.8028
Chr1	1Mm160	47.4	184.4	185	CCDS15589.1	184677387	184679252	59.5927	74.9196	1866	1	0	1	-26.8837		-27.1411
Chr1	1Mm160	47.4	184.4	185	CCDS15590.1	184695171	184825357	56.2118	65.7841	1473	1001	49	3	-16.5753	-20.8867	-25.2149
Chr1	1Mm162	43.3	185.3	190.1	CCDS15591.1	185860717	185898401	53.6501	65.4959	1452	114	16	159	-19.6889	-22.4807	-19.4663
Chr1	1Mm162	43.3	185.3	190.1	CCDS15593.1	186551387	186556019	62.963	71.9078	1431	28	42	103	-21.6934	-21.0673	-20.0717
Chr1	1Mm162	43.3	185.3	190.1	CCDS15594.1	186643099	186669695	56.2439	70.7965	1017	750	4249	806	-16.4574	-13.914	-16.6108
Chr1	1Mm162	43.3	185.3	190.1	CCDS15596.1	187110927	187153165	51.0694	55.7749	3039	425	530	732	-18.8561	-18.4964	-18.329
Chr1	1Mm162	43.3	185.3	190.1	CCDS15597.1	187161991	187180504	53.8296	63.1068	927	377	390	87	-17.316	-17.2259	-19.6888
Chr1	1Mm162	43.3	185.3	190.1	CCDS15599.1	187278942	187288433	58.1033	71.7622	1413	66	160	0	-20.4381	-19.1195
Chr1	1Mm162	43.3	185.3	190.1	CCDS15600.1	187912407	187941128	48.6111	49.5833	720	30	79	20	-20.603	-19.1649	-21.4453
Chr1	1Mm162	43.3	185.3	190.1	CCDS15601.1	188449326	188528652	51.1647	64.3374	1245	52	1	49	-20.5995	-26.2588	-20.9426
Chr1	1Mm162	43.3	185.3	190.1	CCDS15602.1	188545281	188573186	51.5366	56.7376	846	41	106	82	-20.385	-18.9734	-19.6423
Chr1	1Mm162	43.3	185.3	190.1	CCDS15603.1	188791754	188793736	50.7312	51.2859	1983	19	19	18	-22.7235	-22.6824	-23.0589
Chr1	1Mm162	43.3	185.3	190.1	CCDS15604.1	188872287	189039163	45.614	53.6842	1140	3	2	0	-24.5879	-25.1317
Chr1	1Mm162	43.3	185.3	190.1	CCDS15605.1	189039502	189172455	54.7349	57.197	1584	80	53	55	-20.3254	-20.8783	-21.1233
Chr1	1Mm162	43.3	185.3	190.1	CCDS15606.1	189821875	190035017	51.3435	61.4379	1377	81	2	28	-20.1055	-25.4042	-21.8953
Chr1	1Mm164	43.3	190.3	191.5	CCDS15607.1	190086912	190788806	51.8547	53.3885	15582	1	1	1	-29.9456	-29.9044	-30.2029
Chr1	1Mm164	43.3	190.3	191.5	CCDS15608.1	190796003	190831490	54.2892	60.4167	2448	627	54	130	-17.9831	-21.4794	-20.5104
Chr1	1Mm165	47.2	191.5	191.9	CCDS15609.1	191610653	191693933	56.2465	71.4286	3570	87	8	104	-21.3768	-24.7786	-21.3766
Chr1	1Mm167	46.7	192.2	193.3	CCDS15611.1	192622525	192735538	54.1288	57.3864	2640	549	74	217	-18.2837	-21.1337	-19.8801
Chr1	1Mm167	46.7	192.2	193.3	CCDS15612.1	192752578	192768969	47.3394	48.6238	1635	153	73	203	-19.4357	-20.4621	-19.2851
Chr1	1Mm167	46.7	192.2	193.3	CCDS15614.1	192886917	192906327	54.6099	61.7021	846	10	0	3	-22.4206		-24.4149
Chr1	1Mm167	46.7	192.2	193.3	CCDS15615.1	192922337	192932511	60.5042	78.1513	357	4	4	0	-22.4978	-22.4566
Chr1	1Mm167	46.7	192.2	193.3	CCDS15616.1	192995360	193001348	50.7326	60.4396	546	5	6	38	-22.7888	-22.4846	-20.1202
Chr1	1Mm167	46.7	192.2	193.3	CCDS15618.1	193130791	193141970	63.1783	76.7442	516	612	80	686	-15.7718	-18.6662	-15.8645
Chr1	1Mm167	46.7	192.2	193.3	CCDS15619.1	193149919	193173728	54.6059	72.6496	1053	73	13	17	-19.8685	-22.3167	-22.2282
Chr1	1Mm167	46.7	192.2	193.3	CCDS15620.1	193176855	193220294	45.6537	54.2094	1461	205	536	309	-18.8513	-17.4235	-18.5166
Chr1	1Mm168	43.5	193.3	193.6	CCDS15621.1	193363121	193399278	47.5343	44.1096	2190	10	0	0	-23.7928
Chr1	1Mm168	43.5	193.3	193.6	CCDS15622.1	193543259	193602412	46.9003	53.6388	1113	349	329	60	-17.6912	-17.7351	-20.4887
Chr1	1Mm169	48	193.6	193.9	CCDS15623.1	193645524	193655235	52.1021	64.6396	1332	31	14	6	-21.4432	-22.5489	-24.0698
Chr1	1Mm169	48	193.6	193.9	CCDS15625.1	193730885	193733633	57.8704	71.0318	1512	92	217	44	-20.0567	-18.7775	-21.3782
Chr1	1Mm169	48	193.6	193.9	CCDS15626.1	193807146	193809383	64.6258	82.6531	588	9	10	2	-22.0477	-21.8546	-24.475
Chr1	1Mm170	45.8	193.9	194.7	CCDS15627.1	194014889	194330002	54.6128	71.2121	2970	568	0	1	-18.4045		-27.8116
Chr1	1Mm170	45.8	193.9	194.7	CCDS15628.1	194337765	194585954	55.3333	69.2	1500	15	6	5	-22.6619	-23.9426	-24.5042
Chr1	1Mm170	45.8	193.9	194.7	CCDS15630.1	194672566	194677301	52.5986	57.7957	1116	90	3	13	-19.6503	-24.516	-22.699
Chr1	1Mm172	46.5	194.9	195.3	CCDS15631.1	194933736	194956343	50.1084	59.2978	2307	132	67	68	-20.1454	-21.0826	-21.3597
Chr1	1Mm172	46.5	194.9	195.3	CCDS15632.1	194983412	194995699	54.7009	67.094	1404	11	117	12	-23.0139	-19.5618	-23.1457
Chr1	1Mm172	46.5	194.9	195.3	CCDS15633.1	195000535	195001326	52.1465	52.2727	792	8	15	31	-22.6474	-21.6993	-20.9505
Chr1	1Mm172	46.5	194.9	195.3	CCDS15634.1	195001860	195024212	53.3074	62.4514	1542	7	2	23	-23.8012	-25.5674	-22.3424
Chr1	1Mm172	46.5	194.9	195.3	CCDS15635.1	195048204	195068455	48.1229	59.3857	879	353	4917	130	-17.3342	-13.493	-19.0327
Chr1	1Mm172	46.5	194.9	195.3	CCDS15636.1	195098656	195098967	63.782	76.9231	312	78	382	137	-18.018	-15.6848	-17.4627
Chr1	1Mm172	46.5	194.9	195.3	CCDS15637.1	195129713	195169703	57.4565	62.7887	3507	38	40	13	-22.5461	-22.4309	-24.3509
Chr1	1Mm172	46.5	194.9	195.3	CCDS15638.1	195173550	195188297	53.2078	65.6904	1434	385	1	2	-17.9151	-26.4627	-25.7612
Chr1	1Mm175	42.2	196.4	196.9	CCDS15640.1	196765159	196786314	50.3046	50.6527	1149	269	6	364	-18.1127	-23.5581	-17.9337
Chr1	1Mm176	38.7	196.9	197.2	CCDS15641.1	196930055	196957498	44.6712	43.5374	1323	65	194	140	-20.3652	-18.7465	-19.5157
Chr1	1Mm176	38.7	196.9	197.2	CCDS15642.1	196967383	197002803	43.9819	36.6893	3099	0	0	8			-24.8729
Chr2	2Mm2	43.7	3	6	CCDS15644.1	3201568	3243362	46.6038	52.6415	1590	192	85	96	-19.0678	-20.2023	-20.3252
Chr2	2Mm2	43.7	3	6	CCDS15645.1	3246292	3247134	45.1957	44.8399	843	18	24	51	-21.5675	-21.1113	-20.3223
Chr2	2Mm2	43.7	3	6	CCDS15647.1	3259681	3282564	44.3609	50	798	0	0	0
Chr2	2Mm2	43.7	3	6	CCDS15649.1	3341489	3376225	47.5717	52.8146	1812	28	25	15	-22.034	-22.1564	-23.1918
Chr2	2Mm2	43.7	3	6	CCDS15650.1	3341489	3371080	47.1671	48.7252	2118	31	26	18	-22.1123	-22.3249	-23.1539
Chr2	2Mm2	43.7	3	6	CCDS15652.1	3375894	3392217	48.8145	49.5816	1434	15	4	14	-22.5969	-24.4627	-22.9538
Chr2	2Mm2	43.7	3	6	CCDS15653.1	3406262	3429961	48.4967	47.451	1530	208	143	139	-18.8969	-19.3963	-19.7357
Chr2	2Mm2	43.7	3	6	CCDS15654.1	3430398	3441260	51.9504	63.2979	564	3	0	138	-23.5726		-18.3064
Chr2	2Mm2	43.7	3	6	CCDS15655.1	3690123	3696888	46.9697	54.5455	396	47	74	7	-19.0928	-18.3968	-22.0973
Chr2	2Mm2	43.7	3	6	CCDS15656.1	4352244	4532114	55.3295	66.4729	3096	318	13	26	-19.3013	-23.8726	-23.1711
Chr2	2Mm2	43.7	3	6	CCDS15657.1	4545491	4573026	45.4811	51.895	1029	96	74	136	-19.4401	-19.7744	-19.1949
Chr2	2Mm2	43.7	3	6	CCDS15658.1	4639277	4721060	48.7356	50.3448	1305	18	33	9	-22.1979	-21.2823	-23.4553
Chr2	2Mm2	43.7	3	6	CCDS15659.1	4805458	4827840	51.145	55.9796	1179	167	223	207	-18.8376	-18.3793	-18.7852
Chr2	2Mm2	43.7	3	6	CCDS15660.1	4840115	4859405	48.4759	52.5074	1017	1103	11772	1351	-15.9009	-12.4439	-15.8656
Chr2	2Mm2	43.7	3	6	CCDS15661.1	4897297	4906456	52.1367	65.812	351	22	0	1	-20.0139		-24.7307
Chr2	2Mm2	43.7	3	6	CCDS15662.1	4912438	4931740	50.7901	54.9661	2658	9	255	6	-24.2242	-19.3586	-25.0665
Chr2	2Mm2	43.7	3	6	CCDS15663.1	4942396	4975750	51.339	62.906	1755	153	470	624	-19.5379	-17.8776	-17.7672
Chr2	2Mm2	43.7	3	6	CCDS15664.1	5058979	5150233	60.219	79.927	822	67	6	59	-19.6349	-23.0749	-20.0757
Chr2	2Mm2	43.7	3	6	CCDS15665.1	5220028	5635282	50.3454	60.1036	1158	163	39	6	-18.8467	-20.8689	-23.8678
Chr2	2Mm2	43.7	3	6	CCDS15666.1	5715899	5765953	45.9941	49.8516	1011	466	305	364	-17.1354	-17.7058	-17.7491
Chr2	2Mm2	43.7	3	6	CCDS15667.1	5775904	5789243	49.4673	49.3151	657	73	69	22	-19.1879	-19.2281	-21.1757
Chr2	2Mm2	43.7	3	6	CCDS15668.1	5792880	5816308	45.7722	49.4759	1431	289	21	268	-18.3259	-22.0673	-18.6921
Chr2	2Mm3	44.3	6	6.6	CCDS15671.1	6021381	6035075	61.0876	66.7373	1416	68	179	23	-20.3981	-18.9606	-22.2194
Chr2	2Mm3	44.3	6	6.6	CCDS15672.1	6110385	6134005	55.9247	62.4585	903	20	431	79	-21.5147	-17.0439	-19.7901
Chr2	2Mm5	42.8	9.4	10.8	CCDS15674.1	9779996	9799215	60.8859	74.0991	1332	38	5	21	-21.1494	-24.0343	-22.2624
Chr2	2Mm5	42.8	9.4	10.8	CCDS15675.1	9837975	9970026	50.7681	54.6624	2799	243	53	104	-19.5439	-21.6996	-21.0256
Chr2	2Mm5	42.8	9.4	10.8	CCDS15676.1	10002257	10014143	47.6191	53.8265	1176	98	82	40	-19.603	-19.819	-21.1531
Chr2	2Mm5	42.8	9.4	10.8	CCDS15677.1	10016380	10052191	47.6241	54.699	2841	548	10752	10	-18.3921	-14.0567	-24.4256
Chr2	2Mm5	42.8	9.4	10.8	CCDS15678.1	10075292	10173209	51.9412	64.1133	2859	173	43	114	-20.0647	-22.0319	-20.9238
Chr2	2Mm7	44.1	11	11.7	CCDS15682.1	11148494	11221751	48.3993	58.7571	2124	99	5	798	-20.4412	-24.7075	-17.6877
Chr2	2Mm7	44.1	11	11.7	CCDS15683.1	11396122	11423326	52.7831	65.643	1563	240	68	881	-18.7212	-20.4995	-17.1024
Chr2	2Mm7	44.1	11	11.7	CCDS15684.1	11507251	11522367	50.0821	49.7537	1218	260	216	156	-18.2459	-18.4723	-19.2402
Chr2	2Mm7	44.1	11	11.7	CCDS15685.1	11564627	11611408	49.5663	56.1338	807	1	0	4	-25.6744		-23.9318
Chr2	2Mm7	44.1	11	11.7	CCDS15686.1	11627474	11654875	54.1667	58.3333	792	10	59	28	-22.3254	-19.7236	-21.0973
Chr2	2Mm7	44.1	11	11.7	CCDS15687.1	11645074	11654875	53.2258	54.0323	372	6	44	13	-21.9722	-19.0566	-21.1141
Chr2	2Mm7	44.1	11	11.7	CCDS15688.1	11664489	11699058	50.0799	58.3893	3129	614	226	273	-18.3674	-19.7682	-19.7941
Chr2	2Mm8	39.5	11.7	17.5	CCDS15689.1	12030741	12223408	48.4791	50.8937	3189	12	12	11	-24.0719	-24.0308	-24.4548
Chr2	2Mm8	39.5	11.7	17.5	CCDS15690.1	12269680	12340878	44.794	43.3708	1335	161	124	59	-19.0697	-19.4053	-20.7753
Chr2	2Mm8	39.5	11.7	17.5	CCDS15691.1	12899812	12922693	47.2381	49.4286	1050	22	442	93	-21.5947	-17.2251	-19.7724
Chr2	2Mm8	39.5	11.7	17.5	CCDS15692.1	12925891	12932473	60.8073	70.7031	768	116	1	3	-18.745	-25.5618	-24.2753
Chr2	2Mm8	39.5	11.7	17.5	CCDS15693.1	12999131	13192645	49.8801	65.8273	834	163	114	201	-18.3732	-18.8479	-18.3282
Chr2	2Mm8	39.5	11.7	17.5	CCDS15695.1	13433144	13466258	43.5897	41.3462	1248	8	11	25	-23.3034	-22.8028	-21.9169
Chr2	2Mm8	39.5	11.7	17.5	CCDS15696.1	13496058	13504140	56.3883	71.5203	1401	1041	184	2067	-16.4465	-18.9055	-15.7143
Chr2	2Mm8	39.5	11.7	17.5	CCDS15697.1	13578448	13715070	48.1203	57.8947	1197	0	0	2			-25.5006
Chr2	2Mm8	39.5	11.7	17.5	CCDS15698.1	13995923	14068106	45.9624	39.8907	1647	273	93	76	-18.6109	-20.1233	-20.713
Chr2	2Mm8	39.5	11.7	17.5	CCDS15700.1	14151139	14252801	45.3443	46.4653	4371	50	302	83	-22.4679	-19.8322	-21.9941
Chr2	2Mm8	39.5	11.7	17.5	CCDS15701.1	14310947	14416175	46.5701	49.4203	2070	537	0	2	-17.9646		-26.2908
Chr2	2Mm8	39.5	11.7	17.5	CCDS15702.1	14526077	14907702	50.5081	50.6098	1968	300	1	5	-18.7317	-26.9194	-24.8959
Chr2	2Mm8	39.5	11.7	17.5	CCDS15703.1	14917939	14970622	44.7938	40.0419	1431	21	6	13	-22.1085	-23.8747	-23.0577
Chr2	2Mm8	39.5	11.7	17.5	CCDS15704.1	14977152	14997930	44.0147	51.3812	543	9	13	8	-21.9329	-21.3612	-22.3602
Chr2	2Mm8	39.5	11.7	17.5	CCDS15705.1	16278752	16672933	47.5204	47.8343	1593	152	5	117	-19.4076	-24.2925	-20.0425
Chr2	2Mm8	39.5	11.7	17.5	CCDS15706.1	17270320	17652487	50.0615	59.0406	813	50	0	2	-20.0413		-24.9425
Chr2	2Mm10	39.4	18	18.4	CCDS15708.1	17986661	18132438	48.6124	41.9083	3207	180	101	101	-20.1732	-20.9657	-21.2641
Chr2	2Mm10	39.4	18	18.4	CCDS15709.1	18138883	18314126	47.4382	48.2821	1659	85	115	72	-20.3047	-19.8275	-20.8015
Chr2	2Mm11	42.2	18.4	19.7	CCDS15710.1	18594091	18597552	47.449	52.551	588	114	278	366	-18.3848	-17.0576	-16.9593
Chr2	2Mm11	42.2	18.4	19.7	CCDS15711.1	18603438	18606107	43.8974	44.3077	975	30	31	81	-21.0404	-20.9519	-19.8648
Chr2	2Mm11	42.2	18.4	19.7	CCDS15712.1	18766009	18919621	47.5369	58.867	1218	547	26	39	-17.1729	-21.5267	-21.2402
Chr2	2Mm11	42.2	18.4	19.7	CCDS15714.1	19293309	19315981	54.3561	57.9545	528	117	47	127	-18.192	-19.4667	-18.3311
Chr2	2Mm11	42.2	18.4	19.7	CCDS15715.1	19367487	19368792	63.0769	70.4615	975	1	0	2	-25.9473		-25.2046
Chr2	2Mm11	42.2	18.4	19.7	CCDS15716.1	19384754	19475506	40.5229	41.3547	1683	0	0	0
Chr2	2Mm13	42.4	20.3	21.3	CCDS15720.1	21133063	21135306	44.0285	43.0481	2244	66	24	86	-21.1055	-22.5237	-20.9809
Chr2	2Mm13	42.4	20.3	21.3	CCDS15721.1	21134626	21135306	44.6402	51.5418	681	24	13	27	-20.8445	-21.6879	-20.932
Chr2	2Mm14	39.5	21.3	24.2	CCDS15722.1	21289882	21749319	51.4849	57.2856	3603	969	0	0	-17.9126
Chr2	2Mm14	39.5	21.3	24.2	CCDS15724.1	22478182	22545865	49.1468	54.2662	1758	574	1	3	-17.6328	-26.7566	-25.4701
Chr2	2Mm14	39.5	21.3	24.2	CCDS15727.1	22973954	23011380	43.0716	39.4919	2598	1	2	2	-27.3612	-26.32	-26.6185
Chr2	2Mm14	39.5	21.3	24.2	CCDS15728.1	23012218	23052550	40.1303	30.8659	2148	101	536	274	-20.4286	-17.9795	-19.2461
Chr2	2Mm14	39.5	21.3	24.2	CCDS15729.1	23177008	23255942	41.0941	41.6031	786	2	0	0	-24.6364
Chr2	2Mm14	39.5	21.3	24.2	CCDS15730.1	23366835	23401040	40.458	35.1145	1179	15	26	60	-22.3145	-21.4798	-20.5718
Chr2	2Mm14	39.5	21.3	24.2	CCDS15731.1	23859112	23904343	40.4279	39.527	888	37	122	27	-20.603	-18.8405	-21.3149
Chr2	2Mm14	39.5	21.3	24.2	CCDS15732.1	23927506	23952054	44.8243	43.5897	1053	0	0	0
Chr2	2Mm14	39.5	21.3	24.2	CCDS15734.1	24071366	24080116	47.6191	53.4162	483	0	0	0
Chr2	2Mm14	39.5	21.3	24.2	CCDS15735.1	24146743	24149288	53.159	59.4771	459	0	0	0
Chr2	2Mm14	39.5	21.3	24.2	CCDS15736.1	24192502	24205149	49.7917	60	480	0	3	3		-23.2988	-23.5973
Chr2	2Mm15	45.1	24.2	24.8	CCDS15737.1	24249645	24262753	54.7714	59.0457	3018	10	21	29	-24.2554	-23.1439	-22.9767
Chr2	2Mm15	45.1	24.2	24.8	CCDS15738.1	24277067	24330616	57.7875	64.6288	1374	9	0	3	-23.2722		-25.1145
Chr2	2Mm15	45.1	24.2	24.8	CCDS15739.1	24462089	24618566	55.5992	66.623	6867	1041	3	3	-18.7397	-27.1374	-27.4358
Chr2	2Mm15	45.1	24.2	24.8	CCDS15741.1	24781125	24790664	58.0645	63.8249	1302	71	15	69	-20.2148	-22.4165	-20.5133
Chr2	2Mm16	50.1	24.8	26.5	CCDS15742.1	24805516	24814580	52.193	56.1403	684	87	20	89	-18.9929	-21.0728	-19.2175
Chr2	2Mm16	50.1	24.8	26.5	CCDS15743.1	24817998	24827529	52.5802	57.3222	1434	250	36	69	-18.538	-21.2928	-20.6527
Chr2	2Mm16	50.1	24.8	26.5	CCDS15744.1	24829770	24830177	50	55.8824	408	63	37	55	-18.7131	-19.4398	-19.1664
Chr2	2Mm16	50.1	24.8	26.5	CCDS15745.1	24910120	24917288	58.6617	73.3584	1599	4593	457	57	-14.4957	-17.7838	-21.0854
Chr2	2Mm16	50.1	24.8	26.5	CCDS15746.1	24910120	24917288	58.6943	73.258	1593	4593	457	57	-14.4903	-17.7783	-21.08
Chr2	2Mm16	50.1	24.8	26.5	CCDS15747.1	24910120	24917288	58.7582	73.5294	1530	4473	437	56	-14.4703	-17.7847	-21.0473
Chr2	2Mm16	50.1	24.8	26.5	CCDS15748.1	24937341	24940671	55.6225	69.0763	1494	13	402	0	-22.8625	-17.8708
Chr2	2Mm16	50.1	24.8	26.5	CCDS15749.1	24941243	24950443	57.0787	62.9213	1335	0	0	1			-26.658
Chr2	2Mm16	50.1	24.8	26.5	CCDS15750.1	25050128	25051408	58.8603	61.1241	1281	37	23	44	-21.1316	-21.7763	-21.139
Chr2	2Mm16	50.1	24.8	26.5	CCDS15751.1	25055839	25066007	54.3417	67.6471	1428	643	183	311	-17.1691	-18.9409	-18.4744
Chr2	2Mm16	50.1	24.8	26.5	CCDS15752.1	25074320	25077690	54.1667	60	960	18	4	3	-21.755	-23.8837	-24.5973
Chr2	2Mm16	50.1	24.8	26.5	CCDS15753.1	25077827	25080109	55.6801	70.4036	1338	1085	257	581	-16.3204	-18.3571	-17.4788
Chr2	2Mm16	50.1	24.8	26.5	CCDS15754.1	25084570	25088906	56.6445	67.1096	1806	1	0	2	-26.8366		-26.0939
Chr2	2Mm16	50.1	24.8	26.5	CCDS15755.1	25091388	25091858	58.5987	64.3312	471	1	0	1	-24.8976		-25.1549
Chr2	2Mm16	50.1	24.8	26.5	CCDS15757.2	25098815	25099612	59.3985	62.406	798	1730	0	4	-14.9017		-23.9156
Chr2	2Mm16	50.1	24.8	26.5	CCDS15759.1	25118981	25124937	57.5881	61.3821	1476	414	26	21	-17.852	-21.8039	-22.4105
Chr2	2Mm16	50.1	24.8	26.5	CCDS15761.1	25128035	25140982	56.2052	64.9165	2514	1896	539	660	-16.425	-18.1985	-18.2048
Chr2	2Mm16	50.1	24.8	26.5	CCDS15763.1	25145508	25146579	61.6466	64.759	996	27	2	53	-21.2231	-24.9369	-20.5074
Chr2	2Mm16	50.1	24.8	26.5	CCDS15764.1	25147887	25174405	55.804	71.459	2817	7304	1	5	-14.6435	-27.4368	-25.4134
Chr2	2Mm16	50.1	24.8	26.5	CCDS15765.1	25188379	25206084	54.1224	65.8574	1977	649	210	214	-17.625	-19.2117	-19.483
Chr2	2Mm16	50.1	24.8	26.5	CCDS15766.1	25207938	25211846	55.0296	62.3274	1521	279	306	127	-18.4647	-18.2903	-19.8575
Chr2	2Mm16	50.1	24.8	26.5	CCDS15767.1	25217166	25221134	58.7927	69.0945	1524	282	99	96	-18.4521	-19.9211	-20.264
Chr2	2Mm16	50.1	24.8	26.5	CCDS15770.1	25251492	25256492	58.3333	67.7419	1488	211	50	148	-18.8361	-20.8722	-19.6051
Chr2	2Mm16	50.1	24.8	26.5	CCDS15771.1	25258773	25264710	60.7608	60.961	999	2484	23	175	-14.7039	-21.4176	-18.7885
Chr2	2Mm16	50.1	24.8	26.5	CCDS15772.1	25280285	25281420	59.5724	65.0146	1029	4	0	3	-24.025		-24.6974
Chr2	2Mm16	50.1	24.8	26.5	CCDS15773.1	25284289	25303395	57.2035	71.3229	7302	7280	486	309	-16.0223	-19.8861	-20.838
Chr2	2Mm16	50.1	24.8	26.5	CCDS15774.1	25312398	25314242	57.8431	71.0084	714	21	6	11	-21.1055	-22.8717	-22.2957
Chr2	2Mm16	50.1	24.8	26.5	CCDS15775.1	25315181	25316430	59.0615	62.6214	618	336	55	72	-16.8971	-19.467	-19.3769
Chr2	2Mm16	50.1	24.8	26.5	CCDS15776.1	25346443	25349375	51.2028	65.4639	582	0	1	1		-25.1617	-25.4602
Chr2	2Mm16	50.1	24.8	26.5	CCDS15777.1	25354329	25355750	54.844	61.0837	609	81	2176	14	-18.9284	-14.1397	-21.7183
Chr2	2Mm16	50.1	24.8	26.5	CCDS15778.1	25357478	25360484	57.4913	69.6864	1722	1153	306	1161	-16.5967	-18.4693	-16.8441
Chr2	2Mm16	50.1	24.8	26.5	CCDS15779.1	25374929	25394572	54.9137	66.9323	1506	154	83	176	-19.3077	-20.1583	-19.3724
Chr2	2Mm16	50.1	24.8	26.5	CCDS15780.1	25413471	25417431	57.9418	73.8255	447	778	570	577	-15.2185	-15.6262	-15.907
Chr2	2Mm16	50.1	24.8	26.5	CCDS15781.1	25429126	25430358	53.6	63.2	375	486	161	732	-15.6439	-17.1967	-15.3104
Chr2	2Mm16	50.1	24.8	26.5	CCDS15785.1	25480360	25483355	55.6219	60.2985	1005	15	321	24	-22.0841	-17.6234	-21.6634
Chr2	2Mm16	50.1	24.8	26.5	CCDS15786.1	25508659	25511633	52.2727	61.9318	528	0	0	1			-25.3197
Chr2	2Mm16	50.1	24.8	26.5	CCDS15787.1	25538305	25541103	54.4627	71.5847	549	0	0	0
Chr2	2Mm16	50.1	24.8	26.5	CCDS15788.1	25555610	25558271	47.6459	57.6271	531	0	12	0		-21.4445
Chr2	2Mm16	50.1	24.8	26.5	CCDS15789.1	25562445	25562957	64.9123	84.7953	513	664	27	131	-15.6458	-20.2248	-18.2447
Chr2	2Mm16	50.1	24.8	26.5	CCDS15790.1	25621092	25623502	48.0496	62.234	564	0	0	0
Chr2	2Mm16	50.1	24.8	26.5	CCDS15791.1	25649576	25669717	46.9017	61.218	936	0	0	0
Chr2	2Mm16	50.1	24.8	26.5	CCDS15792.1	25678679	25680435	46.1825	63.6872	537	1	0	0	-25.0868
Chr2	2Mm16	50.1	24.8	26.5	CCDS15793.1	25698676	25702714	59.4041	62.5698	1074	1	1	0	-26.0868	-26.0456
Chr2	2Mm16	50.1	24.8	26.5	CCDS15794.1	25733400	25771636	57.2774	76.029	3717	1501	3	2	-17.3262	-26.2518	-27.1353
Chr2	2Mm16	50.1	24.8	26.5	CCDS15795.1	25854471	25877053	53.0894	60.7317	1230	387	125	2073	-17.6862	-19.2755	-15.5223
Chr2	2Mm16	50.1	24.8	26.5	CCDS15796.1	25915481	25945941	59.2277	67.9727	1761	944	40	91	-16.9175	-21.4371	-20.5497
Chr2	2Mm16	50.1	24.8	26.5	CCDS15798.1	26065110	26092871	53.8542	60.1562	1920	206	17	49	-19.2384	-22.7963	-21.5675
Chr2	2Mm16	50.1	24.8	26.5	CCDS15800.1	26171172	26202532	61.0287	70.4748	2022	709	4	31	-17.5299	-24.9584	-22.3027
Chr2	2Mm16	50.1	24.8	26.5	CCDS15802.1	26219177	26234142	55.8824	61.3122	3978	337	49	46	-19.5792	-22.32	-22.7096
Chr2	2Mm16	50.1	24.8	26.5	CCDS15803.1	26239117	26244480	50.2222	54.4	1125	211	99	98	-18.4326	-19.4832	-19.7963
Chr2	2Mm16	50.1	24.8	26.5	CCDS15804.1	26244884	26251107	52.5714	58.2857	1575	940	589	1554	-16.7626	-17.3959	-16.2947
Chr2	2Mm16	50.1	24.8	26.5	CCDS15805.1	26253358	26264106	56.0185	65.4321	1944	390	35	142	-18.3355	-21.7724	-20.0504
Chr2	2Mm16	50.1	24.8	26.5	CCDS15806.1	26315050	26359077	58.8994	68.8389	7596	569	174	131	-19.7567	-21.4249	-22.1329
Chr2	2Mm16	50.1	24.8	26.5	CCDS15807.1	26444606	26447959	58.4541	57.971	828	309	95	302	-17.44	-19.1005	-17.7304
Chr2	2Mm16	50.1	24.8	26.5	CCDS15808.1	26444606	26447959	58.5551	57.0342	789	303	92	297	-17.3987	-19.0772	-17.6849
Chr2	2Mm16	50.1	24.8	26.5	CCDS15809.1	26449106	26459729	55.675	75.2688	837	54	1054	236	-19.9722	-15.6443	-18.1018
Chr2	2Mm17	42.4	26.5	26.7	CCDS15810.1	26523394	26526786	44.086	44.6237	558	0	0	0
Chr2	2Mm18	49.5	26.7	34	CCDS15811.1	26698706	26720402	50.8509	63.0631	999	1	2	2	-25.9823	-24.9412	-25.2397
Chr2	2Mm18	49.5	26.7	34	CCDS15812.1	26747765	26758306	57.397	69.9438	1068	156	91	76	-18.7933	-19.5298	-20.0881
Chr2	2Mm18	49.5	26.7	34	CCDS15813.1	26761323	26765934	56.2189	67.1642	603	253	47	135	-17.271	-19.6583	-18.4345
Chr2	2Mm18	49.5	26.7	34	CCDS15814.1	26763602	26765934	53.9007	75.8865	423	176	30	98	-17.2831	-19.7945	-18.3851
Chr2	2Mm18	49.5	26.7	34	CCDS15815.1	26766347	26768788	54.5568	66.6667	801	80	132	133	-19.3417	-18.5781	-18.8657
Chr2	2Mm18	49.5	26.7	34	CCDS15816.1	26771945	26775332	52.7132	63.9535	774	179	73	134	-18.1304	-19.3832	-18.8054
Chr2	2Mm18	49.5	26.7	34	CCDS15817.1	26777424	26788841	52.7161	71.4815	810	495	1092	691	-16.7285	-15.5459	-16.5046
Chr2	2Mm18	49.5	26.7	34	CCDS15818.1	26790842	26808910	52.539	68.7783	1989	3	4	2	-25.3909	-24.9347	-26.2332
Chr2	2Mm18	49.5	26.7	34	CCDS15819.1	26809996	26819837	52.8098	59.1224	1299	222	74	108	-18.5668	-20.1106	-19.8636
Chr2	2Mm18	49.5	26.7	34	CCDS15820.1	26829056	26864966	58.1873	62.9993	4281	13	41	2	-24.3813	-22.683	-27.3391
Chr2	2Mm18	49.5	26.7	34	CCDS15822.1	26877433	26883424	58.9692	71.0843	1494	354	2	4	-18.0954	-25.5218	-24.8203
Chr2	2Mm18	49.5	26.7	34	CCDS15823.1	26917707	26927534	56.3063	75.6757	666	1	0	8	-25.3974		-22.6547
Chr2	2Mm18	49.5	26.7	34	CCDS15824.1	26937224	26963958	58.7335	68.9979	2874	81	48	30	-21.167	-21.8807	-22.8573
Chr2	2Mm18	49.5	26.7	34	CCDS15826.1	27045038	27100021	58.5507	67.2826	2760	450	6780	35	-18.6347	-14.6802	-22.5765
Chr2	2Mm18	49.5	26.7	34	CCDS15827.1	27119683	27281998	54.5838	71.1162	2607	150	227	43	-20.1374	-19.4985	-22.1973
Chr2	2Mm18	49.5	26.7	34	CCDS15828.1	27303984	27319617	55.0206	64.099	2181	500	155	163	-18.143	-19.7915	-20.0174
Chr2	2Mm18	49.5	26.7	34	CCDS15829.1	27374231	27390376	48.7562	58.5075	1005	132	75	128	-18.9466	-19.721	-19.2483
Chr2	2Mm18	49.5	26.7	34	CCDS15830.1	27532952	27615207	58.547	74.7863	1404	336	1410	913	-18.081	-15.9707	-16.8962
Chr2	2Mm18	49.5	26.7	34	CCDS15831.1	27742335	27892535	61.2833	52.2567	5517	92	39	206	-21.9241	-23.1211	-21.0185
Chr2	2Mm18	49.5	26.7	34	CCDS15832.1	27932094	27940376	54.2857	59.0476	945	1	0	21	-25.9022		-21.7672
Chr2	2Mm18	49.5	26.7	34	CCDS15833.1	28048916	28085247	53.4935	73.5808	1374	7233	21	39	-13.6218	-22.0087	-21.4141
Chr2	2Mm18	49.5	26.7	34	CCDS15834.1	28061469	28085247	54.3896	75.1029	1458	7653	23	42	-13.626	-21.9631	-21.3928
Chr2	2Mm18	49.5	26.7	34	CCDS15835.1	28061469	28069625	59.5238	83.7662	462	3630	12	24	-13.044	-21.2436	-20.5421
Chr2	2Mm18	49.5	26.7	34	CCDS15836.1	28305879	28309370	58.2761	62.1134	3492	281	2	24	-19.6534	-26.7467	-23.4602
Chr2	2Mm18	49.5	26.7	34	CCDS15837.1	28317765	28321788	54.7619	66.0714	504	40	0	0	-19.6733
Chr2	2Mm18	49.5	26.7	34	CCDS15838.1	28323619	28325527	57.0776	69.863	876	304	207	190	-17.5449	-18.0582	-18.4803
Chr2	2Mm18	49.5	26.7	34	CCDS15839.1	28353285	28360914	54.8851	68.3908	1044	4	2	3	-24.0459	-25.0048	-24.7183
Chr2	2Mm18	49.5	26.7	34	CCDS15840.1	28369062	28407786	57.288	71.7468	2559	1335	16	179	-16.9567	-23.2982	-20.1129
Chr2	2Mm18	49.5	26.7	34	CCDS15841.1	28411577	28418881	55.1111	68	1800	68	2085	21	-20.7443	-15.7648	-22.6968
Chr2	2Mm18	49.5	26.7	34	CCDS15842.1	28423152	28438496	53.3981	65.0486	1545	255	49	100	-18.617	-20.9555	-20.2249
Chr2	2Mm18	49.5	26.7	34	CCDS15843.1	28465544	28470895	58.5096	74.3202	993	1	0	4	-25.9736		-24.231
Chr2	2Mm18	49.5	26.7	34	CCDS15844.1	28514204	28542692	52.7993	57.6227	3483	400	73	304	-19.1403	-21.5531	-19.7935
Chr2	2Mm18	49.5	26.7	34	CCDS15845.1	28547660	28551569	53.4517	75.7396	507	1	0	2	-25.0038		-24.2612
Chr2	2Mm18	49.5	26.7	34	CCDS15846.1	28555710	28668584	53.4722	69.7917	1440	25	0	1	-21.866		-26.7672
Chr2	2Mm18	49.5	26.7	34	CCDS15847.1	28682252	28695746	51.63	61.1247	2454	190	83	122	-19.7091	-20.8627	-20.6055
Chr2	2Mm18	49.5	26.7	34	CCDS15848.1	28696371	28760276	49.3702	52.907	2064	28	31	65	-22.2219	-22.0339	-21.2642
Chr2	2Mm18	49.5	26.7	34	CCDS15849.1	28765147	28771198	64.0244	71.3415	984	50	2	0	-20.3167	-24.9194
Chr2	2Mm18	49.5	26.7	34	CCDS15851.1	29050340	29103559	60.7659	77.0245	1593	358	20	95	-18.1717	-22.2925	-20.343
Chr2	2Mm18	49.5	26.7	34	CCDS15852.1	29050340	29103559	60.226	74.9153	1770	361	22	103	-18.3117	-22.307	-20.3784
Chr2	2Mm18	49.5	26.7	34	CCDS15853.1	29202364	29380020	53.953	68.9103	936	247	55	118	-17.94	-20.0659	-19.2631
Chr2	2Mm18	49.5	26.7	34	CCDS15854.1	29475522	29593589	55.4738	67.3413	3261	1390	293	1403	-17.2482	-19.4532	-17.4921
Chr2	2Mm18	49.5	26.7	34	CCDS15856.1	29633150	29643130	56.6265	65.3614	996	113	34	120	-19.1578	-20.8494	-19.3285
Chr2	2Mm18	49.5	26.7	34	CCDS15857.1	29643804	29652098	60.2996	70.412	801	160	42	85	-18.3417	-20.2302	-19.5116
Chr2	2Mm18	49.5	26.7	34	CCDS15858.1	29659685	29671252	56.7288	69.7205	1932	1783	397	158	-16.1338	-18.2597	-19.8874
Chr2	2Mm18	49.5	26.7	34	CCDS15859.1	29682920	29698690	55.2288	67.6471	306	207	28	81	-16.5819	-19.4269	-18.1929
Chr2	2Mm18	49.5	26.7	34	CCDS15860.1	29725057	29737467	57.9539	68.8027	1779	73	3	25	-20.625	-25.1887	-22.4283
Chr2	2Mm18	49.5	26.7	34	CCDS15861.1	29746490	29777953	52.217	64.9452	1917	379	48	72	-18.3566	-21.2965	-21.0101
Chr2	2Mm18	49.5	26.7	34	CCDS15862.1	29791019	29814034	54.3809	65.4286	2100	430	155	319	-18.306	-19.7369	-18.9941
Chr2	2Mm18	49.5	26.7	34	CCDS15865.2	29887253	29904388	60.0991	65.4275	1614	379	64	101	-18.1084	-20.6333	-20.2736
Chr2	2Mm18	49.5	26.7	34	CCDS15866.1	29917691	29926461	45.4023	44.4828	870	0	0	0
Chr2	2Mm18	49.5	26.7	34	CCDS15867.1	29934295	29946254	58.8168	66.6667	2637	17	11	28	-23.2952	-23.8821	-22.8327
Chr2	2Mm18	49.5	26.7	34	CCDS15868.1	29946764	29949107	61.6915	73.8806	804	77	128	41	-19.4023	-18.6279	-20.5688
Chr2	2Mm18	49.5	26.7	34	CCDS15869.1	29946764	29949107	62.4113	74.1135	846	77	129	41	-19.4757	-18.6901	-20.6423
Chr2	2Mm18	49.5	26.7	34	CCDS15870.1	29954305	29968922	56.1966	77.3077	2340	1569	103	276	-16.5947	-20.4826	-19.3591
Chr2	2Mm18	49.5	26.7	34	CCDS15871.1	29989409	30005284	52.9509	72.0698	1203	285	116	80	-18.0956	-19.3513	-20.1858
Chr2	2Mm18	49.5	26.7	34	CCDS15872.1	30027094	30029492	65.8757	80.339	885	424	567	659	-17.0796	-16.6192	-16.7007
Chr2	2Mm18	49.5	26.7	34	CCDS15873.1	30029612	30033202	58.4778	67.052	1038	353	94	69	-17.5741	-19.4419	-20.1864
Chr2	2Mm18	49.5	26.7	34	CCDS15874.1	30041023	30049625	55.0588	69.1765	1275	183	958	151	-18.8186	-16.3893	-19.3532
Chr2	2Mm18	49.5	26.7	34	CCDS15875.1	30110695	30117642	57.6243	84.5869	2433	452	160	133	-18.4463	-19.9034	-20.4686
Chr2	2Mm18	49.5	26.7	34	CCDS15876.1	30122131	30137334	54.9145	64.4231	936	157	386	172	-18.5937	-17.2548	-18.7194
Chr2	2Mm18	49.5	26.7	34	CCDS15877.1	30139946	30141550	54.6417	67.8505	1605	366	161	387	-18.1507	-19.2943	-18.3275
Chr2	2Mm18	49.5	26.7	34	CCDS15878.1	30141958	30199397	54.0341	63.4091	5280	358	91	122	-19.9005	-21.8354	-21.7109
Chr2	2Mm18	49.5	26.7	34	CCDS15879.1	30200839	30214724	59.0909	71.2121	1188	2199	135	295	-15.1297	-19.1144	-18.2851
Chr2	2Mm18	49.5	26.7	34	CCDS15880.1	30223211	30239654	58.6981	71.0438	1782	858	217	105	-17.0724	-19.0146	-20.3604
Chr2	2Mm18	49.5	26.7	34	CCDS15881.1	30247956	30254697	55.3696	70.7113	717	105	45	26	-18.7896	-19.9708	-21.0607
Chr2	2Mm18	49.5	26.7	34	CCDS15882.1	30258097	30270857	54.4391	70.016	1881	473	402	4482	-18.0096	-18.2031	-15.0227
Chr2	2Mm18	49.5	26.7	34	CCDS15883.1	30271821	30301973	53.6008	66.6667	972	1479	154	316	-15.4124	-18.6349	-17.8964
Chr2	2Mm18	49.5	26.7	34	CCDS15884.1	30450589	30463988	53.9682	54.2857	315	1	0	3	-24.3172		-22.9896
Chr2	2Mm18	49.5	26.7	34	CCDS15885.1	30651214	30657076	62.5887	70.2128	1128	47	2	187	-20.603	-25.1164	-18.868
Chr2	2Mm18	49.5	26.7	34	CCDS15886.1	30675190	30678137	58.1845	79.4643	672	168	41	126	-18.018	-20.0116	-18.6904
Chr2	2Mm18	49.5	26.7	34	CCDS15888.1	30700954	30736449	66.129	72.1774	744	6	1	17	-22.9722	-25.516	-21.727
Chr2	2Mm18	49.5	26.7	34	CCDS15889.1	30748096	30758737	59.7403	77.9221	462	28	4	33	-20.0624	-22.8286	-20.0827
Chr2	2Mm18	49.5	26.7	34	CCDS15890.1	30808544	30812572	54.8961	74.184	1011	138	113	149	-18.891	-19.1382	-19.0377
Chr2	2Mm18	49.5	26.7	34	CCDS15891.1	30816466	30823373	54.2914	75.1497	1002	374	493	79	-17.4398	-17.0001	-19.9402
Chr2	2Mm18	49.5	26.7	34	CCDS15892.1	30828729	30837379	52.9885	65.8621	870	351	87	134	-17.3275	-19.2988	-18.9741
Chr2	2Mm18	49.5	26.7	34	CCDS15893.1	30854307	30877003	57.8699	70.8833	2751	1243	66	139	-17.1641	-21.3582	-20.5821
Chr2	2Mm18	49.5	26.7	34	CCDS15894.1	30909510	30997321	50.3441	68.1416	1017	566	41	28	-16.8634	-20.6094	-21.4581
Chr2	2Mm18	49.5	26.7	34	CCDS15895.1	31007878	31069859	50.9662	66.4855	1656	364	55	156	-18.2037	-20.889	-19.6834
Chr2	2Mm18	49.5	26.7	34	CCDS15896.1	31101698	31142904	52.5305	74.8691	573	544	0	12	-16.0929		-21.8528
Chr2	2Mm18	49.5	26.7	34	CCDS15897.1	31293767	31315914	60.8714	67.8934	2364	4	12	195	-25.225	-23.5989	-19.875
Chr2	2Mm18	49.5	26.7	34	CCDS15898.1	31332410	31375936	53.8337	68.0387	1239	226	3503	7	-18.4728	-14.4774	-23.743
Chr2	2Mm18	49.5	26.7	34	CCDS15899.1	31428389	31471171	54.8032	55.7292	1728	162	112	70	-19.433	-19.9244	-20.901
Chr2	2Mm18	49.5	26.7	34	CCDS15900.1	31526259	31536089	53.1746	65.6463	882	94	64	55	-19.248	-19.7615	-20.2786
Chr2	2Mm18	49.5	26.7	34	CCDS15901.1	31615556	31657418	57.9181	68.4164	3372	634	157	352	-18.429	-20.4016	-19.5353
Chr2	2Mm18	49.5	26.7	34	CCDS15902.1	31664063	31664437	63.7333	72.8	375	0	1	0		-24.5276
Chr2	2Mm18	49.5	26.7	34	CCDS15903.1	31742863	31800933	59.7345	68.1416	4746	102	11	16	-21.5581	-24.7299	-24.4878
Chr2	2Mm18	49.5	26.7	34	CCDS15904.1	31805870	31826509	53.4216	72.8477	453	34	0	15	-19.7539		-21.1918
Chr2	2Mm18	49.5	26.7	34	CCDS15905.1	31924764	31938425	58.6855	80.9859	852	23	4	78	-21.2291	-23.7116	-19.7247
Chr2	2Mm18	49.5	26.7	34	CCDS15906.1	31951331	31965492	62.8676	82.3529	816	262	1	1197	-17.657	-25.6493	-15.7226
Chr2	2Mm18	49.5	26.7	34	CCDS15907.1	32038031	32086169	58.9106	64.7613	4461	3583	244	692	-16.3342	-20.1693	-18.9639
Chr2	2Mm18	49.5	26.7	34	CCDS15908.1	32092225	32109963	54.7077	70.1472	2241	219	134	125	-19.3731	-20.0407	-20.4395
Chr2	2Mm18	49.5	26.7	34	CCDS15909.1	32111549	32115535	57.0743	71.223	834	93	39	45	-19.1827	-20.3954	-20.4874
Chr2	2Mm18	49.5	26.7	34	CCDS15911.1	32219329	32233689	58.353	65.6028	2538	609	141	373	-18.0772	-20.1468	-19.0418
Chr2	2Mm18	49.5	26.7	34	CCDS15913.1	32240384	32243236	52.9022	69.1542	603	43	32	139	-19.8277	-20.2129	-18.3924
Chr2	2Mm18	49.5	26.7	34	CCDS15914.1	32251794	32257847	61.2987	78.1818	1155	632	244	539	-16.8879	-18.2198	-17.3749
Chr2	2Mm18	49.5	26.7	34	CCDS15915.1	32271657	32306843	58.3171	73.3981	1545	537	246	435	-17.5426	-18.6277	-18.1039
Chr2	2Mm18	49.5	26.7	34	CCDS15916.1	32307958	32310788	60.061	68.2927	984	26	14	31	-21.2601	-22.112	-21.2637
Chr2	2Mm18	49.5	26.7	34	CCDS15917.1	32391606	32422959	57.2519	69.7201	1179	425	65	20	-17.49	-20.1578	-22.1568
Chr2	2Mm18	49.5	26.7	34	CCDS15920.1	32431384	32439059	56.9865	70.202	1188	50	0	0	-20.5885
Chr2	2Mm18	49.5	26.7	34	CCDS15921.1	32443189	32452722	60.396	77.2277	909	381	12	158	-17.2725	-22.22	-18.7997
Chr2	2Mm18	49.5	26.7	34	CCDS15922.1	32455299	32475048	59.6603	81.8471	942	890	174	379	-16.0999	-18.4135	-17.5889
Chr2	2Mm18	49.5	26.7	34	CCDS15923.1	32463590	32475048	60.3792	80.8383	1002	965	187	404	-16.0723	-18.3986	-17.5858
Chr2	2Mm18	49.5	26.7	34	CCDS15924.1	32485081	32489228	54.5024	66.8247	633	781	1	8505	-15.7149	-25.2829	-12.5273
Chr2	2Mm18	49.5	26.7	34	CCDS15925.1	32502477	32537080	57.3394	69.5719	1962	466	657	425	-18.0919	-17.5552	-18.4821
Chr2	2Mm18	49.5	26.7	34	CCDS15926.1	32538578	32549645	59.864	71.4286	1764	103	887	105	-20.1161	-16.9687	-20.3457
Chr2	2Mm18	49.5	26.7	34	CCDS15927.1	32563443	32568175	55.3173	75.3351	1119	460	132	148	-17.3005	-19.0605	-19.1939
Chr2	2Mm18	49.5	26.7	34	CCDS15928.1	32576678	32610090	59.4152	70.0585	2565	438	64	168	-18.568	-21.3016	-20.2078
Chr2	2Mm18	49.5	26.7	34	CCDS15929.1	32612819	32617259	60.766	76.7081	966	205	261	62	-18.2544	-17.8648	-20.237
Chr2	2Mm18	49.5	26.7	34	CCDS15930.1	32617860	32629971	55.4254	69.6615	2304	5	1	1	-24.866	-27.1468	-27.4453
Chr2	2Mm18	49.5	26.7	34	CCDS15931.1	32631349	32632823	63.252	72.1951	615	42	7	22	-19.8901	-22.4339	-21.0804
Chr2	2Mm18	49.5	26.7	34	CCDS15932.1	32633017	32639906	54.6438	75.7634	1572	18	3	2	-22.4665	-25.0103	-25.8937
Chr2	2Mm18	49.5	26.7	34	CCDS15933.1	32645074	32702610	53.7815	70.7563	1785	11449	18	27	-13.3368	-22.6086	-22.3222
Chr2	2Mm18	49.5	26.7	34	CCDS15934.1	32731869	32779545	58.8	75.4667	2250	552	50	156	-18.0452	-21.4687	-20.1257
Chr2	2Mm18	49.5	26.7	34	CCDS15935.1	32782295	32815107	57.0055	72.9396	2184	402	50	100	-18.4597	-21.4258	-20.7242
Chr2	2Mm18	49.5	26.7	34	CCDS15937.1	32829114	32837532	62.8312	77.1967	1434	221	195	148	-18.7159	-18.8554	-19.5517
Chr2	2Mm18	49.5	26.7	34	CCDS15938.1	32842175	32942608	50.6707	55.5332	2982	788	3	11	-17.938	-25.934	-24.358
Chr2	2Mm18	49.5	26.7	34	CCDS15939.1	32993199	33196288	51.8771	60.2389	1758	172	9	10	-19.3715	-23.5866	-23.7331
Chr2	2Mm18	49.5	26.7	34	CCDS15940.1	33083735	33101805	55.7355	70.6478	1482	64	66	598	-20.5513	-20.4658	-17.5847
Chr2	2Mm18	49.5	26.7	34	CCDS15942.1	33309216	33317872	50.033	57.4257	1515	100	49	49	-19.9392	-20.9272	-21.2257
Chr2	2Mm18	49.5	26.7	34	CCDS15943.1	33309216	33310619	50.7122	59.4017	1404	99	48	49	-19.844	-20.8472	-21.116
Chr2	2Mm18	49.5	26.7	34	CCDS15944.1	33420155	33496030	61.3047	80.429	1119	5	0	1	-23.8241		-26.4033
Chr2	2Mm18	49.5	26.7	34	CCDS15946.1	33588964	33742913	55.0314	64.7799	954	456	5	196	-17.083	-23.5528	-18.5585
Chr2	2Mm19	43.4	34	35.1	CCDS15947.1	34028400	34227439	51.4943	57.0115	1305	162	11	20	-19.028	-22.8673	-22.3033
Chr2	2Mm19	43.4	34	35.1	CCDS15948.1	34287591	34479067	48.8846	57.3614	1569	339	282	357	-18.2285	-18.4529	-18.4112
Chr2	2Mm19	43.4	34	35.1	CCDS15949.1	34533556	34586166	47.8674	46.5925	4314	592	297	233	-18.8834	-19.8373	-20.486
Chr2	2Mm19	43.4	34	35.1	CCDS15950.1	34627841	34631632	47.4594	49.5427	1968	3873	7773	1426	-15.0413	-13.9951	-16.7401
Chr2	2Mm19	43.4	34	35.1	CCDS15951.1	34634756	34655287	53.9808	55.3806	1143	338	110	132	-17.7757	-19.3541	-19.3896
Chr2	2Mm19	43.4	34	35.1	CCDS15952.1	34661230	34678566	48.2784	57.8022	1365	568	298	605	-17.2829	-18.1724	-17.4492
Chr2	2Mm19	43.4	34	35.1	CCDS15953.1	34708095	34726441	48.5149	49.901	1515	344	278	161	-18.1568	-18.423	-19.5095
Chr2	2Mm19	43.4	34	35.1	CCDS15954.1	34730045	34745901	49.8938	60.5096	471	4	71	4	-22.8976	-18.7067	-23.1549
Chr2	2Mm19	43.4	34	35.1	CCDS15955.1	34751238	34767315	54.692	65.8031	1737	8	4	15	-23.7804	-24.7392	-23.1308
Chr2	2Mm19	43.4	34	35.1	CCDS15956.1	34799392	34813599	56.0976	68.0488	1230	24	3	14	-21.6975	-24.6563	-22.7324
Chr2	2Mm19	43.4	34	35.1	CCDS15957.1	34839197	34916902	44.8146	47.7692	5043	182	5794	0	-20.8103	-15.7766
Chr2	2Mm19	43.4	34	35.1	CCDS15958.1	34940186	34956148	42.9799	42.1203	1047	49	1405	1	-20.4353	-15.5525	-26.3074
Chr2	2Mm19	43.4	34	35.1	CCDS15959.1	35037789	35048191	43.9815	39.8148	648	610	396	290	-16.1052	-16.6873	-17.4353
Chr2	2Mm20	47.8	35.1	36.1	CCDS15960.1	35137983	35163185	58.0879	67.9898	2343	1472	357	18276	-16.6886	-18.6912	-13.3118
Chr2	2Mm20	47.8	35.1	36.1	CCDS15961.1	35171380	35192438	51.462	60	855	109	195	165	-18.9896	-18.1093	-18.6488
Chr2	2Mm20	47.8	35.1	36.1	CCDS15964.1	35257628	35277778	48.4767	61.5591	1116	5	6	44	-23.8202	-23.516	-20.94
Chr2	2Mm20	47.8	35.1	36.1	CCDS15965.1	35564396	35583744	58.5423	70.1103	2991	1610	60	430	-16.9116	-21.6164	-19.0736
Chr2	2Mm20	47.8	35.1	36.1	CCDS15967.1	35892023	35904761	54.1426	67.052	519	1397	960	2396	-14.5895	-15.0896	-14.0685
Chr2	2Mm20	47.8	35.1	36.1	CCDS15968.1	35905048	35935107	53.2164	73.6842	513	11	0	0	-21.5614
Chr2	2Mm20	47.8	35.1	36.1	CCDS15969.1	35973334	35989766	46.5969	48.6911	573	61	26	105	-19.2497	-20.4388	-18.7235
Chr2	2Mm20	47.8	35.1	36.1	CCDS15970.1	36086082	36106870	54.3394	67.1642	1809	166	104	59	-19.4639	-20.0974	-21.2137
Chr2	2Mm21	39.3	36.1	37.6	CCDS15971.1	36232297	36233217	44.9511	56.0261	921	0	0	0
Chr2	2Mm21	39.3	36.1	37.6	CCDS15972.1	36276919	36277848	45.2688	56.7742	930	0	0	0
Chr2	2Mm21	39.3	36.1	37.6	CCDS15973.1	36308106	36309044	45.2609	56.23	939	0	0	0
Chr2	2Mm21	39.3	36.1	37.6	CCDS15974.1	36334706	36335647	46.8153	56.6879	942	0	0	0
Chr2	2Mm21	39.3	36.1	37.6	CCDS15975.1	36382933	36383871	45.3674	54.6326	939	0	0	0
Chr2	2Mm21	39.3	36.1	37.6	CCDS15976.1	36424119	36425048	44.7312	55.1613	930	0	0	0
Chr2	2Mm21	39.3	36.1	37.6	CCDS15977.1	36495560	36496495	46.1538	55.4487	936	0	0	0
Chr2	2Mm21	39.3	36.1	37.6	CCDS15978.1	36543523	36544452	45.6989	56.7742	930	0	0	0
Chr2	2Mm21	39.3	36.1	37.6	CCDS15979.1	36589842	36590780	45.4739	57.1885	939	0	0	0
Chr2	2Mm21	39.3	36.1	37.6	CCDS15980.1	36642046	36642987	44.2675	51.5924	942	0	0	0
Chr2	2Mm21	39.3	36.1	37.6	CCDS15981.1	36648757	36649695	44.5154	52.3962	939	0	0	0
Chr2	2Mm21	39.3	36.1	37.6	CCDS15982.1	36667668	36668609	45.8599	57.3248	942	0	1	0		-25.8564
Chr2	2Mm21	39.3	36.1	37.6	CCDS15983.1	36705567	36706505	45.3674	57.1885	939	0	0	0
Chr2	2Mm21	39.3	36.1	37.6	CCDS15984.1	36714933	36715865	44.9089	49.5177	933	0	0	0
Chr2	2Mm21	39.3	36.1	37.6	CCDS15985.1	36725087	36726034	45.9916	56.962	948	0	0	0
Chr2	2Mm21	39.3	36.1	37.6	CCDS15986.1	36745430	36746365	45.5128	50.9615	936	0	0	0
Chr2	2Mm21	39.3	36.1	37.6	CCDS15987.1	36762467	36763420	46.4361	50.3145	954	0	0	0
Chr2	2Mm21	39.3	36.1	37.6	CCDS15988.1	36782699	36783631	42.7653	48.8746	933	0	0	0
Chr2	2Mm21	39.3	36.1	37.6	CCDS15989.1	36792640	36793587	46.0971	55.0633	948	0	0	0
Chr2	2Mm21	39.3	36.1	37.6	CCDS15990.1	36852331	36853257	45.5232	55.9871	927	0	0	0
Chr2	2Mm21	39.3	36.1	37.6	CCDS15991.1	36860139	36861131	45.6193	52.568	993	0	0	0
Chr2	2Mm21	39.3	36.1	37.6	CCDS15992.1	36923826	36924779	44.9686	51.2579	954	0	0	0
Chr2	2Mm21	39.3	36.1	37.6	CCDS15993.1	36940297	36941265	44.7884	50.774	969	0	0	0
Chr2	2Mm21	39.3	36.1	37.6	CCDS15994.1	36960214	36961167	49.0566	50.9434	954	0	0	0
Chr2	2Mm21	39.3	36.1	37.6	CCDS15995.1	37056762	37057700	47.4973	64.2173	939	0	0	0
Chr2	2Mm21	39.3	36.1	37.6	CCDS15996.1	37075010	37075939	47.2043	57.4194	930	0	0	0
Chr2	2Mm21	39.3	36.1	37.6	CCDS15997.1	37187268	37188251	53.252	61.2805	984	0	0	0
Chr2	2Mm21	39.3	36.1	37.6	CCDS15998.1	37207350	37212894	48.8963	56.2914	906	89	100	68	-19.3656	-19.1564	-20.0113
Chr2	2Mm21	39.3	36.1	37.6	CCDS16000.1	37284162	37285433	40.0943	38.9151	1272	11	8	5	-22.8714	-23.2897	-24.2663
Chr2	2Mm21	39.3	36.1	37.6	CCDS16001.1	37291186	37292508	42.6304	42.8571	1323	3	4	6	-24.8026	-24.3465	-24.06
Chr2	2Mm21	39.3	36.1	37.6	CCDS16002.1	37324946	37420406	45.0391	46.1033	3195	254	101	157	-19.6709	-20.9602	-20.6223
Chr2	2Mm21	39.3	36.1	37.6	CCDS16003.1	37324946	37398771	44.4033	43.0864	2430	150	62	105	-20.0359	-21.2694	-20.8078
Chr2	2Mm21	39.3	36.1	37.6	CCDS16004.1	37372963	37374012	46.6667	54.8571	1050	5	0	0	-23.7322
Chr2	2Mm22	45.4	37.6	37.9	CCDS16007.1	37655555	38142648	55.0639	58.6037	3051	635	139	180	-18.2824	-20.433	-20.3586
Chr2	2Mm24	46.7	38.1	38.6	CCDS16008.1	38207293	38224648	59.5414	74.9386	1221	588	26	2	-17.0722	-21.5303	-25.5292
Chr2	2Mm24	46.7	38.1	38.6	CCDS16009.1	38406101	38440909	53.7155	68.4713	942	167	175	56	-18.5139	-18.4052	-20.3476
Chr2	2Mm24	46.7	38.1	38.6	CCDS16010.1	38443696	38499421	48.5611	48.9209	834	800	836	2221	-16.078	-15.9734	-14.8623
Chr2	2Mm24	46.7	38.1	38.6	CCDS16011.1	38549536	38566276	59.3233	76.0259	1389	7	1	4	-23.6505	-26.4167	-24.7152
Chr2	2Mm25	39.1	38.6	40.4	CCDS16012.1	38583346	38781736	52.285	61.0887	1488	21	7	13	-22.1648	-23.7087	-23.1141
Chr2	2Mm25	39.1	38.6	40.4	CCDS16013.1	38787596	38815838	56.8426	70.3812	2046	41	2	53	-21.659	-25.9754	-21.546
Chr2	2Mm25	39.1	38.6	40.4	CCDS16015.1	38857135	38860605	54.5699	74.1936	372	5	7	6	-22.2352	-21.7087	-22.2295
Chr2	2Mm25	39.1	38.6	40.4	CCDS16016.1	38873928	38918895	45.8059	48.0896	2277	72	61	60	-21.001	-21.199	-21.5214
Chr2	2Mm25	39.1	38.6	40.4	CCDS16017.1	39052860	39081760	43.1373	40.5229	918	147	160	226	-18.6607	-18.4973	-18.2975
Chr2	2Mm27	38.2	42.6	46.6	CCDS16018.1	43418486	43536990	45.7082	45.9228	1398	32	936	3	-21.4671	-16.5556	-25.1395
Chr2	2Mm27	38.2	42.6	46.6	CCDS16019.1	43604408	44242003	43.4993	46.888	1446	5	4	12	-24.1939	-24.4747	-23.1882
Chr2	2Mm27	38.2	42.6	46.6	CCDS16020.1	44844092	44965607	48.1086	53.8651	3648	343	32	82	-19.4288	-22.8097	-21.7507
Chr2	2Mm29	38.2	47.3	49.2	CCDS16021.1	48670291	48755307	43.3204	39.4942	1542	47	51	67	-21.054	-20.895	-20.7998
Chr2	2Mm29	38.2	47.3	49.2	CCDS16022.1	48760930	48795902	36.5591	31.7972	1302	38	62	102	-21.1166	-20.3692	-19.9494
Chr2	2Mm30	42.9	49.2	50.1	CCDS16023.1	49307325	49405517	45.035	44.0049	2427	197	88	85	-19.6409	-20.7624	-21.1109
Chr2	2Mm30	42.9	49.2	50.1	CCDS16024.1	49475181	49614435	51.1668	65.3083	2871	1939	1	2	-16.5842	-27.4642	-26.7627
Chr2	2Mm30	42.9	49.2	50.1	CCDS16025.1	49790327	49803112	49.1319	59.8958	576	33	0	0	-20.1435
Chr2	2Mm30	42.9	49.2	50.1	CCDS16026.1	50021059	50046336	51.5504	56.3954	516	31	0	0	-20.075
Chr2	2Mm31	40.3	50.1	51.4	CCDS16027.1	50135727	50151779	46.3524	42.4242	891	234	339	744	-17.9469	-17.371	-16.5355
Chr2	2Mm31	40.3	50.1	51.4	CCDS16028.1	50987813	51004393	46.9388	54.6939	735	15	26	16	-21.6327	-20.798	-21.7969
Chr2	2Mm32	42.3	51.4	53	CCDS16029.1	51483030	51483926	46.1538	59.1973	897	0	1	0		-25.7858
Chr2	2Mm32	42.3	51.4	53	CCDS16030.1	51780695	51787921	45.155	46.8023	1032	66	19	12	-19.9848	-21.7402	-22.7016
Chr2	2Mm32	42.3	51.4	53	CCDS16031.1	51804095	51816173	45.5027	51.1111	945	24	157	56	-21.3172	-18.5664	-20.3522
Chr2	2Mm32	42.3	51.4	53	CCDS16032.1	51893695	51911490	48.1884	50	828	92	0	16	-19.1879		-21.9688
Chr2	2Mm32	42.3	51.4	53	CCDS16033.1	52257903	52280154	43.3333	47.2222	540	40	63	46	-19.7729	-19.0764	-19.8286
Chr2	2Mm32	42.3	51.4	53	CCDS16034.1	52290008	52531848	50.9615	55.3846	1560	122	5	8	-19.6946	-24.2623	-23.8827
Chr2	2Mm32	42.3	51.4	53	CCDS16035.1	52290008	52413832	49.4866	52.5667	1461	114	5	8	-19.6978	-24.1677	-23.7881
Chr2	2Mm32	42.3	51.4	53	CCDS16037.1	52550227	52601133	47.2646	46.5649	1572	129	84	79	-19.6252	-20.2029	-20.59
Chr2	2Mm33	38.3	53	54.5	CCDS16038.1	52998211	53050220	42.9769	37.2117	2862	98	252	139	-20.8861	-19.4824	-20.6392
Chr2	2Mm33	38.3	53	54.5	CCDS16039.1	53051156	53076421	56.094	61.674	681	39	46	52	-20.1441	-19.8648	-19.9864
Chr2	2Mm33	38.3	53	54.5	CCDS16040.1	53937385	53937714	60.303	81.8182	330	127	0	1	-17.3956		-24.6417
Chr2	2Mm34	36.6	54.5	55.6	CCDS16041.1	54368950	54965371	44.5841	47.0377	1671	50	1	0	-21.0806	-26.6833
Chr2	2Mm34	36.6	54.5	55.6	CCDS16042.1	55289611	55447807	50.5976	60.5578	1506	247	0	2	-18.6261		-25.8319
Chr2	2Mm36	42.3	56.9	57.2	CCDS16043.1	56960566	56964849	53.9232	65.4424	1797	240	8	9	-18.9225	-23.7882	-23.9168
Chr2	2Mm36	42.3	56.9	57.2	CCDS16045.1	57120391	57219887	50.3205	54.1209	2184	403	229	1440	-18.4561	-19.2304	-16.8762
Chr2	2Mm37	39.3	57.2	58.3	CCDS16047.1	57900164	57905126	45.5083	42.5532	846	94	0	0	-19.1879
Chr2	2Mm37	39.3	57.2	58.3	CCDS16048.1	57986137	58012465	50.9259	57.2222	1080	0	3	11		-24.4687	-22.8927
Chr2	2Mm37	39.3	57.2	58.3	CCDS16049.1	58127328	58168356	48.2601	54.6703	1092	5	0	2	-23.7888		-25.3681
Chr2	2Mm38	42.8	58.3	60.8	CCDS16050.1	58299949	58352960	50.0654	59.4118	1530	273	70	96	-18.5046	-20.4269	-20.2697
Chr2	2Mm38	42.8	58.3	60.8	CCDS16051.1	58607771	58642590	47.0405	52.3364	963	121	1641	0	-19.0105	-15.2079
Chr2	2Mm38	42.8	58.3	60.8	CCDS16052.1	59052739	59192504	52.337	54.9958	3573	2533	775	189	-16.5143	-18.1817	-20.516
Chr2	2Mm38	42.8	58.3	60.8	CCDS16053.1	59322765	59342883	49.3827	52.7778	324	4	0	7	-22.3578		-21.8078
Chr2	2Mm38	42.8	58.3	60.8	CCDS16054.1	59537423	59682179	54.9273	61.3893	5571	798	84	118	-18.8215	-22.0283	-21.8364
Chr2	2Mm38	42.8	58.3	60.8	CCDS16055.1	59690860	59716583	52.6316	59.5789	1425	102	35	201	-19.8223	-21.3243	-19.101
Chr2	2Mm38	42.8	58.3	60.8	CCDS16056.1	59738705	59844243	48.2266	46.9397	6372	196	64	96	-21.0408	-22.6144	-22.3279
Chr2	2Mm38	42.8	58.3	60.8	CCDS16057.1	60066986	60085965	43.5639	32.5648	2082	66	98	150	-20.9974	-20.3859	-20.0703
Chr2	2Mm38	42.8	58.3	60.8	CCDS16058.1	60090348	60122176	47.4242	47.7273	660	167	2167	128	-18.0006	-14.2617	-18.6417
Chr2	2Mm38	42.8	58.3	60.8	CCDS16059.1	60258069	60391186	48.2527	53.4274	4464	9	25	16	-24.9722	-23.4571	-24.3995
Chr2	2Mm38	42.8	58.3	60.8	CCDS16060.1	60438541	60511518	49.4924	53.8071	2364	0	0	63			-21.5051
Chr2	2Mm39	39.6	60.8	61.9	CCDS16061.1	61416697	61491611	43.2071	37.1938	1347	132	102	140	-19.3691	-19.7	-19.5416
Chr2	2Mm39	39.6	60.8	61.9	CCDS16063.1	61642764	61650494	60.6061	75.6598	2046	398	1	1	-18.38	-26.9754	-27.2739
Chr2	2Mm40	36.3	61.9	62.1	CCDS16064.1	61884701	62155544	47.0462	49.0358	3267	648	0	1	-18.3519		-27.9491
Chr2	2Mm41	39.3	62.1	62.6	CCDS16065.1	62170674	62249847	44.1524	46.1235	2283	40	781	47	-21.8528	-17.5244	-21.8775
Chr2	2Mm41	39.3	62.1	62.6	CCDS16066.1	62313034	62318612	51.197	61.8785	543	2	4	0	-24.1028	-23.0617
Chr2	2Mm41	39.3	62.1	62.6	CCDS16067.1	62339240	62411907	41.2073	38.5827	2286	5	2	44	-24.8547	-26.1355	-21.9745
Chr2	2Mm41	39.3	62.1	62.6	CCDS16068.1	62435965	62483986	44.1521	48.7329	3078	32	214	54	-22.6058	-19.8232	-22.1082
Chr2	2Mm41	39.3	62.1	62.6	CCDS16069.1	62502489	62529646	48.8688	53.3937	663	13	15	6	-21.6904	-21.4428	-23.0632
Chr2	2Mm43	38.8	63.6	67.9	CCDS16070.1	63816701	63934975	51.0526	50	2280	8	4	4	-24.1728	-25.1317	-25.4302
Chr2	2Mm43	38.8	63.6	67.9	CCDS16071.1	64750763	64860700	50.773	56.0297	1617	257	346	127	-18.6715	-18.2013	-19.9458
Chr2	2Mm43	38.8	63.6	67.9	CCDS16072.1	64927527	65076495	49.4762	45.9307	3723	188	458	53	-20.3257	-18.9999	-22.4097
Chr2	2Mm43	38.8	63.6	67.9	CCDS16074.1	65787038	65861079	52.6735	57.8498	1758	148	0	1	-19.5883		-27.0551
Chr2	2Mm43	38.8	63.6	67.9	CCDS16075.1	65922226	65945420	45.0053	47.7918	1902	4	2	6	-24.9113	-25.8702	-24.5837
Chr2	2Mm43	38.8	63.6	67.9	CCDS16076.1	66022822	66094590	46.0233	48.8602	3948	81	26	28	-21.6251	-23.2233	-23.4149
Chr2	2Mm43	38.8	63.6	67.9	CCDS16081.1	66513554	66595413	41.7955	45.9572	5046	10	2	30	-24.997	-27.2778	-23.6694
Chr2	2Mm43	38.8	63.6	67.9	CCDS16082.1	67314866	67364307	41.9727	37.9921	11355	4	6	4741	-27.489	-26.8629	-17.5354
Chr2	2Mm44	42.5	67.9	68.4	CCDS16083.1	67955999	67956979	46.8909	59.9388	981	35	34	5	-20.8268	-20.8275	-23.8915
Chr2	2Mm44	42.5	67.9	68.4	CCDS16084.1	68049975	68309933	50.8677	51.7056	1671	481	5	46	-17.8146	-24.3614	-21.4583
Chr2	2Mm45	38.6	68.4	68.6	CCDS16085.1	68426871	68454397	45.7944	40.1869	963	0	0	0
Chr2	2Mm46	42.1	68.6	69.7	CCDS16086.1	68699692	68946650	47.7056	57.6623	1155	39	15	5	-20.9063	-22.2436	-24.1271
Chr2	2Mm46	42.1	68.6	69.7	CCDS16087.1	68973946	69027189	45.2334	52.86	1521	23	115	6	-22.0652	-19.7022	-24.2612
Chr2	2Mm46	42.1	68.6	69.7	CCDS16088.1	69032477	69042972	38.5475	44.6927	537	3	12	2	-23.5018	-21.4607	-24.3441
Chr2	2Mm46	42.1	68.6	69.7	CCDS16089.1	69058089	69065135	48.1273	57.3034	1068	0	0	0
Chr2	2Mm46	42.1	68.6	69.7	CCDS16090.1	69077140	69167401	46.0161	48.5628	3966	160	4486	0	-20.6495	-15.7991
Chr2	2Mm46	42.1	68.6	69.7	CCDS16091.1	69230966	69239513	47.1875	50	960	0	10	0		-22.5618
Chr2	2Mm46	42.1	68.6	69.7	CCDS16094.1	69485340	69505261	42.2027	42.9825	1026	41	20	21	-20.6633	-21.6577	-21.8858
Chr2	2Mm46	42.1	68.6	69.7	CCDS16096.1	69525101	69550517	43.4136	44.9398	2490	111	182	84	-20.5055	-19.751	-21.165
Chr2	2Mm46	42.1	68.6	69.7	CCDS16099.1	69633558	69634283	39.1185	37.1901	726	33	59	73	-20.4774	-19.598	-19.5893
Chr2	2Mm46	42.1	68.6	69.7	CCDS16100.1	69661844	69672041	45.1401	50.2683	1677	189	2	144	-19.1674	-25.6885	-19.8171
Chr2	2Mm47	39.9	69.7	69.9	CCDS16101.1	69701306	69709266	39.1026	32.9327	1248	296	294	269	-18.0939	-18.0626	-18.4893
Chr2	2Mm47	39.9	69.7	69.9	CCDS16103.1	69717146	69723413	40.1198	37.7246	501	35	62	68	-19.8574	-18.9913	-19.1565
Chr2	2Mm47	39.9	69.7	69.9	CCDS16104.1	69735774	69776466	43.7995	48.0211	1137	130	94	326	-19.1466	-19.5733	-18.0776
Chr2	2Mm48	43.4	69.9	73.5	CCDS16106.1	70313322	70315225	70.0919	82.7068	1197	19	18	2	-21.9953	-22.0321	-25.5006
Chr2	2Mm48	43.4	69.9	73.5	CCDS16108.1	70401888	70438852	50.3367	59.0909	1782	2327	0	1	-15.633		-27.0746
Chr2	2Mm48	43.4	69.9	73.5	CCDS16109.1	70499754	70529039	54.1298	55.0885	1356	916	728	785	-16.5839	-16.8742	-17.0639
Chr2	2Mm48	43.4	69.9	73.5	CCDS16111.1	70894050	70926657	45.5204	45.0593	1518	12	24	28	-23.001	-21.9598	-22.0359
Chr2	2Mm48	43.4	69.9	73.5	CCDS16112.1	71052504	71100817	45.242	39.3148	1839	855	378	510	-17.1229	-18.2593	-18.1257
Chr2	2Mm48	43.4	69.9	73.5	CCDS16113.1	71113211	71205580	52.0649	57.6696	2034	1386	127	3668	-16.5714	-19.9783	-15.4247
Chr2	2Mm48	43.4	69.9	73.5	CCDS16114.1	71227354	71279391	42.0464	43.1655	1251	75	76	119	-20.078	-20.0178	-19.6694
Chr2	2Mm48	43.4	69.9	73.5	CCDS16115.1	71291415	71363017	50.2976	50.5952	1008	55	126	235	-20.2139	-18.9769	-18.3761
Chr2	2Mm48	43.4	69.9	73.5	CCDS16116.1	71368050	71370574	59.8958	75	768	91	0	2	-19.0952		-24.8603
Chr2	2Mm48	43.4	69.9	73.5	CCDS16117.1	71382576	71384448	65.3654	80.1802	999	61	3	10	-20.0516	-24.3562	-22.9178
Chr2	2Mm48	43.4	69.9	73.5	CCDS16118.1	71625195	71691697	48.1068	51.7691	3222	130	12	131	-20.6494	-24.0456	-20.8957
Chr2	2Mm48	43.4	69.9	73.5	CCDS16119.1	71711426	71738180	51.341	59.0805	1305	95	389	222	-19.798	-17.7231	-18.8308
Chr2	2Mm48	43.4	69.9	73.5	CCDS16120.1	71819343	72094432	48.3903	55.0302	2982	1585	1158	13	-16.9298	-17.3415	-24.117
Chr2	2Mm48	43.4	69.9	73.5	CCDS16121.1	72314347	72323806	52.1323	57.7024	1149	7	3	4	-23.3768	-24.5581	-24.4415
Chr2	2Mm48	43.4	69.9	73.5	CCDS16122.1	72776122	72818312	47.0663	37.2449	2352	136	265	135	-20.1302	-19.1267	-20.3982
Chr2	2Mm48	43.4	69.9	73.5	CCDS16124.1	72931679	73051016	42.2334	42.8212	1191	295	196	230	-18.0314	-18.5801	-18.6478
Chr2	2Mm48	43.4	69.9	73.5	CCDS16125.1	72975627	73051016	41.5744	43.9114	813	161	100	122	-18.3542	-19.0001	-19.0117
Chr2	2Mm48	43.4	69.9	73.5	CCDS16126.1	73110127	73112614	70.9966	89.6907	1455	85	1	2	-20.1154	-26.4837	-25.7821
Chr2	2Mm48	43.4	69.9	73.5	CCDS16127.1	73122416	73150544	46.1197	52.5499	1353	5	6	2	-24.098	-23.7938	-25.6773
Chr2	2Mm48	43.4	69.9	73.5	CCDS16128.1	73153490	73173937	43.9936	42.2434	1257	100	202	207	-19.6699	-18.6144	-18.8776
Chr2	2Mm48	43.4	69.9	73.5	CCDS16131.1	73270466	73285955	62.5506	52.4291	1482	81	18	65	-20.2115	-22.3403	-20.7863
Chr2	2Mm48	43.4	69.9	73.5	CCDS16132.1	73404232	73418343	51.6739	69.214	1374	2	0	161	-25.4422		-19.3686
Chr2	2Mm48	43.4	69.9	73.5	CCDS16133.1	73451081	73497987	48.2587	57.0149	1005	2861	0	14	-14.5087		-22.441
Chr2	2Mm49	40	73.5	73.8	CCDS16134.1	73656978	73701272	47.6093	36.8852	1464	210	69	55	-18.8195	-20.384	-21.0097
Chr2	2Mm49	40	73.5	73.8	CCDS16135.1	73656978	73701249	48.1399	37.5	1344	193	64	53	-18.8179	-20.3692	-20.9397
Chr2	2Mm49	40	73.5	73.8	CCDS16136.1	73746649	73749049	49.061	43.662	426	3343	2870	5944	-13.0458	-13.2247	-12.4728
Chr2	2Mm50	42.1	73.8	77.8	CCDS16137.1	74360115	74411620	43.349	30.9859	1278	81	15	87	-19.9978	-22.3896	-20.1521
Chr2	2Mm50	42.1	73.8	77.8	CCDS16138.1	74493672	74497475	67.9272	76.2605	1428	11	2	3	-23.0383	-25.4566	-25.1702
Chr2	2Mm50	42.1	73.8	77.8	CCDS16139.1	74506366	74508192	61.7647	72.0588	1020	1	1	4	-26.0123	-25.9712	-24.2697
Chr2	2Mm50	42.1	73.8	77.8	CCDS16140.1	74520449	74522194	68.546	78.635	1011	9	6	13	-22.8296	-23.3735	-22.5565
Chr2	2Mm50	42.1	73.8	77.8	CCDS16141.1	74530036	74532424	51.2219	60.9971	1023	0	0	26			-21.5735
Chr2	2Mm50	42.1	73.8	77.8	CCDS16142.1	74536112	74537477	67.3529	79.4118	1020	1	2	166	-26.0123	-24.9712	-18.8947
Chr2	2Mm50	42.1	73.8	77.8	CCDS16143.1	74543604	74544868	61.1494	68.9655	870	1	0	253	-25.7829		-18.0572
Chr2	2Mm50	42.1	73.8	77.8	CCDS16145.1	74565335	74566643	62.5498	74.9004	753	10	1	6	-22.2526	-25.5334	-23.2469
Chr2	2Mm50	42.1	73.8	77.8	CCDS16147.1	74601158	74602445	64.9443	73.8602	987	6	0	3	-23.3799		-24.6373
Chr2	2Mm50	42.1	73.8	77.8	CCDS16148.1	74664060	74714530	44.9495	45.0758	792	147	277	179	-18.4477	-17.4925	-18.4209
Chr2	2Mm50	42.1	73.8	77.8	CCDS16149.1	75497374	75503342	47.7193	31.5789	1140	19	4	8	-21.9249	-24.1317	-23.4302
Chr2	2Mm50	42.1	73.8	77.8	CCDS16150.1	75514017	75542464	48.2163	50.5017	1794	214	532	525	-19.0855	-17.7305	-18.0481
Chr2	2Mm50	42.1	73.8	77.8	CCDS16151.1	75670347	75764099	46.5944	43.4984	1938	65	38	82	-20.916	-21.6493	-20.8381
Chr2	2Mm50	42.1	73.8	77.8	CCDS16154.1	75817799	75819793	49.6241	59.5489	1995	18	7	16	-22.8102	-24.1317	-23.2375
Chr2	2Mm50	42.1	73.8	77.8	CCDS16156.1	76192144	76194304	42.7673	44.3396	318	0	0	0
Chr2	2Mm50	42.1	73.8	77.8	CCDS16157.1	76208185	76218613	50.3145	56.6038	1431	232	113	111	-18.6428	-19.6395	-19.9637
Chr2	2Mm50	42.1	73.8	77.8	CCDS16158.1	76362099	76434038	50.4821	57.9545	2904	398	1	237	-18.8852	-27.4807	-19.8904
Chr2	2Mm50	42.1	73.8	77.8	CCDS16159.1	76468467	76485912	48.7261	53.1847	942	83	106	46	-19.5225	-19.1285	-20.6314
Chr2	2Mm50	42.1	73.8	77.8	CCDS16161.1	76501247	76511070	43.5312	45.2055	657	12	17	55	-21.7928	-21.2491	-19.8537
Chr2	2Mm50	42.1	73.8	77.8	CCDS16162.1	76513651	76533558	50.6711	55.3691	894	209	101	77	-18.1148	-19.1228	-19.8127
Chr2	2Mm50	42.1	73.8	77.8	CCDS16163.1	77025187	77083127	48.3023	53.5151	2091	61	7	30	-21.1172	-24.1995	-22.3984
Chr2	2Mm50	42.1	73.8	77.8	CCDS16164.1	77249981	77557795	54.1063	60.0414	1449	339	56	17	-18.1137	-20.6703	-22.6887
Chr2	2Mm50	42.1	73.8	77.8	CCDS16165.1	77734063	77774675	46.7547	47.5247	2727	35	25	33	-22.3018	-22.7461	-22.6441
Chr2	2Mm51	39.1	77.8	81.7	CCDS16167.1	78710641	78760211	45.6731	42.3077	624	267	111	113	-17.2427	-18.4678	-18.7406
Chr2	2Mm51	39.1	77.8	81.7	CCDS16168.1	79095816	79166771	45.2727	47.5315	3099	34	2	24	-22.5281	-26.5744	-23.288
Chr2	2Mm51	39.1	77.8	81.7	CCDS16169.1	79294120	79295193	56.6108	68.7151	1074	403	1	0	-17.4321	-26.0456
Chr2	2Mm51	39.1	77.8	81.7	CCDS16170.1	79475696	79510990	52.8066	53.9505	3759	355	491	147	-19.4225	-18.9134	-20.9518
Chr2	2Mm51	39.1	77.8	81.7	CCDS16171.1	79548330	79648546	45.5658	44.0367	327	1	0	0	-24.3711
Chr2	2Mm51	39.1	77.8	81.7	CCDS16172.1	79679084	79968990	44.5055	49.4505	1638	195	8	18	-19.0884	-23.6546	-22.7831
Chr2	2Mm51	39.1	77.8	81.7	CCDS16173.1	79699378	79748511	44.639	50.3282	1371	162	8	18	-19.0992	-23.3979	-22.5264
Chr2	2Mm51	39.1	77.8	81.7	CCDS16174.1	79699378	79748511	44.4921	49.7854	1398	162	8	18	-19.1273	-23.426	-22.5546
Chr2	2Mm51	39.1	77.8	81.7	CCDS16176.1	80253518	80286996	55.0412	64.5062	972	69	2	50	-19.8343	-24.9017	-20.5563
Chr2	2Mm51	39.1	77.8	81.7	CCDS16177.1	80341451	80421121	43.2831	46.6785	3387	2193	1016	461	-16.6451	-17.714	-19.1525
Chr2	2Mm51	39.1	77.8	81.7	CCDS16178.1	80457540	80471187	48.718	50.2263	663	44	29	54	-19.9314	-20.4917	-19.8933
Chr2	2Mm51	39.1	77.8	81.7	CCDS16179.1	80479049	80498554	46.5235	38.0368	978	4	0	2	-23.9517		-25.209
Chr2	2Mm53	38.7	82.2	84.3	CCDS16180.1	83484809	83504166	42.4668	38.8759	1281	197	128	179	-18.719	-19.2999	-19.1146
Chr2	2Mm53	38.7	82.2	84.3	CCDS16181.1	83564891	83643491	49.2185	52.2488	3135	177	69	54	-20.1646	-21.4826	-22.1347
Chr2	2Mm53	38.7	82.2	84.3	CCDS16182.1	83652905	83720607	48.0535	51.7032	2466	535	4	6	-18.2226	-25.2448	-24.9583
Chr2	2Mm53	38.7	82.2	84.3	CCDS16183.1	83755353	83781334	42.7215	42.5633	1896	0	0	0
Chr2	2Mm53	38.7	82.2	84.3	CCDS16184.1	84173610	84215501	43.2471	50.6465	1392	9	35	53	-23.291	-21.2905	-20.9904
Chr2	2Mm53	38.7	82.2	84.3	CCDS16185.1	84273252	84298287	43.6482	42.9967	921	13	15	16	-22.1646	-21.917	-22.1224
Chr2	2Mm54	43.2	84.3	84.6	CCDS16186.1	84443048	84464620	50.9052	51.7572	2817	465	441	256	-18.6169	-18.6522	-19.7353
Chr2	2Mm54	43.2	84.3	84.6	CCDS16187.1	84510172	84510742	58.9744	66.6667	351	175	41	99	-17.0221	-19.0746	-18.1013
Chr2	2Mm54	43.2	84.3	84.6	CCDS16188.1	84512545	84518195	49.8874	59.7973	888	203	19	25	-18.1471	-21.5233	-21.4259
Chr2	2Mm54	43.2	84.3	84.6	CCDS16189.1	84518601	84527090	54.966	58.7755	735	165	45	61	-18.1733	-20.0066	-19.8662
Chr2	2Mm54	43.2	84.3	84.6	CCDS16190.1	84529435	84550577	53.0726	51.676	2148	528	442	661	-18.0424	-18.2577	-17.9756
Chr2	2Mm54	43.2	84.3	84.6	CCDS16191.1	84563702	84566290	50.3912	54.2253	1278	54	121	60	-20.5828	-19.3777	-20.6881
Chr2	2Mm54	43.2	84.3	84.6	CCDS16192.1	84576981	84577941	54.4271	64.8438	384	214	0	3	-16.8615		-23.2753
Chr2	2Mm55	47.1	84.6	84.9	CCDS16193.1	84605730	84614946	52.5413	61.9802	1515	473	8245	1020	-17.6974	-13.5327	-16.8461
Chr2	2Mm55	47.1	84.6	84.9	CCDS16194.1	84639065	84649312	53.8126	67.9738	459	27	198	41	-20.1055	-17.1898	-19.7601
Chr2	2Mm55	47.1	84.6	84.9	CCDS16195.1	84651551	84659064	55	56.9565	1380	0	1	1115		-26.4073	-16.583
Chr2	2Mm55	47.1	84.6	84.9	CCDS16197.1	84712102	84726848	68.8044	87.1734	1263	466	4	11	-17.4564	-24.2795	-23.1186
Chr2	2Mm55	47.1	84.6	84.9	CCDS16198.1	84821494	84823674	53.4226	49.1071	672	2	0	49	-24.4103		-20.053
Chr2	2Mm55	47.1	84.6	84.9	CCDS16199.1	84828888	84833922	51.5695	58.7444	669	0	0	1			-25.6612
Chr2	2Mm55	47.1	84.6	84.9	CCDS16200.1	84839169	84875455	52.2613	68.3417	1194	6	9	4	-23.6546	-23.0285	-24.4969
Chr2	2Mm56	44.4	84.9	85.1	CCDS16201.1	84976789	84977922	54.9383	69.0476	1134	3	0	43	-24.5802		-20.9963
Chr2	2Mm57	37.8	85.1	85.6	CCDS16203.1	85171123	85172052	41.3978	48.3871	930	0	0	0
Chr2	2Mm57	37.8	85.1	85.6	CCDS16204.1	85193151	85194080	41.2903	48.3871	930	0	0	0
Chr2	2Mm57	37.8	85.1	85.6	CCDS16205.1	85239758	85240687	42.2581	48.7097	930	0	0	0
Chr2	2Mm57	37.8	85.1	85.6	CCDS16206.1	85254089	85255033	41.0582	49.5238	945	0	1	0		-25.861
Chr2	2Mm57	37.8	85.1	85.6	CCDS16207.1	85270039	85270983	40.7407	47.3016	945	0	0	0
Chr2	2Mm57	37.8	85.1	85.6	CCDS16208.1	85278365	85279312	41.1392	50.3165	948	0	0	0
Chr2	2Mm57	37.8	85.1	85.6	CCDS16209.1	85419397	85420341	42.2222	49.5238	945	0	0	0
Chr2	2Mm57	37.8	85.1	85.6	CCDS16210.1	85430698	85431642	42.0106	47.6191	945	0	0	0
Chr2	2Mm57	37.8	85.1	85.6	CCDS16211.1	85448120	85449064	41.4815	49.8413	945	0	0	0
Chr2	2Mm57	37.8	85.1	85.6	CCDS16212.1	85487519	85488475	41.4838	49.2163	957	0	0	0
Chr2	2Mm57	37.8	85.1	85.6	CCDS16213.1	85503632	85504588	42.0063	49.5298	957	0	0	0
Chr2	2Mm57	37.8	85.1	85.6	CCDS16215.1	85529587	85530528	40.1274	49.3631	942	0	0	0
Chr2	2Mm57	37.8	85.1	85.6	CCDS16216.1	85561563	85562507	44.8677	55.873	945	0	0	0
Chr2	2Mm58	36.3	85.6	87	CCDS16217.1	85599595	85600530	44.3376	54.1667	936	0	0	0
Chr2	2Mm58	36.3	85.6	87	CCDS16218.1	85609959	85610876	43.2462	55.2288	918	0	0	0
Chr2	2Mm58	36.3	85.6	87	CCDS16219.1	85616742	85617659	42.8105	53.5948	918	0	0	0
Chr2	2Mm58	36.3	85.6	87	CCDS16220.1	85625669	85626607	43.557	51.4377	939	0	0	0
Chr2	2Mm58	36.3	85.6	87	CCDS16221.1	85639495	85640424	41.6129	52.2581	930	0	0	0
Chr2	2Mm58	36.3	85.6	87	CCDS16222.1	85663129	85664064	43.2692	50.641	936	0	0	0
Chr2	2Mm58	36.3	85.6	87	CCDS16223.1	85681013	85681945	44.9089	55.9485	933	0	0	0
Chr2	2Mm58	36.3	85.6	87	CCDS16224.1	85689610	85690563	42.8721	51.8868	954	0	0	0
Chr2	2Mm58	36.3	85.6	87	CCDS16225.1	85708750	85709697	42.2996	50	948	0	0	0
Chr2	2Mm58	36.3	85.6	87	CCDS16226.1	85726958	85727893	42.735	50	936	0	0	0
Chr2	2Mm58	36.3	85.6	87	CCDS16227.1	85744225	85745208	43.4959	51.2195	984	0	0	0
Chr2	2Mm58	36.3	85.6	87	CCDS16228.1	85763426	85764349	42.2078	50.6493	924	0	0	0
Chr2	2Mm58	36.3	85.6	87	CCDS16229.1	85791221	85792195	43.7949	53.8462	975	0	1	0		-25.9061
Chr2	2Mm58	36.3	85.6	87	CCDS16230.1	85815401	85816375	43.5897	53.2308	975	0	0	1			-26.2046
Chr2	2Mm58	36.3	85.6	87	CCDS16231.1	85823998	85824954	43.2602	53.605	957	0	0	0
Chr2	2Mm58	36.3	85.6	87	CCDS16232.1	85831975	85832985	42.73	52.2255	1011	1	0	0	-25.9996
Chr2	2Mm58	36.3	85.6	87	CCDS16233.1	85847934	85848866	42.8725	53.6977	933	0	0	0
Chr2	2Mm58	36.3	85.6	87	CCDS16234.1	85881473	85882405	42.4437	54.0193	933	0	8	1		-22.8426	-26.1411
Chr2	2Mm58	36.3	85.6	87	CCDS16235.1	85886640	85887572	42.1222	50.8039	933	0	1	0		-25.8426
Chr2	2Mm58	36.3	85.6	87	CCDS16236.1	85914898	85915830	42.7653	52.09	933	0	0	0
Chr2	2Mm58	36.3	85.6	87	CCDS16237.1	85924966	85925931	41.822	47.5155	966	0	0	0
Chr2	2Mm58	36.3	85.6	87	CCDS16238.1	85970858	85971817	42.3958	49.375	960	0	0	0
Chr2	2Mm58	36.3	85.6	87	CCDS16239.1	85985947	85986888	41.6136	47.4522	942	0	0	0
Chr2	2Mm58	36.3	85.6	87	CCDS16240.1	85999583	86000524	43.5244	49.6815	942	0	0	0
Chr2	2Mm58	36.3	85.6	87	CCDS16241.1	86002159	86003103	41.4815	49.8413	945	0	0	0
Chr2	2Mm58	36.3	85.6	87	CCDS16242.1	86011027	86011971	44.5503	55.5556	945	1	0	0	-25.9022
Chr2	2Mm58	36.3	85.6	87	CCDS16243.1	86021306	86022265	42.5	52.1875	960	0	0	0
Chr2	2Mm58	36.3	85.6	87	CCDS16244.1	86037959	86038906	44.7257	54.1139	948	0	0	0
Chr2	2Mm58	36.3	85.6	87	CCDS16245.1	86056914	86057864	40.7992	47.9495	951	0	0	0
Chr2	2Mm58	36.3	85.6	87	CCDS16246.1	86068166	86069125	39.8958	46.25	960	1	0	0	-25.9249
Chr2	2Mm58	36.3	85.6	87	CCDS16247.1	86076027	86076989	39.46	45.7944	963	0	0	0
Chr2	2Mm58	36.3	85.6	87	CCDS16248.1	86094921	86095847	40.2373	44.6602	927	0	0	0
Chr2	2Mm58	36.3	85.6	87	CCDS16249.1	86115715	86116641	40.7767	44.6602	927	0	0	0
Chr2	2Mm58	36.3	85.6	87	CCDS16250.1	86137974	86138912	41.1076	46.6454	939	0	0	0
Chr2	2Mm58	36.3	85.6	87	CCDS16251.1	86172572	86173510	38.7646	44.0895	939	0	0	0
Chr2	2Mm58	36.3	85.6	87	CCDS16252.1	86195595	86196536	39.7028	45.8599	942	0	0	0
Chr2	2Mm58	36.3	85.6	87	CCDS16253.1	86214619	86215566	43.8819	53.1646	948	0	0	0
Chr2	2Mm58	36.3	85.6	87	CCDS16254.1	86225622	86226572	38.591	45.7413	951	0	0	0
Chr2	2Mm58	36.3	85.6	87	CCDS16256.1	86285195	86286136	39.7028	45.8599	942	0	0	0
Chr2	2Mm58	36.3	85.6	87	CCDS16257.1	86295484	86296425	37.6858	42.9936	942	0	0	0
Chr2	2Mm58	36.3	85.6	87	CCDS16258.1	86322955	86323896	37.8981	42.3567	942	0	0	0
Chr2	2Mm58	36.3	85.6	87	CCDS16259.1	86348617	86349558	39.2781	46.8153	942	0	0	0
Chr2	2Mm58	36.3	85.6	87	CCDS16260.1	86378122	86379069	39.557	45.2532	948	0	1	0		-25.8656
Chr2	2Mm58	36.3	85.6	87	CCDS16261.1	86393337	86394278	38.535	42.3567	942	0	0	0
Chr2	2Mm58	36.3	85.6	87	CCDS16263.1	86497671	86498612	37.3673	38.8535	942	0	0	0
Chr2	2Mm58	36.3	85.6	87	CCDS16264.1	86516555	86517487	40.9432	43.0868	933	0	0	0
Chr2	2Mm58	36.3	85.6	87	CCDS16265.1	86530188	86531129	40.2336	49.3631	942	0	0	0
Chr2	2Mm58	36.3	85.6	87	CCDS16266.1	86572831	86573766	38.8889	49.6795	936	1	0	1	-25.8884		-26.1457
Chr2	2Mm58	36.3	85.6	87	CCDS16267.1	86593951	86594892	40.4459	45.8599	942	0	0	0
Chr2	2Mm58	36.3	85.6	87	CCDS16268.1	86625888	86626856	41.0733	44.2724	969	0	0	0
Chr2	2Mm58	36.3	85.6	87	CCDS16269.1	86668910	86669902	37.3615	38.3686	993	0	0	1			-26.231
Chr2	2Mm58	36.3	85.6	87	CCDS16270.1	86690926	86691852	38.6192	39.8058	927	0	0	0
Chr2	2Mm58	36.3	85.6	87	CCDS16271.1	86730382	86731329	40.0844	45.2532	948	0	0	0
Chr2	2Mm58	36.3	85.6	87	CCDS16272.1	86798674	86799612	38.4452	42.8115	939	0	0	0
Chr2	2Mm58	36.3	85.6	87	CCDS16273.1	86817985	86818950	38.9234	41.3043	966	0	0	0
Chr2	2Mm58	36.3	85.6	87	CCDS16274.1	86828398	86829330	39.1211	43.7299	933	0	0	0
Chr2	2Mm58	36.3	85.6	87	CCDS16275.1	86842127	86843101	38.5641	37.5385	975	0	0	0
Chr2	2Mm58	36.3	85.6	87	CCDS16276.1	86861766	86862698	41.5863	49.1961	933	0	0	0
Chr2	2Mm58	36.3	85.6	87	CCDS16277.1	86873437	86874375	41.1076	45.0479	939	0	0	0
Chr2	2Mm58	36.3	85.6	87	CCDS16278.1	86888452	86889390	39.4036	39.9361	939	0	0	0
Chr2	2Mm58	36.3	85.6	87	CCDS16279.1	86911350	86912288	41.853	48.5623	939	0	0	0
Chr2	2Mm58	36.3	85.6	87	CCDS16280.1	86932613	86933551	40.8946	49.2013	939	0	0	0
Chr2	2Mm58	36.3	85.6	87	CCDS16281.1	86947603	86948541	40.4686	46.6454	939	0	0	1			-26.1503
Chr2	2Mm58	36.3	85.6	87	CCDS16282.1	86975537	86976475	41.0011	49.2013	939	0	0	0
Chr2	2Mm58	36.3	85.6	87	CCDS16283.1	86989877	86990815	39.7231	44.0895	939	1	0	0	-25.893
Chr2	2Mm59	37.8	87	87.5	CCDS16284.1	87031845	87032801	38.767	39.8119	957	0	0	0
Chr2	2Mm59	37.8	87	87.5	CCDS16285.1	87053050	87054030	40.0612	47.4006	981	0	0	0
Chr2	2Mm59	37.8	87	87.5	CCDS16286.1	87092095	87093075	39.5515	46.1774	981	0	1	0		-25.915
Chr2	2Mm59	37.8	87	87.5	CCDS16287.1	87197602	87198546	41.7989	42.8571	945	0	0	0
Chr2	2Mm59	37.8	87	87.5	CCDS16288.1	87211690	87212634	43.4921	48.8889	945	0	1	0		-25.861
Chr2	2Mm59	37.8	87	87.5	CCDS16289.1	87227863	87228843	38.736	43.7309	981	0	0	0
Chr2	2Mm59	37.8	87	87.5	CCDS16290.1	87258206	87259177	39.4033	41.6667	972	0	1	0		-25.9017
Chr2	2Mm59	37.8	87	87.5	CCDS16291.1	87274645	87275601	38.0355	37.6176	957	0	0	1			-26.1777
Chr2	2Mm59	37.8	87	87.5	CCDS16292.1	87297323	87298267	42.0106	46.0318	945	0	0	0
Chr2	2Mm59	37.8	87	87.5	CCDS16293.1	87329664	87332574	45	53.9583	1440	1	0	0	-26.5098
Chr2	2Mm59	37.8	87	87.5	CCDS16294.1	87348614	87350939	46.5021	54.1152	1458	0	0	0
Chr2	2Mm59	37.8	87	87.5	CCDS16295.1	87384763	87385698	43.5897	54.4872	936	0	0	0
Chr2	2Mm59	37.8	87	87.5	CCDS16296.1	87415242	87416186	42.1164	45.7143	945	0	0	0
Chr2	2Mm59	37.8	87	87.5	CCDS16297.1	87447546	87448490	42.5397	47.3016	945	0	0	0
Chr2	2Mm59	37.8	87	87.5	CCDS16298.1	87468621	87469550	41.0753	47.7419	930	0	0	0
Chr2	2Mm59	37.8	87	87.5	CCDS16299.1	87474975	87475901	43.9051	53.3981	927	0	0	0
Chr2	2Mm59	37.8	87	87.5	CCDS16300.1	87485336	87486277	43.2059	52.8662	942	0	0	0
Chr2	2Mm59	37.8	87	87.5	CCDS16301.1	87496137	87497075	43.131	51.7572	939	0	1	0		-25.8518
Chr2	2Mm60	36.4	87.5	89.1	CCDS16302.1	87511589	87512521	41.0504	47.5884	933	0	0	0
Chr2	2Mm60	36.4	87.5	89.1	CCDS16303.1	87533104	87534036	39.4427	43.0868	933	1	0	0	-25.8837
Chr2	2Mm60	36.4	87.5	89.1	CCDS16304.1	87551128	87552060	41.8006	47.91	933	0	0	0
Chr2	2Mm60	36.4	87.5	89.1	CCDS16305.1	87577543	87578478	38.6752	39.7436	936	0	0	0
Chr2	2Mm60	36.4	87.5	89.1	CCDS16306.1	87586354	87587289	38.782	41.9872	936	0	0	0
Chr2	2Mm60	36.4	87.5	89.1	CCDS16307.1	87593212	87594147	37.6068	46.1538	936	0	0	0
Chr2	2Mm60	36.4	87.5	89.1	CCDS16308.1	87622692	87623642	41.6404	52.9969	951	0	0	0
Chr2	2Mm60	36.4	87.5	89.1	CCDS16309.1	87642547	87643491	39.3651	44.127	945	0	0	0
Chr2	2Mm60	36.4	87.5	89.1	CCDS16310.1	87649978	87650955	41.9223	46.6258	978	0	1	0		-25.9105
Chr2	2Mm60	36.4	87.5	89.1	CCDS16311.1	87673197	87674141	41.6931	46.6667	945	0	0	0
Chr2	2Mm60	36.4	87.5	89.1	CCDS16312.1	87697333	87698259	39.8058	43.3657	927	0	0	0
Chr2	2Mm60	36.4	87.5	89.1	CCDS16313.1	87708149	87709081	41.3719	49.5177	933	0	0	0
Chr2	2Mm60	36.4	87.5	89.1	CCDS16314.1	87736333	87737289	39.9164	46.395	957	0	0	0
Chr2	2Mm60	36.4	87.5	89.1	CCDS16315.1	87742898	87743830	38.2637	41.4791	933	0	0	0
Chr2	2Mm60	36.4	87.5	89.1	CCDS16316.1	87782838	87783782	42.6455	52.3809	945	0	0	0
Chr2	2Mm60	36.4	87.5	89.1	CCDS16317.1	87802108	87803046	45.2609	54.6326	939	0	0	0
Chr2	2Mm60	36.4	87.5	89.1	CCDS16318.1	87813863	87814819	41.4838	48.2759	957	0	0	0
Chr2	2Mm60	36.4	87.5	89.1	CCDS16319.1	87830269	87831210	39.0658	45.8599	942	0	0	0
Chr2	2Mm60	36.4	87.5	89.1	CCDS16320.1	87845973	87846932	38.125	43.75	960	0	0	0
Chr2	2Mm60	36.4	87.5	89.1	CCDS16321.1	87864880	87865845	39.8551	48.1367	966	0	0	0
Chr2	2Mm60	36.4	87.5	89.1	CCDS16322.1	87874352	87875293	41.7197	49.0446	942	0	0	1			-26.1549
Chr2	2Mm60	36.4	87.5	89.1	CCDS16323.1	87889834	87890778	43.1746	54.6032	945	0	0	0
Chr2	2Mm60	36.4	87.5	89.1	CCDS16324.1	87910586	87911536	42.5868	53.6278	951	0	0	0
Chr2	2Mm60	36.4	87.5	89.1	CCDS16325.1	87933110	87934090	40.7747	48.318	981	0	0	0
Chr2	2Mm60	36.4	87.5	89.1	CCDS16326.1	87964189	87965139	41.4301	47.9495	951	0	0	0
Chr2	2Mm60	36.4	87.5	89.1	CCDS16327.1	87989223	87990173	39.4322	45.4259	951	0	0	0
Chr2	2Mm60	36.4	87.5	89.1	CCDS16328.1	88025035	88025973	41.5335	46.6454	939	0	0	0
Chr2	2Mm60	36.4	87.5	89.1	CCDS16329.1	88064236	88065186	40.694	47.0031	951	0	0	0
Chr2	2Mm60	36.4	87.5	89.1	CCDS16330.1	88114265	88115203	41.64	46.6454	939	0	0	0
Chr2	2Mm60	36.4	87.5	89.1	CCDS16331.1	88179723	88180670	40.7173	47.4684	948	0	0	0
Chr2	2Mm60	36.4	87.5	89.1	CCDS16332.1	88231405	88232376	41.7696	47.5309	972	0	0	0
Chr2	2Mm60	36.4	87.5	89.1	CCDS16333.1	88242165	88243088	42.2078	51.2987	924	0	0	0
Chr2	2Mm60	36.4	87.5	89.1	CCDS16334.1	88251883	88252812	38.6022	40.3226	930	0	0	0
Chr2	2Mm60	36.4	87.5	89.1	CCDS16335.1	88263244	88264179	41.2393	49.6795	936	0	0	0
Chr2	2Mm60	36.4	87.5	89.1	CCDS16336.1	88286175	88287092	41.7211	50.3268	918	0	0	0
Chr2	2Mm60	36.4	87.5	89.1	CCDS16337.1	88301498	88302409	39.0351	42.7632	912	0	0	0
Chr2	2Mm60	36.4	87.5	89.1	CCDS16338.1	88326890	88327825	41.5598	49.0385	936	0	0	0
Chr2	2Mm60	36.4	87.5	89.1	CCDS16339.1	88365741	88366652	38.5965	40.1316	912	0	0	0
Chr2	2Mm60	36.4	87.5	89.1	CCDS16340.1	88399627	88400565	42.3855	48.8818	939	0	0	0
Chr2	2Mm60	36.4	87.5	89.1	CCDS16341.1	88431962	88432882	40.8252	47.8827	921	0	0	0
Chr2	2Mm60	36.4	87.5	89.1	CCDS16342.1	88518013	88518969	41.2748	48.5893	957	0	0	0
Chr2	2Mm60	36.4	87.5	89.1	CCDS16343.1	88522960	88523886	42.1791	52.4272	927	0	0	0
Chr2	2Mm60	36.4	87.5	89.1	CCDS16344.2	88540539	88541483	42.7513	53.6508	945	0	0	0
Chr2	2Mm60	36.4	87.5	89.1	CCDS16345.1	88568809	88569753	43.3862	54.6032	945	0	0	0
Chr2	2Mm60	36.4	87.5	89.1	CCDS16346.1	88586116	88587042	42.3948	51.1327	927	0	0	0
Chr2	2Mm60	36.4	87.5	89.1	CCDS16347.1	88595897	88596829	43.194	54.0193	933	0	0	0
Chr2	2Mm60	36.4	87.5	89.1	CCDS16348.1	88607459	88608469	43.1256	54.3027	1011	0	0	0
Chr2	2Mm60	36.4	87.5	89.1	CCDS16349.1	88634540	88635463	39.2857	45.7792	924	0	0	0
Chr2	2Mm60	36.4	87.5	89.1	CCDS16350.1	88657329	88658258	39.6774	42.9032	930	0	3	0		-24.253
Chr2	2Mm60	36.4	87.5	89.1	CCDS16351.1	88671275	88672198	40.368	47.0779	924	0	0	0
Chr2	2Mm60	36.4	87.5	89.1	CCDS16352.1	88692108	88693037	40.1075	43.871	930	0	0	0
Chr2	2Mm60	36.4	87.5	89.1	CCDS16353.1	88704763	88705686	40.0433	47.0779	924	0	0	0
Chr2	2Mm60	36.4	87.5	89.1	CCDS16354.1	88736825	88737751	42.8263	51.7799	927	0	0	0
Chr2	2Mm60	36.4	87.5	89.1	CCDS16355.1	88749615	88750547	42.6581	52.09	933	0	0	0
Chr2	2Mm60	36.4	87.5	89.1	CCDS16356.1	88769534	88770469	42.094	49.359	936	0	0	0
Chr2	2Mm60	36.4	87.5	89.1	CCDS16357.1	88798624	88799559	40.0641	42.6282	936	0	0	0
Chr2	2Mm60	36.4	87.5	89.1	CCDS16358.1	88813110	88814045	40.0641	47.7564	936	0	0	0
Chr2	2Mm60	36.4	87.5	89.1	CCDS16359.1	88827421	88828356	40.3846	45.8333	936	0	0	0
Chr2	2Mm60	36.4	87.5	89.1	CCDS16360.1	88841504	88842442	39.7231	45.3674	939	0	0	0
Chr2	2Mm60	36.4	87.5	89.1	CCDS16361.1	88853283	88854218	41.5598	47.4359	936	0	0	0
Chr2	2Mm60	36.4	87.5	89.1	CCDS16362.1	88863243	88864157	41.5301	50.8197	915	0	0	0
Chr2	2Mm60	36.4	87.5	89.1	CCDS16363.1	88894645	88895580	41.2393	49.0385	936	0	0	0
Chr2	2Mm60	36.4	87.5	89.1	CCDS16364.1	88914310	88915245	41.5598	50.9615	936	0	0	0
Chr2	2Mm60	36.4	87.5	89.1	CCDS16365.1	88937146	88938081	40.3846	46.7949	936	0	0	0
Chr2	2Mm60	36.4	87.5	89.1	CCDS16366.1	88951731	88952666	40.0641	46.1538	936	0	0	0
Chr2	2Mm60	36.4	87.5	89.1	CCDS16367.1	88964950	88965885	41.1325	50.3205	936	0	0	0
Chr2	2Mm60	36.4	87.5	89.1	CCDS16368.1	88984242	88985177	39.4231	45.8333	936	0	0	0
Chr2	2Mm60	36.4	87.5	89.1	CCDS16369.1	89010431	89011366	41.6667	53.2051	936	0	0	0
Chr2	2Mm60	36.4	87.5	89.1	CCDS16370.1	89033256	89034188	42.1222	51.1254	933	0	0	0
Chr2	2Mm60	36.4	87.5	89.1	CCDS16371.1	89088877	89089848	40.4321	48.4568	972	0	0	0
Chr2	2Mm61	38.4	89.1	90.2	CCDS16372.1	89122352	89123287	41.2393	45.8333	936	1	0	0	-25.8884
Chr2	2Mm61	38.4	89.1	90.2	CCDS16373.1	89136507	89137424	43.2462	48.6928	918	0	0	0
Chr2	2Mm61	38.4	89.1	90.2	CCDS16374.1	89142805	89143746	45.3291	55.414	942	1	1	0	-25.8976	-25.8564
Chr2	2Mm61	38.4	89.1	90.2	CCDS16375.1	89165399	89166334	41.8803	49.0385	936	0	1	0		-25.8472
Chr2	2Mm61	38.4	89.1	90.2	CCDS16376.1	89179539	89180456	42.1569	48.366	918	0	0	0
Chr2	2Mm61	38.4	89.1	90.2	CCDS16377.1	89202639	89203583	40.7407	44.4444	945	0	0	1			-26.1595
Chr2	2Mm61	38.4	89.1	90.2	CCDS16378.1	89246286	89247233	43.1435	49.0506	948	0	0	0
Chr2	2Mm61	38.4	89.1	90.2	CCDS16379.1	89257650	89258567	41.2854	46.4052	918	0	0	0
Chr2	2Mm61	38.4	89.1	90.2	CCDS16380.1	89279489	89280433	43.2804	49.2064	945	0	0	0
Chr2	2Mm61	38.4	89.1	90.2	CCDS16381.1	89322345	89323289	39.6825	39.6825	945	0	0	0
Chr2	2Mm61	38.4	89.1	90.2	CCDS16382.1	89333546	89334466	40.4995	44.9511	921	0	1	0		-25.8239
Chr2	2Mm61	38.4	89.1	90.2	CCDS16383.1	89367647	89368564	40.7407	45.098	918	0	0	0
Chr2	2Mm61	38.4	89.1	90.2	CCDS16384.1	89414957	89415880	39.8268	43.1818	924	0	0	0
Chr2	2Mm61	38.4	89.1	90.2	CCDS16385.1	89430325	89431269	39.5767	45.7143	945	0	0	0
Chr2	2Mm61	38.4	89.1	90.2	CCDS16386.1	89449312	89450256	41.9048	46.0318	945	0	0	0
Chr2	2Mm61	38.4	89.1	90.2	CCDS16387.1	89457423	89458346	41.7749	47.4026	924	0	0	0
Chr2	2Mm61	38.4	89.1	90.2	CCDS16388.1	89470096	89471052	42.1108	47.0219	957	0	0	0
Chr2	2Mm61	38.4	89.1	90.2	CCDS16389.1	89496651	89497595	41.9048	47.6191	945	0	0	0
Chr2	2Mm61	38.4	89.1	90.2	CCDS16390.1	89507084	89508040	41.7973	45.1411	957	0	0	0
Chr2	2Mm61	38.4	89.1	90.2	CCDS16391.1	89561321	89562265	41.3757	45.7143	945	0	0	0
Chr2	2Mm61	38.4	89.1	90.2	CCDS16392.1	89628562	89629506	40.3175	43.4921	945	0	0	0
Chr2	2Mm61	38.4	89.1	90.2	CCDS16393.1	89656484	89657416	43.3012	53.3762	933	0	0	0
Chr2	2Mm61	38.4	89.1	90.2	CCDS16394.1	89675179	89676099	40.0652	46.5798	921	0	0	0
Chr2	2Mm61	38.4	89.1	90.2	CCDS16395.1	89684222	89685127	45.1435	57.2848	906	0	0	0
Chr2	2Mm61	38.4	89.1	90.2	CCDS16396.1	89720984	89721913	40.4301	44.1936	930	1	1	0	-25.8791	-25.8379
Chr2	2Mm61	38.4	89.1	90.2	CCDS16397.1	89769967	89770902	42.8419	50.3205	936	0	0	0
Chr2	2Mm61	38.4	89.1	90.2	CCDS16398.1	89783340	89784269	42.9032	52.2581	930	0	0	0
Chr2	2Mm61	38.4	89.1	90.2	CCDS16399.1	89817936	89818868	43.8371	53.3762	933	0	0	1			-26.1411
Chr2	2Mm61	38.4	89.1	90.2	CCDS16400.1	89833551	89834471	46.4712	57.329	921	0	1	0		-25.8239
Chr2	2Mm61	38.4	89.1	90.2	CCDS16401.1	89842564	89843478	44.4809	55.4098	915	0	0	0
Chr2	2Mm61	38.4	89.1	90.2	CCDS16402.1	89855088	89856008	46.1455	55.7003	921	0	0	0
Chr2	2Mm61	38.4	89.1	90.2	CCDS16403.1	89861294	89862220	47.0334	55.3398	927	1	0	0	-25.8744
Chr2	2Mm61	38.4	89.1	90.2	CCDS16404.1	89877077	89878006	45.5914	54.1936	930	0	0	0
Chr2	2Mm61	38.4	89.1	90.2	CCDS16405.1	89891570	89892478	47.7448	58.0858	909	0	0	0
Chr2	2Mm61	38.4	89.1	90.2	CCDS16406.1	89958823	89959752	45.8064	55.1613	930	0	0	0
Chr2	2Mm61	38.4	89.1	90.2	CCDS16407.1	89978367	89979293	44.7681	58.2524	927	0	0	0
Chr2	2Mm61	38.4	89.1	90.2	CCDS16408.1	89989246	89990160	46.5574	60	915	0	0	0
Chr2	2Mm61	38.4	89.1	90.2	CCDS16409.1	90061723	90062652	46.3441	56.4516	930	0	0	0
Chr2	2Mm61	38.4	89.1	90.2	CCDS16410.1	90092225	90093142	45.3159	58.4967	918	0	0	0
Chr2	2Mm61	38.4	89.1	90.2	CCDS16411.1	90105667	90106584	44.9891	57.1895	918	0	0	0
Chr2	2Mm61	38.4	89.1	90.2	CCDS16412.1	90121803	90122729	46.3862	59.8706	927	0	0	0
Chr2	2Mm62	44	90.2	91.7	CCDS16413.1	90519565	90575660	45.474	44.3336	4209	74	65	53	-21.8478	-21.9937	-22.5867
Chr2	2Mm62	44	90.2	91.7	CCDS16414.1	90585613	90619807	51.7316	43.1354	3234	221	72	76	-19.8892	-21.466	-21.6865
Chr2	2Mm62	44	90.2	91.7	CCDS16416.1	90687455	90705426	47.1491	48.3553	912	453	757	949	-17.0275	-16.2456	-16.218
Chr2	2Mm62	44	90.2	91.7	CCDS16417.1	90729904	90730521	70.2265	89.8058	618	1633	8	129	-14.6161	-22.2483	-18.5356
Chr2	2Mm62	44	90.2	91.7	CCDS16418.1	90734866	90744803	53.4091	58.7121	792	380	350	978	-17.0775	-17.155	-15.971
Chr2	2Mm62	44	90.2	91.7	CCDS16419.1	90745851	90750033	51.5093	58.9595	1557	297	94	190	-18.4082	-20.0268	-19.31
Chr2	2Mm62	44	90.2	91.7	CCDS16420.1	90827902	90853521	49.4812	53.1128	1542	254	211	200	-18.6199	-18.8463	-19.2221
Chr2	2Mm62	44	90.2	91.7	CCDS16421.1	90838746	90853521	49.9658	53.3881	1461	245	202	195	-18.5941	-18.8314	-19.1808
Chr2	2Mm62	44	90.2	91.7	CCDS16422.1	90875953	90885674	58.6763	77.2397	1239	14	0	442	-22.4856		-17.7624
Chr2	2Mm62	44	90.2	91.7	CCDS16423.1	90894404	90899520	53.5741	67.0429	1329	2216	1375	3763	-15.2804	-15.9278	-14.7738
Chr2	2Mm62	44	90.2	91.7	CCDS16424.1	90903059	90908887	59.4843	69.337	1086	204	42	166	-18.4304	-20.6693	-18.9851
Chr2	2Mm62	44	90.2	91.7	CCDS16425.1	90937105	90955550	58.3639	76.9231	819	54	50	47	-19.9408	-20.0107	-20.3985
Chr2	2Mm62	44	90.2	91.7	CCDS16426.1	91024492	91033815	57.3244	69.2825	1338	129	825	276	-19.3926	-16.6745	-18.5527
Chr2	2Mm62	44	90.2	91.7	CCDS16427.1	91043091	91050896	52.7516	59.9057	1272	283	154	81	-18.1862	-19.0229	-20.2484
Chr2	2Mm62	44	90.2	91.7	CCDS16428.1	91052104	91076972	50.3464	55.8891	1299	93	37	33	-19.822	-21.1106	-21.5741
Chr2	2Mm62	44	90.2	91.7	CCDS16429.1	91100364	91104462	60.6275	71.2941	1275	418	370	2475	-17.6269	-17.7618	-15.3184
Chr2	2Mm62	44	90.2	91.7	CCDS16430.1	91105489	91115941	52.4632	54.8944	1563	274	228	648	-18.5301	-18.7541	-17.5456
Chr2	2Mm62	44	90.2	91.7	CCDS16431.1	91118939	91284770	53.0121	59.9398	996	719	18	121	-16.4882	-21.7669	-19.3165
Chr2	2Mm62	44	90.2	91.7	CCDS16432.1	91297857	91351917	56.2085	65.2676	5718	360	175	72	-20.0074	-21.0069	-22.5867
Chr2	2Mm62	44	90.2	91.7	CCDS16433.1	91386515	91460380	43.6547	41.6501	6036	867	90	188	-18.8175	-22.0444	-21.2801
Chr2	2Mm62	44	90.2	91.7	CCDS16434.1	91465589	91476552	55.7889	67.0436	1857	903	24933	5	-17.0582	-12.2298	-24.8122
Chr2	2Mm62	44	90.2	91.7	CCDS16436.1	91485131	91489327	58.7561	63.6661	1833	61	19	19	-20.9272	-22.5689	-22.8674
Chr2	2Mm62	44	90.2	91.7	CCDS16437.1	91494231	91511056	53.1061	69.3182	1320	394	32	49	-17.7623	-21.3432	-21.027
Chr2	2Mm62	44	90.2	91.7	CCDS16438.1	91516542	91536142	50	53.5417	1440	694	274	225	-17.0711	-18.3707	-18.9534
Chr2	2Mm63	48.8	91.7	91.9	CCDS16439.1	91767405	91768844	57.0139	72.7083	1440	275	0	0	-18.4066
Chr2	2Mm63	48.8	91.7	91.9	CCDS16440.1	91770246	91771603	58.8653	78.7234	423	160	2	11	-17.4206	-23.7014	-21.5404
Chr2	2Mm63	48.8	91.7	91.9	CCDS16441.1	91773565	91803602	59.5699	71.9355	2790	6671	342	428	-14.7604	-19.0051	-18.9799
Chr2	2Mm64	42.7	91.9	92.2	CCDS16442.1	92061718	92200579	52.0048	54.5781	1671	175	29	63	-19.2733	-21.8254	-21.0046
Chr2	2Mm65	48.9	92.2	93.9	CCDS16443.1	92205442	92210819	56.6138	68.7302	1890	11	5	8	-23.4427	-24.5391	-24.1595
Chr2	2Mm65	48.9	92.2	93.9	CCDS16444.1	92215720	92221250	57.8635	71.5134	1011	337	652	300	-17.603	-16.6097	-18.0281
Chr2	2Mm65	48.9	92.2	93.9	CCDS16445.1	92223104	92223725	59.3333	65	300	2	2	1	-23.2468	-23.2057	-24.5042
Chr2	2Mm65	48.9	92.2	93.9	CCDS16446.1	92224505	92241282	59.7928	67.2316	2124	7150	16	159	-14.2668	-23.0294	-20.015
Chr2	2Mm65	48.9	92.2	93.9	CCDS16447.1	92251784	92274179	58.9657	70.3204	1779	816	109	198	-17.1424	-20.0055	-19.4428
Chr2	2Mm65	48.9	92.2	93.9	CCDS16448.1	92294371	92299354	57.1429	77.7472	1092	129	96	42	-19.0995	-19.4846	-20.9758
Chr2	2Mm65	48.9	92.2	93.9	CCDS16449.1	92294371	92299315	56.8851	77.208	1053	123	94	41	-19.1158	-19.4626	-20.9581
Chr2	2Mm65	48.9	92.2	93.9	CCDS16450.1	92453341	92454576	57.8479	74.2718	1236	2150	0	40	-15.2193		-21.2249
Chr2	2Mm65	48.9	92.2	93.9	CCDS16451.1	92755343	92793823	60.4996	74.0047	1281	1881	0	2	-15.4638		-25.5984
Chr2	2Mm65	48.9	92.2	93.9	CCDS16452.1	93037776	93040075	57.0175	74.2105	570	244	14	11	-17.2421	-21.3243	-21.9707
Chr2	2Mm65	48.9	92.2	93.9	CCDS16454.1	93260021	93277606	53.6829	75.6554	801	274	537	141	-17.5656	-16.5537	-18.7815
Chr2	2Mm65	48.9	92.2	93.9	CCDS16455.1	93482815	93517717	63.1667	75.5	1200	22	0	5	-21.7874		-24.1822
Chr2	2Mm65	48.9	92.2	93.9	CCDS16456.1	93536289	93654090	54.242	68.8456	2157	605	313	464	-17.852	-18.7616	-18.4922
Chr2	2Mm65	48.9	92.2	93.9	CCDS16457.1	93675887	93688294	55	67.2917	1440	22	30	16	-22.0504	-21.5618	-22.7672
Chr2	2Mm66	42.1	93.9	94.7	CCDS16458.1	93873713	93998025	46.8584	56.869	939	484	582	77	-16.9741	-16.667	-19.8835
Chr2	2Mm66	42.1	93.9	94.7	CCDS16459.1	94253915	94278148	45.3465	48.5149	1515	110	133	64	-19.8017	-19.4867	-20.8404
Chr2	2Mm68	36.6	96.2	100.2	CCDS16460.1	97469187	97471109	46.4899	53.8222	1923	288	3	2	-18.7572	-25.301	-26.1845
Chr2	2Mm71	39.2	100.6	101.5	CCDS16461.1	101402346	101450812	43.2653	40.8163	735	94	71	394	-18.985	-19.3487	-17.1749
Chr2	2Mm71	39.2	100.6	101.5	CCDS16462.1	101469503	101471086	42.9924	41.8561	1584	0	0	0
Chr2	2Mm71	39.2	100.6	101.5	CCDS16463.1	101481829	101484951	49.2475	57.2526	3123	3	1	0	-26.0418	-27.5856
Chr2	2Mm72	43.7	101.5	104.7	CCDS16464.1	101524657	101537655	49.592	54.2373	1593	51	41	56	-20.9831	-21.2568	-21.1055
Chr2	2Mm72	43.7	101.5	104.7	CCDS16465.1	101726425	101741224	54.2714	65.8291	597	144	62	143	-18.0697	-19.2442	-18.3371
Chr2	2Mm72	43.7	101.5	104.7	CCDS16466.1	102144633	102240840	56.9364	63.8728	1038	621	68	55	-16.7591	-19.909	-20.5136
Chr2	2Mm72	43.7	101.5	104.7	CCDS16467.1	102290392	102291744	67.997	78.9357	1353	718	0	10	-16.9321		-23.3554
Chr2	2Mm72	43.7	101.5	104.7	CCDS16468.1	102390348	102482676	52.1036	58.8072	2163	232	29	70	-19.2388	-22.1977	-21.2249
Chr2	2Mm72	43.7	101.5	104.7	CCDS16469.1	102546632	102617850	51.7591	66.7263	1677	1097	462	0	-16.6303	-17.8368
Chr2	2Mm72	43.7	101.5	104.7	CCDS16470.1	102654289	102741502	49.7418	50.7745	1743	11	18	25	-23.3259	-22.5743	-22.3988
Chr2	2Mm72	43.7	101.5	104.7	CCDS16471.1	102654289	102741502	51.0929	58.7432	1098	11	16	25	-22.6592	-22.0775	-21.7322
Chr2	2Mm72	43.7	101.5	104.7	CCDS16472.1	102654289	102741502	48.997	48.6556	2343	11	18	25	-23.7527	-23.0011	-22.8256
Chr2	2Mm72	43.7	101.5	104.7	CCDS16473.1	102862167	102913605	50.7304	46.4143	1506	309	222	711	-18.303	-18.7389	-17.3581
Chr2	2Mm72	43.7	101.5	104.7	CCDS16474.1	102913944	102932720	47.9339	50	726	74	105	200	-19.3124	-18.7664	-18.1353
Chr2	2Mm72	43.7	101.5	104.7	CCDS16475.1	103106928	103123773	49.8339	60.4651	903	0	4	11		-23.7954	-22.6345
Chr2	2Mm72	43.7	101.5	104.7	CCDS16477.1	103270449	103289816	51.0499	66.9291	762	2	5	36	-24.5916	-23.2286	-20.6791
Chr2	2Mm72	43.7	101.5	104.7	CCDS16478.1	103294912	103325194	51.7045	59.2803	1584	1095	19774	999	-16.5506	-12.3349	-16.9404
Chr2	2Mm72	43.7	101.5	104.7	CCDS16479.1	103406883	103557513	60.065	75.1219	3075	283	101	119	-19.4597	-20.905	-20.9669
Chr2	2Mm72	43.7	101.5	104.7	CCDS16480.1	103561979	103597934	51.4472	60.6829	3075	362	111	188	-19.1045	-20.7688	-20.3071
Chr2	2Mm72	43.7	101.5	104.7	CCDS16481.1	103606955	103637096	49.5763	46.6102	2124	1176	761	452	-16.8709	-17.4577	-18.5077
Chr2	2Mm72	43.7	101.5	104.7	CCDS16482.1	103810828	103821250	53.6688	69.8113	477	70	10	36	-18.7866	-21.5528	-20.0033
Chr2	2Mm72	43.7	101.5	104.7	CCDS16484.1	103868019	103900241	48.5793	50.9355	1443	390	505	663	-17.9055	-17.4916	-17.3973
Chr2	2Mm72	43.7	101.5	104.7	CCDS16485.1	103868019	103895191	47.9167	50.9615	1248	322	428	565	-17.9725	-17.5208	-17.4186
Chr2	2Mm72	43.7	101.5	104.7	CCDS16486.1	103919032	103924804	44.6154	50	390	9	3	13	-21.4554	-22.9992	-21.1822
Chr2	2Mm72	43.7	101.5	104.7	CCDS16487.1	103944345	103954336	44.6237	50	372	23	143	157	-20.0336	-17.3561	-17.5199
Chr2	2Mm72	43.7	101.5	104.7	CCDS16488.1	103962987	103964730	65.641	77.4359	585	1	2	1	-25.2103	-24.1691	-25.4676
Chr2	2Mm72	43.7	101.5	104.7	CCDS16489.1	104270011	104312001	48.589	46.2699	3579	176	283	1125	-20.3639	-19.6375	-17.945
Chr2	2Mm72	43.7	101.5	104.7	CCDS16490.1	104430832	104505075	43.1291	40.6685	2154	167	59	40	-19.7071	-21.167	-22.0262
Chr2	2Mm72	43.7	101.5	104.7	CCDS16491.1	104521912	104546674	51.7647	59.0196	1530	60	4	12	-20.6904	-24.5562	-23.2697
Chr2	2Mm72	43.7	101.5	104.7	CCDS16492.1	104562081	104582910	45.3776	49.6094	1536	17	259	28	-22.5155	-18.545	-22.053
Chr2	2Mm72	43.7	101.5	104.7	CCDS16493.1	104672735	104689334	45.3745	40.9692	681	2	1	0	-24.4295	-25.3884
Chr2	2Mm73	39.9	104.7	104.9	CCDS16494.1	104813380	104839340	40.1843	33.4135	2496	19	3	11	-23.0555	-25.6773	-24.1013
Chr2	2Mm73	39.9	104.7	104.9	CCDS16495.1	104839877	104857143	44.1778	47.7333	1125	70	185	276	-20.0244	-18.5812	-18.3025
Chr2	2Mm74	44.2	104.9	105.6	CCDS16496.1	104967157	105012500	60.1482	70.2222	1350	3	0	2	-24.8318		-25.6741
Chr2	2Mm74	44.2	104.9	105.6	CCDS16498.1	105228075	105239361	53.8855	68.4049	978	156	42	173	-18.6663	-20.5182	-18.7744
Chr2	2Mm74	44.2	104.9	105.6	CCDS16499.1	105520454	105536511	52.6316	56.2929	1311	132	0	2	-19.3301		-25.6318
Chr2	2Mm75	39.2	105.6	106.5	CCDS16500.1	105542886	105744644	47.8329	48.6998	1269	90	46	51	-19.8356	-20.7628	-20.9124
Chr2	2Mm75	39.2	105.6	106.5	CCDS16501.1	105807120	105842192	45.4139	46.3087	447	52	27	31	-19.1217	-20.0261	-20.1253
Chr2	2Mm77	38.5	106.8	110.7	CCDS16503.1	106804972	106809650	45.2467	45.4874	831	60	16	22	-19.8098	-21.6756	-21.5146
Chr2	2Mm77	38.5	106.8	110.7	CCDS16504.1	106897436	106899113	50.3817	64.8855	393	0	0	0
Chr2	2Mm77	38.5	106.8	110.7	CCDS16505.1	107135079	107137043	51.1959	57.4046	1965	94	0	0	-20.4037
Chr2	2Mm77	38.5	106.8	110.7	CCDS16506.1	108933011	109114814	47.502	44.7174	1221	33	25	34	-21.2274	-21.5868	-21.4417
Chr2	2Mm77	38.5	106.8	110.7	CCDS16507.1	109127998	109181396	39.3085	34.9493	2661	1	3	2	-27.3957	-25.7696	-26.6531
Chr2	2Mm77	38.5	106.8	110.7	CCDS16509.1	109731041	109737557	48.1482	42.9293	594	38	61	38	-19.9844	-19.2604	-20.2417
Chr2	2Mm77	38.5	106.8	110.7	CCDS16510.1	110105610	110145788	45.6186	48.4536	1164	75	1206	0	-19.9741	-15.9257
Chr2	2Mm77	38.5	106.8	110.7	CCDS16511.1	110202298	110202951	56.1162	72.0183	654	34	0	110	-20.2837		-18.8471
Chr2	2Mm77	38.5	106.8	110.7	CCDS16512.1	110437758	110486572	45.4594	45.9936	1872	5	5	2	-24.5664	-24.5253	-26.1457
Chr2	2Mm77	38.5	106.8	110.7	CCDS16513.1	110571377	110577663	41.6667	35.241	996	5	0	0	-23.6561
Chr2	2Mm78	36.3	110.7	111.4	CCDS16514.1	111033602	111069568	38.9575	36.0082	1458	0	0	0
Chr2	2Mm78	36.3	110.7	111.4	CCDS16515.1	111071009	111071947	40.0426	45.6869	939	0	0	0
Chr2	2Mm78	36.3	110.7	111.4	CCDS16516.1	111097273	111098211	41.64	48.8818	939	0	0	1			-26.1503
Chr2	2Mm78	36.3	110.7	111.4	CCDS16517.1	111109610	111110521	41.0088	48.6842	912	0	0	0
Chr2	2Mm78	36.3	110.7	111.4	CCDS16518.1	111132426	111133367	41.6136	47.7707	942	0	0	0
Chr2	2Mm78	36.3	110.7	111.4	CCDS16519.1	111146357	111147298	43.3121	50.6369	942	0	0	0
Chr2	2Mm78	36.3	110.7	111.4	CCDS16520.1	111155637	111156554	41.6122	48.366	918	0	0	0
Chr2	2Mm78	36.3	110.7	111.4	CCDS16521.1	111168577	111169494	39.7604	43.7908	918	0	0	0
Chr2	2Mm78	36.3	110.7	111.4	CCDS16522.1	111175315	111176232	40.9586	47.3856	918	0	0	0
Chr2	2Mm78	36.3	110.7	111.4	CCDS16523.1	111208790	111209707	41.7211	47.7124	918	0	0	0
Chr2	2Mm78	36.3	110.7	111.4	CCDS16524.1	111219158	111220093	43.2692	53.2051	936	0	0	0
Chr2	2Mm78	36.3	110.7	111.4	CCDS16525.1	111260188	111261105	41.1765	47.3856	918	0	0	0
Chr2	2Mm78	36.3	110.7	111.4	CCDS16526.1	111289298	111290215	40.8497	47.7124	918	0	0	0
Chr2	2Mm78	36.3	110.7	111.4	CCDS16527.1	111323588	111324484	42.4749	45.8194	897	0	0	0
Chr2	2Mm78	36.3	110.7	111.4	CCDS16528.1	111377505	111378443	40.1491	47.9233	939	0	0	0
Chr2	2Mm79	39.3	111.4	112.3	CCDS16529.1	111404660	111405598	40.0426	46.6454	939	0	0	0
Chr2	2Mm79	39.3	111.4	112.3	CCDS16530.1	111461290	111462228	40.0426	49.2013	939	1	0	0	-25.893
Chr2	2Mm79	39.3	111.4	112.3	CCDS16531.1	111485213	111486151	40.0426	48.5623	939	0	0	0
Chr2	2Mm79	39.3	111.4	112.3	CCDS16532.1	111594407	111595345	40.8946	46.6454	939	0	0	0
Chr2	2Mm79	39.3	111.4	112.3	CCDS16533.1	111620469	111621416	42.9325	52.5316	948	0	0	0
Chr2	2Mm79	39.3	111.4	112.3	CCDS16534.1	111653942	111654880	43.4505	51.7572	939	0	0	0
Chr2	2Mm79	39.3	111.4	112.3	CCDS16535.1	111713071	111714009	39.9361	42.8115	939	0	0	0
Chr2	2Mm79	39.3	111.4	112.3	CCDS16536.1	111752146	111753084	41.1076	47.6038	939	0	0	0
Chr2	2Mm79	39.3	111.4	112.3	CCDS16537.1	111784672	111785610	41.3205	47.6038	939	0	0	0
Chr2	2Mm79	39.3	111.4	112.3	CCDS16538.1	111800265	111801227	39.5639	45.7944	963	0	0	0
Chr2	2Mm79	39.3	111.4	112.3	CCDS16539.1	111823290	111824252	41.6407	49.2212	963	0	0	0
Chr2	2Mm79	39.3	111.4	112.3	CCDS16540.1	111848402	111849340	39.9361	44.4089	939	0	0	0
Chr2	2Mm79	39.3	111.4	112.3	CCDS16541.1	111861070	111862008	43.6635	52.3962	939	0	0	0
Chr2	2Mm79	39.3	111.4	112.3	CCDS16542.1	111882233	111883186	40.1467	47.7987	954	0	1	0		-25.8747
Chr2	2Mm79	39.3	111.4	112.3	CCDS16543.1	111911802	111912737	40.7051	47.4359	936	0	0	0
Chr2	2Mm79	39.3	111.4	112.3	CCDS16544.1	111931917	111932855	41.2141	46.9649	939	0	0	0
Chr2	2Mm79	39.3	111.4	112.3	CCDS16545.1	111970027	111970971	40.8466	45.7143	945	0	0	0
Chr2	2Mm79	39.3	111.4	112.3	CCDS16546.1	111982103	111983053	43.7434	54.2587	951	0	0	0
Chr2	2Mm79	39.3	111.4	112.3	CCDS16547.1	111996109	111997071	42.6791	53.5825	963	0	0	0
Chr2	2Mm79	39.3	111.4	112.3	CCDS16548.1	112080100	112087043	59.0476	65.9048	1575	1566	8	32	-16.0263	-23.598	-21.8965
Chr2	2Mm79	39.3	111.4	112.3	CCDS16549.1	112088344	112099337	52.3809	46.2289	3381	3	0	0	-26.1563
Chr2	2Mm79	39.3	111.4	112.3	CCDS16551.1	112106978	112200663	49.2615	54.9088	3453	512	16	140	-18.7716	-23.7305	-20.8997
Chr2	2Mm79	39.3	111.4	112.3	CCDS16552.1	112124844	112200663	49.4242	55.7273	3300	479	15	130	-18.8024	-23.7582	-20.9412
Chr2	2Mm79	39.3	111.4	112.3	CCDS16553.1	112203475	112208060	54.7101	65.7609	552	731	252	482	-15.6128	-17.1081	-16.471
Chr2	2Mm79	39.3	111.4	112.3	CCDS16554.1	112244331	112252571	39.3333	34	900	20	13	11	-21.5098	-22.0902	-22.6297
Chr2	2Mm80	42.1	112.3	112.7	CCDS16555.1	112295224	112307289	49.1735	51.2397	726	651	455	495	-16.1753	-16.651	-16.8279
Chr2	2Mm80	42.1	112.3	112.7	CCDS16556.1	112319327	112320925	51.7198	64.5403	1599	15	0	0	-22.7541
Chr2	2Mm80	42.1	112.3	112.7	CCDS16557.1	112333147	112471050	56.9485	52.1866	1029	101	149	171	-19.3668	-18.7647	-18.8645
Chr2	2Mm82	41.5	113	114.1	CCDS16558.1	113126832	113137165	43.5065	56.1688	924	1	0	2	-25.8697		-25.1271
Chr2	2Mm82	41.5	113	114.1	CCDS16559.1	113204113	113549616	50.3522	51.3292	4401	34	7	2	-23.0341	-25.2731	-27.379
Chr2	2Mm82	41.5	113	114.1	CCDS16560.1	113589756	113590310	57.2973	71.8919	555	3	0	0	-23.5494
Chr2	2Mm82	41.5	113	114.1	CCDS16561.1	113616957	113667720	51.4867	53.9906	639	1368	0	0	-14.9198
Chr2	2Mm82	41.5	113	114.1	CCDS16562.1	113673129	113688245	45.3441	39.9798	2964	11	7	6	-24.0919	-24.7028	-25.2237
Chr2	2Mm82	41.5	113	114.1	CCDS16563.1	113836764	113838869	52.3809	61.1801	966	64	0	0	-19.9339
Chr2	2Mm82	41.5	113	114.1	CCDS16564.1	113873201	113877766	52.4691	61.3757	1134	6	6	11266	-23.5802	-23.5391	-12.9629
Chr2	2Mm82	41.5	113	114.1	CCDS16565.1	113927174	114000901	47.8408	54.1835	4446	647	229	162	-18.7987	-20.2559	-21.0538
Chr2	2Mm82	41.5	113	114.1	CCDS16566.1	114021204	114023321	40.4627	38.2436	2118	27	18	57	-22.3116	-22.8554	-21.4909
Chr2	2Mm83	38.2	114.1	115.5	CCDS16567.1	114343974	114480588	45.6468	44.0299	804	49	13	16	-20.0543	-21.9275	-21.9264
Chr2	2Mm84	41.5	115.5	115.9	CCDS16568.1	115689962	115890548	54.3524	58.1741	1413	620	16	18	-17.2064	-22.4414	-22.57
Chr2	2Mm86	42.4	116.7	117.4	CCDS16569.1	116705019	116718046	43.5307	52.6316	912	6	0	0	-23.2659
Chr2	2Mm86	42.4	116.7	117.4	CCDS16570.1	116947460	117003684	45.7678	44.0449	1335	275	42	14	-18.2973	-20.9672	-22.8506
Chr2	2Mm86	42.4	116.7	117.4	CCDS16571.1	117075503	117096733	50.9302	43.7209	1290	402	76	127	-17.7001	-20.0621	-19.6198
Chr2	2Mm86	42.4	116.7	117.4	CCDS16572.1	117108277	117168444	50.4606	61.9347	2388	1728	3	1	-16.4847	-25.6135	-27.4969
Chr2	2Mm88	43.7	117.8	118.3	CCDS16573.1	118030820	118079152	46.3303	44.9541	1308	2	0	0	-25.3711
Chr2	2Mm88	43.7	117.8	118.3	CCDS16575.1	118104964	118198922	54.0698	67.4419	1548	80	1	5	-20.2923	-26.573	-24.5496
Chr2	2Mm88	43.7	117.8	118.3	CCDS16576.1	118214444	118300795	50.9602	59.0661	4947	214	63	80	-20.5489	-22.2719	-22.2258
Chr2	2Mm89	48	118.3	118.8	CCDS16577.1	118301953	118305349	52.5525	76.5766	333	370	161	493	-15.866	-17.0253	-15.7093
Chr2	2Mm89	48	118.3	118.8	CCDS16578.1	118358293	118375397	61.6422	65.0735	816	27	13	13	-20.9355	-21.9488	-22.2473
Chr2	2Mm89	48	118.3	118.8	CCDS16579.1	118424183	118467054	50.459	54.226	3159	22	8	13	-23.1838	-24.6021	-24.2002
Chr2	2Mm89	48	118.3	118.8	CCDS16580.1	118514537	118522309	59.59	70.1318	2049	569	1	2	-17.8664	-26.9776	-26.2761
Chr2	2Mm89	48	118.3	118.8	CCDS16582.1	118534734	118554056	54.2583	68.4433	3546	24	6	16	-23.225	-25.1839	-24.0673
Chr2	2Mm89	48	118.3	118.8	CCDS16584.1	118611797	118618561	56.9836	65.0817	4038	5217	13	1	-15.6484	-24.2558	-28.2548
Chr2	2Mm89	48	118.3	118.8	CCDS16585.1	118639836	118659866	53.1416	60.7029	939	5	7	6	-23.571	-23.0445	-23.5654
Chr2	2Mm89	48	118.3	118.8	CCDS16586.1	118687756	118706321	54.5098	64	1275	615	901	980	-17.0698	-16.4778	-16.655
Chr2	2Mm89	48	118.3	118.8	CCDS16587.1	118752387	118753517	60.4775	70.8223	1131	30	16	30	-21.2545	-22.1202	-21.5118
Chr2	2Mm90	43.5	118.8	119	CCDS16588.1	118860559	118864494	58.6041	65.5235	1662	49	24	44	-21.102	-22.0906	-21.5146
Chr2	2Mm90	43.5	118.8	119	CCDS16590.1	118942049	118960907	48.7255	45.5882	1020	8	1	9	-23.0123	-25.9712	-23.0998
Chr2	2Mm90	43.5	118.8	119	CCDS16591.1	118963437	118982279	56.334	61.1465	1413	601	458	68	-17.2513	-17.6022	-20.6524
Chr2	2Mm91	48.8	119	119.2	CCDS16593.1	118998301	119034500	55.7018	64.4737	912	58	16	46	-19.9929	-21.8097	-20.5847
Chr2	2Mm91	48.8	119	119.2	CCDS16594.1	119000697	119001242	60.4396	67.5824	546	1	0	1	-25.1108		-25.3681
Chr2	2Mm91	48.8	119	119.2	CCDS16595.1	119034865	119042442	56.1538	60.7692	1170	176	124	126	-18.7509	-19.2149	-19.4904
Chr2	2Mm91	48.8	119	119.2	CCDS16596.1	119044093	119055534	53.0612	58.5034	441	0	0	0
Chr2	2Mm91	48.8	119	119.2	CCDS16597.1	119063522	119074697	56.9554	68.7008	1524	31	8	14	-21.6374	-23.5505	-23.0416
Chr2	2Mm91	48.8	119	119.2	CCDS16598.1	119095779	119096858	60.4782	71.308	711	100	1	3	-18.8478	-25.4506	-24.1641
Chr2	2Mm91	48.8	119	119.2	CCDS16599.1	119114775	119123354	59.4798	70.5339	2922	1023	172	201	-17.5321	-20.0633	-20.137
Chr2	2Mm91	48.8	119	119.2	CCDS16600.1	119151876	119160368	57.5934	67.3945	2061	41	29	94	-21.6696	-22.128	-20.7299
Chr2	2Mm91	48.8	119	119.2	CCDS16601.1	119177138	119179325	58.6309	62.5	672	71	77	961	-19.2606	-19.1024	-15.7593
Chr2	2Mm92	42.9	119.2	119.8	CCDS16602.1	119200099	119283958	47.0085	49.1026	4680	203	93	146	-20.545	-21.63	-21.2778
Chr2	2Mm92	42.9	119.2	119.8	CCDS16603.1	119345801	119367226	49.5622	52.8897	1713	4	14	16	-24.7603	-22.9118	-23.0177
Chr2	2Mm92	42.9	119.2	119.8	CCDS16604.1	119373586	119410895	49.8299	61.7347	588	305	421	183	-16.965	-16.4588	-17.9593
Chr2	2Mm92	42.9	119.2	119.8	CCDS16605.1	119444538	119474724	44.5483	43.6916	1284	3	0	4	-24.7595		-24.6018
Chr2	2Mm92	42.9	119.2	119.8	CCDS16607.1	119568114	119576602	62.3188	72.1739	1380	1832	13	4	-15.6092	-22.7069	-24.7058
Chr2	2Mm92	42.9	119.2	119.8	CCDS16608.1	119577337	119586029	61.5298	66.9291	2667	149	0	3	-20.1798		-26.0714
Chr2	2Mm92	42.9	119.2	119.8	CCDS16609.1	119577337	119586029	59.9436	65.7005	2484	136	0	1	-20.209		-27.5538
Chr2	2Mm92	42.9	119.2	119.8	CCDS16610.1	119590030	119609649	58.487	62.0567	4230	342	87	245	-19.6466	-21.5804	-20.3851
Chr2	2Mm92	42.9	119.2	119.8	CCDS16611.1	119625525	119642769	57.7374	65.1532	2643	2647	7	12	-16.0158	-24.5375	-24.0583
Chr2	2Mm93	47.3	119.8	120.2	CCDS16612.1	119798787	119851066	55.0975	58.8431	4512	381	23	69	-19.5839	-23.5928	-22.3064
Chr2	2Mm93	47.3	119.8	120.2	CCDS16615.1	119916883	119980210	55.8426	74.9077	1626	178	45	342	-19.2094	-21.1521	-18.5246
Chr2	2Mm93	47.3	119.8	120.2	CCDS16616.1	119993568	120070642	52.3592	66.895	2628	37	2	143	-22.1683	-26.3366	-20.4752
Chr2	2Mm93	47.3	119.8	120.2	CCDS16617.1	120092374	120114766	54.1566	65.2542	2478	2	1	0	-26.293	-27.2518
Chr2	2Mm93	47.3	119.8	120.2	CCDS16618.1	120126140	120139791	54.8676	65.5374	2568	3	3	4	-25.7595	-25.7183	-25.6018
Chr2	2Mm93	47.3	119.8	120.2	CCDS16619.1	120143769	120178722	49.9239	63.3562	2628	602	87	161	-18.1441	-20.8937	-20.3042
Chr2	2Mm94	43.1	120.2	120.6	CCDS16620.1	120289608	120330234	52.0276	64.8418	2466	37	10	1335	-22.0765	-23.9229	-17.1607
Chr2	2Mm94	43.1	120.2	120.6	CCDS16621.1	120335821	120381019	47.7501	44.9444	5667	996	483	5050	-18.5264	-19.5293	-16.4416
Chr2	2Mm94	43.1	120.2	120.6	CCDS16622.1	120410044	120425076	44.3918	45.0237	633	20	88	133	-21.0021	-18.8235	-18.5261
Chr2	2Mm94	43.1	120.2	120.6	CCDS16623.1	120430952	120434736	47.5	55.4167	720	112	35	78	-18.7025	-20.3394	-19.4818
Chr2	2Mm94	43.1	120.2	120.6	CCDS16624.1	120435188	120444916	42.5532	44.6808	705	44	29	65	-20.02	-20.5804	-19.7145
Chr2	2Mm95	39.9	120.6	120.8	CCDS16626.1	120565467	120676268	48.4133	44.4021	3939	260	38	57	-19.9392	-22.6725	-22.3861
Chr2	2Mm95	39.9	120.6	120.8	CCDS16627.1	120565467	120648276	48.3923	44.373	3732	256	37	56	-19.8837	-22.6331	-22.3337
Chr2	2Mm95	39.9	120.6	120.8	CCDS16628.1	120688385	120796337	46.1699	48.6917	5274	257	85	195	-20.3771	-21.9321	-21.0327
Chr2	2Mm96	44.1	120.8	121.7	CCDS16629.1	120803034	120832880	47.3603	53.2609	1932	252	107	36	-18.9566	-20.1513	-22.0213
Chr2	2Mm96	44.1	120.8	121.7	CCDS16631.1	120845186	120862328	52.4085	60.4046	2076	1	0	9	-27.0376		-24.125
Chr2	2Mm96	44.1	120.8	121.7	CCDS16632.1	120872114	120911406	52.1839	63.5862	2175	5	1	2	-24.7829	-27.0637	-26.3621
Chr2	2Mm96	44.1	120.8	121.7	CCDS16633.1	120967979	120981282	44.1367	47.3684	1083	51	43	77	-20.4264	-20.6314	-20.0894
Chr2	2Mm96	44.1	120.8	121.7	CCDS16637.1	120997129	121022482	49.8004	56.4371	2004	188	105	76	-19.4321	-20.2313	-20.9961
Chr2	2Mm96	44.1	120.8	121.7	CCDS16639.1	121137391	121176358	52.9344	57.7592	4311	1416	22	499	-17.6242	-23.5912	-19.3863
Chr2	2Mm96	44.1	120.8	121.7	CCDS16640.1	121184585	121189349	53.8584	56.8019	1257	4096	5	1676	-14.3138	-23.9507	-15.8603
Chr2	2Mm96	44.1	120.8	121.7	CCDS16641.1	121189711	121206597	57.9742	58.7845	5430	10	3	0	-25.1028	-26.7986
Chr2	2Mm96	44.1	120.8	121.7	CCDS16643.1	121239774	121263434	45.5863	47.8261	1518	2068	3437	562	-15.5719	-14.7979	-17.7089
Chr2	2Mm96	44.1	120.8	121.7	CCDS16644.1	121265174	121268262	54.3771	55.0505	1188	6	16	2	-23.6474	-22.1912	-25.4897
Chr2	2Mm96	44.1	120.8	121.7	CCDS16645.1	121275170	121276519	56.6667	78.3333	180	1	0	1	-23.5098		-23.7672
Chr2	2Mm96	44.1	120.8	121.7	CCDS16646.1	121277756	121282288	54.361	61.6633	1479	56	28	162	-20.741	-21.6999	-19.4659
Chr2	2Mm96	44.1	120.8	121.7	CCDS16647.1	121282841	121283979	54.6154	63.8462	390	571	633	588	-15.468	-15.2781	-15.683
Chr2	2Mm96	44.1	120.8	121.7	CCDS16648.1	121320400	121332276	48.7879	50.4545	1320	2	1	4	-25.3843	-26.3432	-24.6417
Chr2	2Mm96	44.1	120.8	121.7	CCDS16649.1	121373684	121632566	53.4749	63.5135	1554	256	0	0	-18.6198
Chr2	2Mm97	40.3	121.7	121.9	CCDS16650.1	121692940	121759283	48.718	51.3648	1209	201	12	35	-18.6065	-22.6315	-21.3857
Chr2	2Mm97	40.3	121.7	121.9	CCDS16651.1	121779962	121780954	49.144	46.2236	993	0	0	0
Chr2	2Mm97	40.3	121.7	121.9	CCDS16652.1	121794829	121836363	42.2747	37.3391	1398	16	15	5	-22.4671	-22.5191	-24.4026
Chr2	2Mm98	43.7	121.9	122.7	CCDS16653.1	121946920	121955251	53.0818	57.9245	1590	1	0	1	-26.6528		-26.9102
Chr2	2Mm98	43.7	121.9	122.7	CCDS16654.1	121973473	121977395	49.4444	61.6667	360	1114	8638	1570	-14.3883	-11.3922	-14.1507
Chr2	2Mm98	43.7	121.9	122.7	CCDS16655.1	121986626	122004698	47.1723	55.6886	1503	0	0	0
Chr2	2Mm98	43.7	121.9	122.7	CCDS16657.1	122060628	122089941	53.2589	58.3799	1074	104	1879	145	-19.3863	-15.1699	-19.1642
Chr2	2Mm98	43.7	121.9	122.7	CCDS16660.1	122124776	122128132	57.1132	70.0935	963	0	1	1		-25.8882	-26.1867
Chr2	2Mm98	43.7	121.9	122.7	CCDS16661.1	122129480	122132561	56.1403	69.2982	1026	2	0	2	-25.0208		-25.2782
Chr2	2Mm98	43.7	121.9	122.7	CCDS16662.1	122175088	122185216	58.8563	70.2929	717	659	95	23	-16.1397	-18.8928	-21.2376
Chr2	2Mm98	43.7	121.9	122.7	CCDS16663.1	122267310	122286272	48.5124	55.0681	1983	0	0	40			-21.9069
Chr2	2Mm98	43.7	121.9	122.7	CCDS16665.1	122421232	122436951	50	53.3019	1272	752	55	72	-16.7763	-20.5084	-20.4183
Chr2	2Mm98	43.7	121.9	122.7	CCDS16667.1	122510914	122528155	47.3318	54.2923	1293	59	28	66	-20.4719	-21.506	-20.5675
Chr2	2Mm98	43.7	121.9	122.7	CCDS16668.1	122564358	122572365	52.4085	61.2717	519	79	24	63	-18.7338	-20.4115	-19.3177
Chr2	2Mm98	43.7	121.9	122.7	CCDS16669.1	122610696	122635073	49.8152	55.2106	1353	161	1686	617	-19.089	-15.6594	-17.4082
Chr2	2Mm100	42.8	124.4	125.9	CCDS16670.1	124479370	124491044	51.054	58.004	3036	492	39	31	-18.6434	-22.2594	-22.8891
Chr2	2Mm100	42.8	124.4	125.9	CCDS16671.1	124479370	124491044	51.1512	57.958	2997	492	39	31	-18.6248	-22.2408	-22.8705
Chr2	2Mm100	42.8	124.4	125.9	CCDS16672.1	124479370	124491044	50.6161	56.5877	3165	501	39	31	-18.6773	-22.3194	-22.9491
Chr2	2Mm100	42.8	124.4	125.9	CCDS16673.1	124479370	124491044	50.4345	55.8659	3222	503	39	32	-18.6973	-22.3452	-22.9291
Chr2	2Mm100	42.8	124.4	125.9	CCDS16675.1	125073483	125083148	55.2147	58.8957	489	137	31	43	-17.8537	-19.9563	-19.7828
Chr2	2Mm100	42.8	124.4	125.9	CCDS16676.1	125127321	125331338	51.6701	56.1239	8622	98	26	239	-22.4771	-24.3502	-21.4483
Chr2	2Mm100	42.8	124.4	125.9	CCDS16678.1	125455350	125549112	53.429	57.0973	1881	27	0	9	-22.1404		-23.9827
Chr2	2Mm100	42.8	124.4	125.9	CCDS16679.1	125657928	125684724	38.2883	40.7658	1332	112	274	394	-19.59	-18.2582	-18.0327
Chr2	2Mm100	42.8	124.4	125.9	CCDS16680.1	125685093	125808997	51.1905	57.1429	1344	153	145	47	-19.1529	-19.1893	-21.1131
Chr2	2Mm100	42.8	124.4	125.9	CCDS16681.1	125861450	125915296	45.641	53.8462	585	8	0	7	-22.2103		-22.6603
Chr2	2Mm101	40.2	125.9	126.1	CCDS16682.1	125980332	125990709	46.776	49.1803	915	55	68	54	-20.0743	-19.727	-20.3581
Chr2	2Mm102	42.5	126.1	127.1	CCDS16683.1	126378890	126413671	52.2276	62.1578	1863	486	12603	6	-17.9566	-13.2188	-24.5538
Chr2	2Mm102	42.5	126.1	127.1	CCDS16684.1	126419696	126444304	54.3992	64.555	1989	50	44	19	-21.332	-21.4752	-22.9852
Chr2	2Mm102	42.5	126.1	127.1	CCDS16685.1	126455965	126484312	47.8677	44.1253	1149	79	31	28	-19.8804	-21.1888	-21.6342
Chr2	2Mm102	42.5	126.1	127.1	CCDS16686.1	126464916	126484312	46.7049	40.1146	1047	58	24	26	-20.1921	-21.4239	-21.607
Chr2	2Mm102	42.5	126.1	127.1	CCDS16687.1	126543796	126584341	47.2094	47.1785	3243	656	405	235	-18.3236	-18.9782	-20.0619
Chr2	2Mm102	42.5	126.1	127.1	CCDS16688.1	126587187	126609022	50.4689	62.1483	1173	2	0	0	-25.214
Chr2	2Mm102	42.5	126.1	127.1	CCDS16689.1	126618561	126701711	39.4313	33.9592	5592	68	169	139	-22.3797	-21.0251	-21.6056
Chr2	2Mm102	42.5	126.1	127.1	CCDS16690.1	126719947	126758747	44.0204	47.9008	1572	112	695	333	-19.829	-17.1544	-18.5144
Chr2	2Mm102	42.5	126.1	127.1	CCDS16692.1	126906382	126922728	49.4369	56.7568	888	148	107	97	-18.603	-19.0298	-19.4698
Chr2	2Mm102	42.5	126.1	127.1	CCDS16693.1	126929956	126953452	48.0663	52.4862	2172	16	9	17	-23.1028	-23.8917	-23.2727
Chr2	2Mm102	42.5	126.1	127.1	CCDS16695.1	127034229	127065947	51.1465	61.956	6411	2121	1083	582	-17.6138	-18.5424	-19.7368
Chr2	2Mm102	42.5	126.1	127.1	CCDS16696.1	127068532	127073355	55.8824	60.2941	1020	399	268	418	-17.3721	-17.9051	-17.5623
Chr2	2Mm102	42.5	126.1	127.1	CCDS16697.1	127074301	127082999	58.0195	64.0167	717	217	40	79	-17.7423	-20.1408	-19.4574
Chr2	2Mm103	47.8	127.1	127.6	CCDS16698.1	127096551	127123026	47.8604	53.7162	888	306	359	430	-17.555	-17.2834	-17.3216
Chr2	2Mm103	47.8	127.1	127.6	CCDS16699.1	127161973	127163530	64.3678	76.489	957	11	1	11	-22.4609	-25.8792	-22.7183
Chr2	2Mm103	47.8	127.1	127.6	CCDS16700.1	127168094	127182509	54.1365	53.7349	1245	0	0	1			-26.5573
Chr2	2Mm103	47.8	127.1	127.6	CCDS16701.1	127189300	127190661	57.9295	68.7225	1362	9	4	4	-23.2596	-24.3884	-24.6869
Chr2	2Mm103	47.8	127.1	127.6	CCDS16702.1	127262079	127267853	53.0786	62.4204	942	159	134	146	-18.5847	-18.7903	-18.9651
Chr2	2Mm103	47.8	127.1	127.6	CCDS16703.1	127284076	127346987	53.3074	71.5953	771	342	1	6	-17.1907	-25.5674	-23.281
Chr2	2Mm103	47.8	127.1	127.6	CCDS16704.1	127354490	127367055	57.6555	71.2919	2508	11	6	31	-23.8509	-24.6842	-22.6135
Chr2	2Mm103	47.8	127.1	127.6	CCDS16705.1	127402670	127407243	51.8692	57.0093	1284	17	11	14	-22.257	-22.8439	-22.7944
Chr2	2Mm103	47.8	127.1	127.6	CCDS16706.1	127413163	127429588	53.8106	60.739	1299	152	138	185	-19.1133	-19.2115	-19.0872
Chr2	2Mm103	47.8	127.1	127.6	CCDS16707.1	127460715	127481868	53.0303	65.5844	462	586	1	24	-15.675	-24.8286	-20.5421
Chr2	2Mm103	47.8	127.1	127.6	CCDS16708.1	127531596	127555601	55.6989	76.129	465	8	0	26	-21.8791		-20.436
Chr2	2Mm103	47.8	127.1	127.6	CCDS16709.1	127566651	127614589	51.1561	53.6127	2076	133	34	377	-19.9823	-21.909	-18.7365
Chr2	2Mm104	43.9	127.6	128.1	CCDS16711.1	127680569	127948871	50.8689	59.8736	1899	2	0	1	-25.909		-27.1664
Chr2	2Mm104	43.9	127.6	128.1	CCDS16712.1	127954368	127984064	52.8528	50.4504	333	5	5	2	-22.0754	-22.0343	-23.6547
Chr2	2Mm104	43.9	127.6	128.1	CCDS16713.1	127954368	127984064	55.4992	54.3147	591	10	11	2	-21.9031	-21.7244	-24.4824
Chr2	2Mm104	43.9	127.6	128.1	CCDS16714.1	127954368	127984064	53.1915	51.773	423	7	10	2	-21.9352	-21.3794	-23.9999
Chr2	2Mm106	44.2	128.3	130.4	CCDS16715.1	128438683	128511771	47.7121	48.6375	5835	552	319	268	-19.42	-20.17	-20.7198
Chr2	2Mm106	44.2	128.3	130.4	CCDS16716.1	128524781	128627402	50.1508	56.5829	2985	291	137	37	-19.3766	-20.4223	-22.6094
Chr2	2Mm106	44.2	128.3	130.4	CCDS16718.1	128754631	128769659	42.4837	40.5229	918	26	11	63	-21.1599	-22.3598	-20.1404
Chr2	2Mm106	44.2	128.3	130.4	CCDS16719.1	128891882	128918790	53.351	68.254	1134	326	34	52	-17.8165	-21.0366	-20.7221
Chr2	2Mm106	44.2	128.3	130.4	CCDS16720.1	128926822	128951831	51.4085	62.588	3408	309	258	202	-19.4812	-19.7003	-20.3518
Chr2	2Mm106	44.2	128.3	130.4	CCDS16721.1	128955591	128959033	58.5586	60.3604	333	62	88	65	-18.4432	-17.8968	-18.6324
Chr2	2Mm106	44.2	128.3	130.4	CCDS16722.1	129025454	129036580	49.5601	54.3988	2046	1315	223	54	-16.6557	-19.1745	-21.519
Chr2	2Mm106	44.2	128.3	130.4	CCDS16724.1	129094773	129122876	46.6935	43.4316	2238	9	0	4	-23.9761		-25.4033
Chr2	2Mm106	44.2	128.3	130.4	CCDS16725.1	129126446	129134836	44.7724	53.1365	813	0	14	7		-21.8366	-23.1351
Chr2	2Mm106	44.2	128.3	130.4	CCDS16726.1	129190764	129196065	47.9012	60.3704	810	1	7	1	-25.6798	-22.8313	-25.9371
Chr2	2Mm106	44.2	128.3	130.4	CCDS16728.1	129285028	129362197	48.4973	56.9672	1464	2	0	0	-25.5337
Chr2	2Mm106	44.2	128.3	130.4	CCDS16729.1	129419348	129455919	53.268	63.3333	1530	2317	57	50	-15.4193	-20.7233	-21.2108
Chr2	2Mm106	44.2	128.3	130.4	CCDS16731.1	129627244	129653585	64.3979	76.4398	573	41	16	13	-19.8228	-21.1392	-21.7373
Chr2	2Mm106	44.2	128.3	130.4	CCDS16732.1	129627244	129636935	56.5757	66.7494	1209	90	30	24	-19.7657	-21.3096	-21.93
Chr2	2Mm106	44.2	128.3	130.4	CCDS16734.1	129949097	129978848	56.1999	69.8727	2121	1	1	1	-27.0685	-27.0274	-27.3259
Chr2	2Mm106	44.2	128.3	130.4	CCDS16735.1	129997668	130004971	60.0575	52.1552	696	600	279	817	-16.2321	-17.2957	-16.0441
Chr2	2Mm106	44.2	128.3	130.4	CCDS16736.1	130022278	130089952	50.6562	62.8796	2667	0	1	0		-27.3579
Chr2	2Mm106	44.2	128.3	130.4	CCDS16737.1	130100209	130104958	50.0287	57.4871	1743	454	164	219	-17.9588	-19.3867	-19.2679
Chr2	2Mm106	44.2	128.3	130.4	CCDS16738.1	130105375	130110152	53.1602	63.1169	1155	2376	1540	5897	-14.9774	-15.5618	-13.9233
Chr2	2Mm106	44.2	128.3	130.4	CCDS16740.1	130216639	130223241	55.74	62.1024	2169	97	8	84	-20.5009	-24.0597	-20.9658
Chr2	2Mm106	44.2	128.3	130.4	CCDS16742.1	130232459	130232914	61.8421	75	456	0	0	1			-25.1082
Chr2	2Mm106	44.2	128.3	130.4	CCDS16743.1	130329215	130379203	49.3574	58.3132	2490	1481	305	195	-16.7676	-19.0061	-19.9499
Chr2	2Mm106	44.2	128.3	130.4	CCDS16744.1	130389514	130390792	64.0133	80.0995	603	367	106	324	-16.7344	-18.4849	-17.1715
Chr2	2Mm107	47.3	130.4	130.6	CCDS16745.1	130401945	130402667	68.5185	83.3333	378	155	0	0	-17.3041
Chr2	2Mm107	47.3	130.4	130.6	CCDS16746.1	130406412	130408276	67.4556	84.6154	507	408	1	1	-16.3314	-24.9627	-25.2612
Chr2	2Mm107	47.3	130.4	130.6	CCDS16747.1	130417541	130428345	53.642	58.3333	1620	152	43	80	-19.4318	-21.2124	-20.6152
Chr2	2Mm107	47.3	130.4	130.6	CCDS16748.1	130493605	130506816	54.2714	60.804	597	38	15	29	-19.9917	-21.2915	-20.639
Chr2	2Mm108	43.2	130.6	130.9	CCDS16750.1	130534935	130665781	49.548	55.4237	3540	669	129	40	-18.4217	-20.7552	-22.743
Chr2	2Mm108	43.2	130.6	130.9	CCDS16751.1	130732296	130851676	51.038	56.0532	4287	906	177	72	-18.2604	-20.575	-22.1712
Chr2	2Mm108	43.2	130.6	130.9	CCDS16752.1	130865911	130868417	67.1067	74.2574	909	372	1	21	-17.307	-25.805	-21.7112
Chr2	2Mm108	43.2	130.6	130.9	CCDS16753.1	130877023	130889249	60.7352	68.797	2394	20	3	17	-22.9213	-25.6171	-23.4131
Chr2	2Mm109	47.9	130.9	131.1	CCDS16754.1	130895587	130911833	57.9796	64.4458	5088	15	101	12	-24.424	-21.6315	-25.0033
Chr2	2Mm109	47.9	130.9	131.1	CCDS16755.1	130959815	130970953	59.8154	68.5131	2058	188	19	283	-19.4704	-22.736	-19.1377
Chr2	2Mm109	47.9	130.9	131.1	CCDS16756.1	130972610	130979347	56.1905	68.5714	525	451	10	86	-16.2372	-21.6911	-18.8853
Chr2	2Mm109	47.9	130.9	131.1	CCDS16757.1	131003812	131005611	61.5556	69.6667	1800	2161	777	3141	-15.7543	-17.1889	-15.4721
Chr2	2Mm109	47.9	130.9	131.1	CCDS16758.1	131012916	131023104	55.2282	64.818	1731	61	3	23	-20.8446	-25.1493	-22.5092
Chr2	2Mm109	47.9	130.9	131.1	CCDS16759.1	131037033	131038841	57.5636	57.4297	747	141	115	112	-18.4234	-18.6763	-19.013
Chr2	2Mm109	47.9	130.9	131.1	CCDS16760.1	131064529	131072524	55.291	55.754	1512	125	446	313	-19.6145	-17.7382	-18.5476
Chr2	2Mm110	44.2	131.1	132.8	CCDS16761.1	131088304	131122058	51.2763	53.3784	1332	259	69	126	-18.3806	-20.2477	-19.6774
Chr2	2Mm110	44.2	131.1	132.8	CCDS16762.1	131129177	131139040	44.7427	50.3356	447	44	3	2	-19.3627	-23.196	-24.0795
Chr2	2Mm110	44.2	131.1	132.8	CCDS16763.1	131337745	131350615	59.2926	70.8633	1668	1026	28	4528	-16.7191	-21.8734	-14.8346
Chr2	2Mm110	44.2	131.1	132.8	CCDS16764.1	131371680	131387903	64.5944	76.3766	1689	523	2	17	-17.7093	-25.6988	-22.9098
Chr2	2Mm110	44.2	131.1	132.8	CCDS16766.1	131762165	131762929	59.2157	72.549	765	5369	146	896	-13.2069	-18.3663	-16.0473
Chr2	2Mm110	44.2	131.1	132.8	CCDS16767.1	131778751	131779290	59.2593	80	540	1	0	3	-25.0948		-23.7672
Chr2	2Mm110	44.2	131.1	132.8	CCDS16768.1	131822119	131838355	54.7401	70.3364	981	117	3	24	-19.0857	-24.33	-21.6285
Chr2	2Mm110	44.2	131.1	132.8	CCDS16769.1	131882404	131927314	52.2342	62.5578	1947	708	52	27	-17.4774	-21.2035	-22.4475
Chr2	2Mm110	44.2	131.1	132.8	CCDS16770.1	132066221	132071789	49.3113	57.8512	363	28	14	36	-19.7145	-20.6733	-19.6092
Chr2	2Mm110	44.2	131.1	132.8	CCDS16771.1	132075351	132078771	46.6921	51.5267	786	90	47	67	-19.1445	-20.0407	-19.8276
Chr2	2Mm110	44.2	131.1	132.8	CCDS16772.1	132089179	132131020	49.8876	66.7416	1335	1102	240	114	-16.2947	-18.4526	-19.8251
Chr2	2Mm110	44.2	131.1	132.8	CCDS16773.1	132199129	132207355	52.9668	71.7278	1146	14	0	0	-22.373
Chr2	2Mm110	44.2	131.1	132.8	CCDS16777.1	132607469	132620564	53.1465	57.2271	2034	6248	1	39	-14.3989	-26.967	-21.98
Chr2	2Mm110	44.2	131.1	132.8	CCDS16778.1	132642833	132669302	45.6162	42.4318	2418	18	16	14	-23.0877	-23.2165	-23.7076
Chr2	2Mm110	44.2	131.1	132.8	CCDS16779.1	132672552	132691659	55.3728	54.2763	912	61	210	137	-19.9201	-18.0955	-19.0102
Chr2	2Mm110	44.2	131.1	132.8	CCDS16780.1	132695435	132705630	58.6285	66.8937	2202	8	2	0	-24.1226	-26.0815
Chr2	2Mm111	40	132.8	135.5	CCDS16782.1	133380161	133387450	54.0084	62.7848	1185	43	102	28	-20.8024	-19.5151	-21.6787
Chr2	2Mm111	40	132.8	135.5	CCDS16783.1	134323992	134380067	49.1465	50.4043	1113	36	1037	0	-20.9683	-16.0789
Chr2	2Mm111	40	132.8	135.5	CCDS16784.1	134424260	134469740	51.6865	53.2738	1008	141	28	15	-18.8557	-21.1468	-22.3457
Chr2	2Mm111	40	132.8	135.5	CCDS16787.1	134612268	135225082	47.8989	56.3884	3522	602	60	15	-18.5666	-21.8521	-24.1506
Chr2	2Mm112	42.2	135.5	135.9	CCDS16788.1	135703133	135838769	45.0397	51.1054	3528	537	11	150	-18.7339	-24.3021	-20.8312
Chr2	2Mm112	42.2	135.5	135.9	CCDS16789.1	135884048	135894926	49.7034	60.4982	843	840	0	0	-16.0231
Chr2	2Mm113	39.3	135.9	139.5	CCDS16790.1	135908956	135999999	49.7685	54.4444	2160	99	2	0	-20.4655	-26.0537
Chr2	2Mm113	39.3	135.9	139.5	CCDS16793.1	136581865	136606878	50.8857	59.4203	621	5816	0	1	-12.7906		-25.5538
Chr2	2Mm113	39.3	135.9	139.5	CCDS16794.1	136700001	136706970	44.9504	41.8564	1713	66	94	100	-20.7159	-20.1646	-20.3738
Chr2	2Mm113	39.3	135.9	139.5	CCDS16795.1	136731309	136894063	46.4573	43.2367	1242	6	2	10	-23.7115	-25.2553	-23.2319
Chr2	2Mm113	39.3	135.9	139.5	CCDS16796.1	136731309	136894063	47.9651	44.4768	1032	6	2	9	-23.4443	-24.9881	-23.1166
Chr2	2Mm113	39.3	135.9	139.5	CCDS16797.1	136908759	136941992	52.9122	61.7719	3657	35	17	49	-22.7252	-23.7258	-22.4971
Chr2	2Mm113	39.3	135.9	139.5	CCDS16798.1	138104643	138110225	52.2913	62.7119	1593	628	19	89	-17.3609	-22.3665	-20.4371
Chr2	2Mm113	39.3	135.9	139.5	CCDS16799.1	138104850	138110225	53.2467	63.2035	1386	556	18	74	-17.3358	-22.2436	-20.5026
Chr2	2Mm113	39.3	135.9	139.5	CCDS16800.1	139319941	139462549	44.5035	48.0496	1692	2	0	2	-25.7425		-25.9999
Chr2	2Mm115	39.1	139.7	142.4	CCDS16802.1	139660090	139883166	50.1188	44.4181	1263	78	41	38	-20.0352	-20.9219	-21.3301
Chr2	2Mm115	39.1	139.7	142.4	CCDS16804.1	140014492	140029353	45.2229	40.7643	471	119	35	505	-18.0028	-19.7272	-16.1748
Chr2	2Mm115	39.1	139.7	142.4	CCDS16805.1	140226708	140245880	44.058	44.3478	345	7	11	39	-21.6411	-20.9479	-19.4204
Chr2	2Mm115	39.1	139.7	142.4	CCDS16806.1	140485492	140487441	46.1538	49.6923	1950	145	3	2	-19.7673	-25.3211	-26.2046
Chr2	2Mm116	41.5	142.4	143	CCDS16808.1	142890302	142897290	40.8555	40.2655	678	42	58	123	-20.0308	-19.524	-18.738
Chr2	2Mm116	41.5	142.4	143	CCDS16809.1	142904235	142906913	46.2532	51.1628	387	2	0	0	-23.6142
Chr2	2Mm118	44.4	143.4	144.7	CCDS16810.1	143372226	143639546	53.396	61.9122	1914	3205	2	1	-15.2743	-25.8792	-27.1777
Chr2	2Mm118	44.4	143.4	144.7	CCDS16811.1	143652401	143688666	57.9819	64.6084	1992	13	0	9	-23.2776		-24.0654
Chr2	2Mm118	44.4	143.4	144.7	CCDS16812.1	143741380	143767971	44.3775	45.7831	498	414	468	162	-16.2845	-16.0665	-17.8955
Chr2	2Mm118	44.4	143.4	144.7	CCDS16813.1	143891143	143899648	53.8462	70.3297	273	0	0	0
Chr2	2Mm118	44.4	143.4	144.7	CCDS16815.1	144076917	144096162	44.4444	50.6173	1215	276	318	450	-18.1562	-17.9107	-17.7083
Chr2	2Mm118	44.4	143.4	144.7	CCDS16816.1	144097715	144105377	48.8692	53.6873	1017	38	38	92	-20.7602	-20.719	-19.7419
Chr2	2Mm118	44.4	143.4	144.7	CCDS16817.1	144131338	144157595	58.4242	74.9091	825	39	1	1	-20.4208	-25.6651	-25.9636
Chr2	2Mm118	44.4	143.4	144.7	CCDS16818.1	144131338	144157037	58.6777	75.6198	726	39	1	1	-20.2364	-25.4807	-25.7792
Chr2	2Mm118	44.4	143.4	144.7	CCDS16819.1	144199332	144232531	52.5641	58.3333	2340	373	187	185	-18.6673	-19.6223	-19.9363
Chr2	2Mm118	44.4	143.4	144.7	CCDS16820.1	144353599	144364424	44.3743	49.5268	951	24	26	45	-21.3263	-21.1697	-20.6768
Chr2	2Mm118	44.4	143.4	144.7	CCDS16821.1	144369518	144376513	52.4064	61.4973	561	75	63	30	-18.921	-19.1314	-20.5003
Chr2	2Mm118	44.4	143.4	144.7	CCDS16822.1	144384956	144416110	49.5226	51.3021	2304	501	483	147	-18.2193	-18.2309	-20.2456
Chr2	2Mm118	44.4	143.4	144.7	CCDS16823.1	144419826	144420991	48.7654	44.4444	324	151	132	369	-17.1194	-17.2723	-16.0877
Chr2	2Mm118	44.4	143.4	144.7	CCDS16824.1	144425784	144572788	55.2381	67.1429	630	389	76	115	-16.7136	-19.0281	-18.7291
Chr2	2Mm120	43.5	144.9	146.1	CCDS16827.1	145729045	145741624	46.3845	48.6773	567	105	23	135	-18.451	-20.6005	-18.3457
Chr2	2Mm120	43.5	144.9	146.1	CCDS16828.1	145744159	145760339	45.3931	51.0854	2073	86	130	188	-20.6092	-19.972	-19.7383
Chr2	2Mm120	43.5	144.9	146.1	CCDS16830.1	146048001	146049566	74.1379	87.931	1566	77	3	12	-20.3641	-25.0048	-23.3033
Chr2	2Mm121	40.6	146.1	146.3	CCDS16831.1	146257549	146337634	42.0804	42.9078	1692	31	33	14	-21.7883	-21.657	-23.1925
Chr2	2Mm122	42.3	146.3	146.8	CCDS16832.1	146681657	146795795	46.9828	45.1149	2088	101	132	340	-20.3877	-19.9604	-18.8939
Chr2	2Mm123	40.1	146.8	147	CCDS16833.1	146909611	146911080	72.9578	90.9859	1065	10	4	5	-22.7527	-24.0335	-24.0101
Chr2	2Mm124	42.6	147	148.8	CCDS16834.1	147009730	147011753	65.8151	84.3066	822	74	0	0	-19.4915
Chr2	2Mm124	42.6	147	148.8	CCDS16835.1	147191038	147199540	62.3389	68.7845	1086	0	1	0		-26.0617
Chr2	2Mm124	42.6	147	148.8	CCDS16836.1	147869249	147871630	63.7681	80	1380	11	214	3	-22.989	-18.6658	-25.1208
Chr2	2Mm124	42.6	147	148.8	CCDS16838.1	148231948	148233681	58.7659	64.8789	1734	186	34	208	-19.2387	-21.6493	-19.3348
Chr2	2Mm124	42.6	147	148.8	CCDS16839.1	148266978	148269159	54.5736	57.9845	1935	22	11	59	-22.4767	-23.4355	-21.3108
Chr2	2Mm124	42.6	147	148.8	CCDS16840.1	148501076	148501498	50.591	60.9929	423	36	35	28	-19.5726	-19.5721	-20.1925
Chr2	2Mm124	42.6	147	148.8	CCDS16841.1	148509346	148516783	50.3065	56.0113	2121	138	176	171	-19.96	-19.568	-19.908
Chr2	2Mm124	42.6	147	148.8	CCDS16842.1	148523131	148558098	48.495	57.8595	897	533	2	15	-16.769	-24.7858	-22.1774
Chr2	2Mm124	42.6	147	148.8	CCDS16844.1	148576662	148581082	47.2813	71.6312	423	0	0	0
Chr2	2Mm124	42.6	147	148.8	CCDS16845.1	148594445	148597138	45.9524	62.1429	420	1	0	0	-24.7322
Chr2	2Mm124	42.6	147	148.8	CCDS16846.1	148607843	148611562	42.2392	47.3282	393	0	0	0
Chr2	2Mm124	42.6	147	148.8	CCDS16848.1	148625720	148631235	41.7249	51.7482	429	0	1	0		-24.7217
Chr2	2Mm124	42.6	147	148.8	CCDS16849.1	148648822	148656067	42.0188	55.6338	426	0	0	0
Chr2	2Mm124	42.6	147	148.8	CCDS16850.1	148660946	148664264	44.686	55.0725	414	0	0	0
Chr2	2Mm124	42.6	147	148.8	CCDS16851.1	148672651	148676615	44.7761	52.9851	402	0	0	0
Chr2	2Mm124	42.6	147	148.8	CCDS16852.1	148697695	148701112	57.6832	71.6312	423	12365	984	6553	-11.1485	-14.7589	-12.3219
Chr2	2Mm125	38.6	148.8	149.6	CCDS16853.1	149231101	149235788	47.4273	57.047	447	0	0	0
Chr2	2Mm128	44	150.4	151.6	CCDS16857.1	150396185	150404232	51.7857	61.9048	504	0	1	4		-24.9541	-23.2526
Chr2	2Mm128	44	150.4	151.6	CCDS16858.1	150409714	150434214	50.2404	53.8462	1248	425	225	188	-17.5721	-18.4485	-19.0062
Chr2	2Mm128	44	150.4	151.6	CCDS16859.1	150445348	150493932	55.9785	62.0791	2049	151	3	281	-19.7803	-25.3926	-19.1416
Chr2	2Mm128	44	150.4	151.6	CCDS16860.1	150508736	150514695	62.0879	65.9341	1092	0	1	1		-26.0696	-26.3681
Chr2	2Mm128	44	150.4	151.6	CCDS16861.1	150578777	150596462	55.2632	63.1579	1368	570	63	120	-17.281	-20.4174	-19.7863
Chr2	2Mm128	44	150.4	151.6	CCDS16862.1	150612603	150656249	54.9763	72.8673	2532	2833	59	155	-15.8559	-21.4003	-20.3053
Chr2	2Mm128	44	150.4	151.6	CCDS16864.1	150855995	150865061	47.3896	50.6024	747	0	0	0
Chr2	2Mm128	44	150.4	151.6	CCDS16868.1	151320043	151336804	53.9768	56.3003	1119	509	263	495	-17.1545	-18.0659	-17.4521
Chr2	2Mm128	44	150.4	151.6	CCDS16869.1	151368443	151385321	53.5168	58.7156	327	1281	123	419	-14.0481	-17.3875	-15.9177
Chr2	2Mm128	44	150.4	151.6	CCDS16870.1	151408447	151415322	52.7873	60.7508	879	3	3	13	-24.2128	-24.1716	-22.3546
Chr2	2Mm128	44	150.4	151.6	CCDS16871.1	151419155	151426762	61.4997	73.3459	1587	2095	0	16	-15.6173		-22.9074
Chr2	2Mm128	44	150.4	151.6	CCDS16872.1	151544369	151566874	55.1471	55.8824	816	248	144	100	-17.7362	-18.4794	-19.3039
Chr2	2Mm128	44	150.4	151.6	CCDS16873.1	151544369	151566768	57.384	51.2658	474	149	89	60	-17.6876	-18.3899	-19.2572
Chr2	2Mm129	47.8	151.6	153.8	CCDS16874.1	151737067	151770389	57.5163	72.9412	1530	1	1	1	-26.5973	-26.5562	-26.8547
Chr2	2Mm129	47.8	151.6	153.8	CCDS16875.1	151795693	151796583	63.4119	61.2795	891	111	16	14	-19.0229	-21.7761	-22.2673
Chr2	2Mm129	47.8	151.6	153.8	CCDS16876.1	151829856	151833893	60.376	76.7896	1383	39	8	8	-21.1662	-23.4104	-23.7089
Chr2	2Mm129	47.8	151.6	153.8	CCDS16877.1	151931476	151934927	66.4234	79.562	411	241	134	166	-16.7881	-17.5938	-17.5833
Chr2	2Mm129	47.8	151.6	153.8	CCDS16878.1	151969361	151974505	72.449	88.7755	588	6	0	126	-22.6327		-18.4977
Chr2	2Mm129	47.8	151.6	153.8	CCDS16879.1	152076246	152104819	45.1531	46.9388	1176	6	3	6	-23.6327	-24.5916	-23.8901
Chr2	2Mm129	47.8	151.6	153.8	CCDS16880.1	152119709	152137700	56.6584	68.9826	1209	363	163	200	-17.7538	-18.8677	-18.8711
Chr2	2Mm129	47.8	151.6	153.8	CCDS16881.1	152163942	152169062	60.5634	65.9155	1065	15	127	23	-22.1677	-19.0448	-21.8084
Chr2	2Mm129	47.8	151.6	153.8	CCDS16882.1	152195236	152200016	56.1576	67.4877	609	1199	0	1	-15.0407		-25.5256
Chr2	2Mm129	47.8	151.6	153.8	CCDS16884.1	152239310	152240512	66.7498	83.7905	1203	76	1	12	-20.0025	-26.2093	-22.9228
Chr2	2Mm129	47.8	151.6	153.8	CCDS16885.1	152253490	152269868	51.7371	70.1409	1065	30	0	0	-21.1677
Chr2	2Mm129	47.8	151.6	153.8	CCDS16886.1	152284885	152290327	49.9002	56.8862	501	0	0	0
Chr2	2Mm129	47.8	151.6	153.8	CCDS16887.1	152311459	152315846	54.6296	56.1111	540	0	0	3			-23.7672
Chr2	2Mm129	47.8	151.6	153.8	CCDS16888.1	152333533	152337427	45.6328	40.1069	561	0	0	1			-25.4072
Chr2	2Mm129	47.8	151.6	153.8	CCDS16890.1	152399504	152400643	45.8746	49.505	303	0	0	0
Chr2	2Mm129	47.8	151.6	153.8	CCDS16895.1	152453831	152460452	62.7517	69.4631	894	7	2	30	-23.0148	-24.781	-21.1726
Chr2	2Mm129	47.8	151.6	153.8	CCDS16896.1	152495317	152530459	55.6728	75.4617	1137	653	1106	349	-16.8181	-16.0167	-17.9793
Chr2	2Mm129	47.8	151.6	153.8	CCDS16897.1	152562076	152562748	64.6532	79.8658	447	148	45	132	-17.6127	-19.2891	-18.0351
Chr2	2Mm129	47.8	151.6	153.8	CCDS16898.1	152580890	152590616	56.262	71.6763	519	42	0	26	-19.6453		-20.5945
Chr2	2Mm129	47.8	151.6	153.8	CCDS16899.1	152607880	152655725	55.8404	64.9573	702	893	171	156	-15.6708	-18.0143	-18.4453
Chr2	2Mm129	47.8	151.6	153.8	CCDS16900.1	152692987	152719426	48.1233	53.0831	2238	18	1	41	-22.9761	-27.1048	-22.0458
Chr2	2Mm129	47.8	151.6	153.8	CCDS16901.1	152757877	152758866	59.798	65.4545	990	22	3	12	-21.5098	-24.3432	-22.6417
Chr2	2Mm129	47.8	151.6	153.8	CCDS16902.1	152770838	152777090	50.3145	61.3208	318	35	0	6	-19.2016		-22.0033
Chr2	2Mm129	47.8	151.6	153.8	CCDS16903.1	152788276	152828843	53.4767	69.6774	1395	10	0	0	-23.1421
Chr2	2Mm129	47.8	151.6	153.8	CCDS16904.1	152835389	152841055	51.4925	65.6716	402	182	52	433	-17.1613	-18.9275	-16.1682
Chr2	2Mm129	47.8	151.6	153.8	CCDS16905.1	152857750	152880705	63.7407	79.0017	1743	81	1	1	-20.4455	-26.7442	-27.0427
Chr2	2Mm129	47.8	151.6	153.8	CCDS16906.1	152987292	153034491	51.3458	69.0994	1932	868	384	195	-17.1723	-18.3078	-19.5839
Chr2	2Mm129	47.8	151.6	153.8	CCDS16907.1	153050047	153051015	58.6171	67.1827	969	87	2	1	-19.4954	-24.8972	-26.1957
Chr2	2Mm129	47.8	151.6	153.8	CCDS16908.1	153057224	153061794	56.1368	62.3742	1491	34	10	13	-21.4726	-23.197	-23.117
Chr2	2Mm129	47.8	151.6	153.8	CCDS16909.1	153067322	153091618	57.1066	69.5431	1182	77	42	62	-19.9582	-20.7916	-20.5282
Chr2	2Mm129	47.8	151.6	153.8	CCDS16910.1	153085063	153091618	54.3624	65.7718	894	42	27	37	-20.4298	-21.0261	-20.87
Chr2	2Mm129	47.8	151.6	153.8	CCDS16911.1	153142016	153155890	49.9554	57.4866	2244	399	50	41	-18.5096	-21.4649	-22.0497
Chr2	2Mm129	47.8	151.6	153.8	CCDS16912.1	153447349	153458412	52.6066	60.1896	633	126	51	72	-18.3468	-19.6105	-19.4115
Chr2	2Mm129	47.8	151.6	153.8	CCDS16913.1	153487166	153512134	53.6905	63.6905	2520	6	3	6	-24.7322	-25.6911	-24.9896
Chr2	2Mm129	47.8	151.6	153.8	CCDS16914.1	153487166	153512134	53.6046	63.4884	2580	6	3	6	-24.7662	-25.725	-25.0235
Chr2	2Mm129	47.8	151.6	153.8	CCDS16915.1	153487166	153512134	53.9941	63.1117	2391	6	3	6	-24.6564	-25.6153	-24.9138
Chr2	2Mm129	47.8	151.6	153.8	CCDS16916.1	153487166	153512134	54.0969	63.3205	2331	6	3	6	-24.6198	-25.5786	-24.8771
Chr2	2Mm129	47.8	151.6	153.8	CCDS16917.1	153571994	153592665	44.2379	42.7509	807	222	82	143	-17.88	-19.2757	-18.7719
Chr2	2Mm129	47.8	151.6	153.8	CCDS16919.1	153701641	153720765	54.9316	65.6587	1389	5	0	4	-24.1359		-24.7152
Chr2	2Mm129	47.8	151.6	153.8	CCDS16920.1	153728376	153738357	53.8518	66.6667	1350	0	0	0
Chr2	2Mm129	47.8	151.6	153.8	CCDS16921.1	153745368	153758472	56.5401	64.346	1422	1	0	0	-26.4917
Chr2	2Mm129	47.8	151.6	153.8	CCDS16922.1	153769679	153789341	53.9604	66.0891	1212	1	0	0	-26.2612
Chr2	2Mm130	44.6	153.8	154.4	CCDS16923.1	153834856	153840697	45.4802	50	708	3	0	1	-23.9006		-25.743
Chr2	2Mm130	44.6	153.8	154.4	CCDS16924.1	153956271	153963904	53.0556	61.25	720	0	0	0
Chr2	2Mm130	44.6	153.8	154.4	CCDS16925.1	153969502	153973825	51.7324	53.7634	837	2	0	0	-24.7271
Chr2	2Mm130	44.6	153.8	154.4	CCDS16926.1	153989235	153993426	51.1685	53.8745	813	0	0	1			-25.9425
Chr2	2Mm130	44.6	153.8	154.4	CCDS16927.1	154028350	154045948	54.1754	71.1579	1425	5	0	2	-24.1728		-25.7521
Chr2	2Mm130	44.6	153.8	154.4	CCDS16928.1	154049520	154066516	55.465	70.2648	1473	3	0	2	-24.9576		-25.7999
Chr2	2Mm130	44.6	153.8	154.4	CCDS16931.1	154161266	154196671	50.7074	54.1596	1767	75	113	132	-20.5763	-19.9438	-20.018
Chr2	2Mm130	44.6	153.8	154.4	CCDS16932.1	154262338	154360915	53.1653	52.605	1785	107	28	44	-20.0782	-21.9712	-21.6176
Chr2	2Mm130	44.6	153.8	154.4	CCDS16933.1	154374677	154375682	67.0034	76.2626	594	7	0	2	-22.425		-24.4897
Chr2	2Mm130	44.6	153.8	154.4	CCDS16935.1	154386423	154395469	60.7889	67.9814	1293	89	17	12	-19.8788	-22.2259	-23.0269
Chr2	2Mm131	47.4	154.4	154.6	CCDS16936.1	154413564	154429364	57.4335	77.4648	639	103	346	111	-18.6512	-16.8619	-18.8006
Chr2	2Mm131	47.4	154.4	154.6	CCDS16937.1	154439107	154471873	59.5041	71.9008	2541	174	30	38	-19.8862	-22.3811	-22.3386
Chr2	2Mm131	47.4	154.4	154.6	CCDS16938.1	154482917	154519743	54.8148	72	675	1836	354	1051	-14.5744	-16.908	-15.6365
Chr2	2Mm132	44.7	154.6	156.1	CCDS16939.1	154683013	154691687	54.9944	57.5758	891	1035	473	690	-15.8019	-16.8904	-16.6442
Chr2	2Mm132	44.7	154.6	156.1	CCDS16941.1	154871357	154876533	59.0909	76.5152	396	0	1	0		-24.6062
Chr2	2Mm132	44.7	154.6	156.1	CCDS16942.1	154886184	154900127	55.2733	70.4388	1299	6	117	3	-23.7762	-19.4497	-25.0336
Chr2	2Mm132	44.7	154.6	156.1	CCDS16945.1	155102342	155103372	57.377	82.7869	366	1875	289	2462	-13.661	-16.3176	-13.5254
Chr2	2Mm132	44.7	154.6	156.1	CCDS16946.1	155104271	155183130	47.9358	62.3853	1308	249	123	203	-18.4111	-19.3875	-18.9632
Chr2	2Mm132	44.7	154.6	156.1	CCDS16947.1	155211076	155212527	63.0631	67.5676	666	590	217	832	-16.1928	-17.5947	-15.9543
Chr2	2Mm132	44.7	154.6	156.1	CCDS16949.1	155316688	155340532	60.5329	68.3258	1989	1734	2	12	-16.2159	-25.9347	-23.6482
Chr2	2Mm132	44.7	154.6	156.1	CCDS16950.1	155343842	155387815	54.2735	61.2536	2106	757	1504	517	-17.4941	-16.4626	-18.3016
Chr2	2Mm132	44.7	154.6	156.1	CCDS16951.1	155389331	155413305	55.2982	64	1425	278	920	83	-18.3758	-16.6081	-20.3771
Chr2	2Mm132	44.7	154.6	156.1	CCDS16952.1	155460738	155518041	51.7722	66.4557	2370	2487	963	1768	-15.9485	-17.2761	-16.6981
Chr2	2Mm132	44.7	154.6	156.1	CCDS16953.1	155527830	155555072	55.767	68.1661	1734	352	719	150	-18.3185	-17.2469	-19.8064
Chr2	2Mm132	44.7	154.6	156.1	CCDS16954.1	155577133	155580619	55.6927	70.3704	729	7	3	74	-22.7204	-23.9017	-19.5757
Chr2	2Mm132	44.7	154.6	156.1	CCDS16955.1	155601208	155641783	58.643	70.2746	1857	836	1	1	-17.1694	-26.8356	-27.1341
Chr2	2Mm132	44.7	154.6	156.1	CCDS16956.1	155645837	155652168	56.9106	71.1382	738	415	452	339	-16.8485	-16.6842	-17.3977
Chr2	2Mm132	44.7	154.6	156.1	CCDS16957.1	155674127	155736127	50.2488	65.6716	603	187	76	314	-17.7071	-18.9649	-17.2167
Chr2	2Mm132	44.7	154.6	156.1	CCDS16958.1	155767278	155770790	58.6022	69.3548	1488	8	1	3	-23.5572	-26.516	-25.2295
Chr2	2Mm132	44.7	154.6	156.1	CCDS16959.1	155833876	155843885	55.1215	74.4792	1152	1830	860	685	-15.3503	-16.3986	-17.0253
Chr2	2Mm132	44.7	154.6	156.1	CCDS16960.1	155899256	155905199	54.9348	61.6387	1611	242	133	86	-18.7529	-19.5753	-20.5028
Chr2	2Mm132	44.7	154.6	156.1	CCDS16961.1	155921107	155924085	48.0363	34.9446	2979	130	72	67	-20.5362	-21.3475	-21.7499
Chr2	2Mm132	44.7	154.6	156.1	CCDS16962.1	155949999	155969875	54.5652	60.8696	1380	481	410	1060	-17.5386	-17.7278	-16.6559
Chr2	2Mm132	44.7	154.6	156.1	CCDS16964.1	155973826	156004962	42.8123	31.2618	1593	268	401	283	-18.5894	-17.9669	-18.7682
Chr2	2Mm133	48.7	156.1	156.9	CCDS16966.1	156319653	156365553	57.3106	70.1136	2640	4119	16	75	-15.3762	-23.3432	-21.4128
Chr2	2Mm133	48.7	156.1	156.9	CCDS16967.1	156376428	156392767	55.8441	71.948	1155	393	149	203	-17.5733	-18.9314	-18.7837
Chr2	2Mm133	48.7	156.1	156.9	CCDS16968.1	156526414	156588638	60.5908	71.2991	2979	2822	111	309	-16.0961	-20.723	-19.5445
Chr2	2Mm133	48.7	156.1	156.9	CCDS16969.1	156669925	156679385	58.9636	68.4874	714	0	0	1			-25.7551
Chr2	2Mm133	48.7	156.1	156.9	CCDS16970.1	156689039	156698819	53.0769	70	390	318	681	415	-16.3124	-15.1727	-16.1857
Chr2	2Mm133	48.7	156.1	156.9	CCDS16971.1	156754435	156795828	48.9362	53.4575	1128	2484	55	235	-14.8791	-20.335	-18.5384
Chr2	2Mm133	48.7	156.1	156.9	CCDS16972.1	156821931	156831607	48.9016	52.149	1047	13	1	8	-22.3496	-26.0089	-23.3074
Chr2	2Mm134	44.7	156.9	157.1	CCDS16973.1	156925134	156960824	47.293	54.6178	1884	122	116	157	-19.9668	-19.9985	-19.8603
Chr2	2Mm134	44.7	156.9	157.1	CCDS16974.1	156973241	157030190	44.9248	44.5489	3192	6	12	28	-25.0733	-24.0321	-23.1082
Chr2	2Mm135	47.9	157.1	158.8	CCDS16975.1	157105058	157151458	53.1646	62.9747	1896	1910	1680	836	-16.0074	-16.1514	-17.4567
Chr2	2Mm135	47.9	157.1	158.8	CCDS16976.1	157155332	157159507	56.4103	78.8461	312	5	1	0	-21.9815	-24.2623
Chr2	2Mm135	47.9	157.1	158.8	CCDS16978.1	157282820	157295696	60.0746	77.6119	1608	946	10	19	-16.7834	-23.306	-22.6785
Chr2	2Mm135	47.9	157.1	158.8	CCDS16979.1	157383625	157383888	55.6818	72.7273	264	69	11	17	-17.9539	-20.5618	-20.2323
Chr2	2Mm135	47.9	157.1	158.8	CCDS16982.1	157563265	157716728	54.1371	71.0993	1692	533	139	153	-17.6845	-19.5824	-19.7425
Chr2	2Mm135	47.9	157.1	158.8	CCDS16983.1	157808009	157835052	50.8287	55.4328	3258	326	122	263	-19.339	-20.7159	-19.9062
Chr2	2Mm135	47.9	157.1	158.8	CCDS16984.1	157854630	157900814	49.7955	53.3742	978	130	49	141	-18.9293	-20.2958	-19.0695
Chr2	2Mm135	47.9	157.1	158.8	CCDS16985.1	157943536	157972035	57.5934	74.0902	2061	245	780	1056	-19.0905	-17.3787	-17.2401
Chr2	2Mm135	47.9	157.1	158.8	CCDS16986.1	158021696	158054821	59.3995	64.9832	3564	116	14	54	-20.9593	-23.9688	-22.3197
Chr2	2Mm135	47.9	157.1	158.8	CCDS16987.1	158084030	158110002	52.2929	69.6099	1461	0	0	2			-25.7881
Chr2	2Mm135	47.9	157.1	158.8	CCDS16988.1	158132405	158157685	53.527	67.2199	1446	139	902	109	-19.3969	-16.6577	-20.005
Chr2	2Mm135	47.9	157.1	158.8	CCDS16990.1	158328478	158331642	51.4403	64.1975	243	0	0	39			-18.9148
Chr2	2Mm135	47.9	157.1	158.8	CCDS16991.1	158521696	158587598	58.1722	73.1107	1707	586	4	15	-17.5605	-24.7141	-23.1057
Chr2	2Mm135	47.9	157.1	158.8	CCDS16993.1	158620624	158682859	52.1078	59.4118	2040	114	35	81	-20.1795	-21.8419	-20.9298
Chr2	2Mm139	46.3	160.1	160.4	CCDS16994.1	160191440	160192411	64.9177	81.4815	972	92	235	121	-19.4192	-18.0251	-19.2813
Chr2	2Mm140	43	160.4	162.7	CCDS16995.1	160471965	160547289	42.2743	46.6146	2304	362	417	221	-18.6881	-18.4429	-19.6574
Chr2	2Mm140	43	160.4	162.7	CCDS16996.1	160557552	160601103	54.3362	68.0737	3909	964	293	197	-18.0377	-19.7147	-20.5859
Chr2	2Mm140	43	160.4	162.7	CCDS16997.1	160597350	160607980	52.1008	54.7269	2856	189	197	61	-19.9355	-19.8346	-21.8244
Chr2	2Mm140	43	160.4	162.7	CCDS16998.1	160717932	160731137	56.6549	66.0777	2547	22	48	63	-22.8731	-21.7065	-21.6126
Chr2	2Mm140	43	160.4	162.7	CCDS16999.1	160733286	160737906	61.7918	68.3795	2277	15	2	9	-23.264	-26.1298	-24.2583
Chr2	2Mm140	43	160.4	162.7	CCDS17000.1	160775035	160885686	49.914	53.9454	8136	711	67	88	-19.5344	-22.9009	-22.806
Chr2	2Mm140	43	160.4	162.7	CCDS17001.1	161355251	162486634	54.48	65.1811	4308	444	1	2	-19.2964	-28.0497	-27.3481
Chr2	2Mm141	47.6	162.7	164	CCDS17002.1	162757406	162760492	52.8431	53.5294	1020	476	280	253	-17.1175	-17.8419	-18.2867
Chr2	2Mm141	47.6	162.7	164	CCDS17004.1	162818700	162838809	54.2572	67.1196	1104	11	209	0	-22.6671	-18.378
Chr2	2Mm141	47.6	162.7	164	CCDS17005.1	162848116	162871095	47.541	53.8642	1281	207	146	130	-18.6476	-19.1101	-19.576
Chr2	2Mm141	47.6	162.7	164	CCDS17006.1	162880564	162909029	57.7305	71.6312	2115	7	2	1	-24.2571	-26.0233	-27.3218
Chr2	2Mm141	47.6	162.7	164	CCDS17007.1	162912841	162913296	51.0965	59.2105	456	0	0	1			-25.1082
Chr2	2Mm141	47.6	162.7	164	CCDS17008.1	163164354	163223261	67.0971	78.1923	2091	29	8	7733	-22.19	-24.0068	-14.3885
Chr2	2Mm141	47.6	162.7	164	CCDS17009.1	163232140	163241346	49.3151	45.8904	876	5	11	9	-23.4709	-22.2922	-22.8802
Chr2	2Mm141	47.6	162.7	164	CCDS17012.1	163373040	163395826	57.4737	74.1053	1425	92	2280	0	-19.9712	-15.2988
Chr2	2Mm141	47.6	162.7	164	CCDS17013.1	163451176	163470771	47.9915	57.7167	1419	2298	1532	2503	-15.3225	-15.8663	-15.4566
Chr2	2Mm141	47.6	162.7	164	CCDS17014.1	163546886	163551271	60.6061	67.5325	231	185	29	223	-16.3384	-18.9706	-16.3262
Chr2	2Mm141	47.6	162.7	164	CCDS17015.1	163553295	163575826	54.2021	70.5383	1059	12	22	9	-22.4815	-21.5659	-23.1539
Chr2	2Mm141	47.6	162.7	164	CCDS17016.1	163647057	163658172	62.037	67.4603	756	8	1	18	-22.5802	-25.5391	-21.6677
Chr2	2Mm141	47.6	162.7	164	CCDS17017.1	163679485	163684609	66.6667	86.0465	1032	6	1	0	-23.4443	-25.9881
Chr2	2Mm141	47.6	162.7	164	CCDS17018.1	163689638	163744418	60.1235	75.1852	810	276	0	14	-17.5712		-22.1298
Chr2	2Mm141	47.6	162.7	164	CCDS17019.1	163837340	163842460	49.3927	61.1336	741	1873	333	281	-14.6802	-17.1308	-17.6742
Chr2	2Mm141	47.6	162.7	164	CCDS17020.1	163880138	163896328	53.2258	62.9032	930	487	40	66	-16.9513	-20.516	-20.092
Chr2	2Mm141	47.6	162.7	164	CCDS17021.1	163899948	163977566	48.1557	55.7377	1464	143	53	52	-19.3738	-20.7646	-21.0906
Chr2	2Mm141	47.6	162.7	164	CCDS17022.1	163990283	163994572	66.1981	81.3253	1494	163	0	5	-19.2142		-24.4984
Chr2	2Mm142	43.1	164	164.2	CCDS17023.1	164004225	164008388	54.5932	62.2047	381	0	1	3		-24.5505	-23.264
Chr2	2Mm142	43.1	164	164.2	CCDS17027.1	164062593	164063978	43.883	36.7021	1128	86	2438	14452	-19.7313	-14.8649	-12.5959
Chr2	2Mm142	43.1	164	164.2	CCDS17029.1	164102808	164104020	42.9825	42.1053	342	49	1311	13378	-18.8211	-14.0383	-10.9856
Chr2	2Mm142	43.1	164	164.2	CCDS17030.1	164115024	164116043	48.6216	48.4962	798	3	70	600	-24.0733	-19.4878	-16.6868
Chr2	2Mm142	43.1	164	164.2	CCDS17031.1	164142503	164143353	43.3333	43	300	13	401	2547	-20.5464	-15.5582	-13.1896
Chr2	2Mm142	43.1	164	164.2	CCDS17032.1	164158521	164159333	49.8645	52.8455	369	102	2866	24535	-17.873	-13.0195	-10.2203
Chr2	2Mm142	43.1	164	164.2	CCDS17033.1	164180612	164182007	54.5455	59.8485	396	4	11	100	-22.6474	-21.1468	-18.2608
Chr2	2Mm143	49.6	164.2	169	CCDS17034.1	164215391	164227419	60.9067	72.8	1875	150	4	16	-19.6619	-24.8495	-23.148
Chr2	2Mm143	49.6	164.2	169	CCDS17035.1	164228796	164240142	60.7235	75	1548	8	4	1	-23.6142	-24.573	-26.8715
Chr2	2Mm143	49.6	164.2	169	CCDS17036.1	164251585	164268663	57.6214	70.8543	597	279	967	74	-17.1155	-15.2811	-19.2875
Chr2	2Mm143	49.6	164.2	169	CCDS17038.2	164323058	164333026	57.7473	73.0703	1749	1311	498	378	-16.4339	-17.7892	-18.4854
Chr2	2Mm143	49.6	164.2	169	CCDS17040.1	164388225	164391436	57.9048	63.4286	525	15	45	95	-21.1473	-19.5212	-18.7417
Chr2	2Mm143	49.6	164.2	169	CCDS17042.1	164405325	164410589	49.635	56.9343	411	0	0	0
Chr2	2Mm143	49.6	164.2	169	CCDS17043.1	164414137	164419015	47.1605	55.5556	405	0	0	0
Chr2	2Mm143	49.6	164.2	169	CCDS17046.1	164439282	164443405	48.2014	54.6763	417	0	0	1			-24.9792
Chr2	2Mm143	49.6	164.2	169	CCDS17049.1	164481607	164482845	52.2667	56.8	375	0	2	34		-23.5276	-19.7386
Chr2	2Mm143	49.6	164.2	169	CCDS17051.1	164524050	164526467	48.5417	54.375	480	0	0	0
Chr2	2Mm143	49.6	164.2	169	CCDS17052.1	164540844	164543482	48.1132	55.6604	318	0	0	0
Chr2	2Mm143	49.6	164.2	169	CCDS17053.1	164556971	164568585	56.743	56.4885	393	6	2	0	-22.0514	-23.5952
Chr2	2Mm143	49.6	164.2	169	CCDS17054.1	164571553	164593500	57.2442	64.7416	987	305	97	217	-17.7122	-19.3238	-18.4607
Chr2	2Mm143	49.6	164.2	169	CCDS17055.1	164595479	164598061	55.7407	66.6667	540	1	0	6	-25.0948		-22.7672
Chr2	2Mm143	49.6	164.2	169	CCDS17056.1	164602801	164605164	52.588	68.9441	483	5	10	117551	-22.6119	-21.5708	-8.3483
Chr2	2Mm143	49.6	164.2	169	CCDS17057.1	164618391	164630316	59.2939	70.405	963	244	146	98	-17.9987	-18.6984	-19.572
Chr2	2Mm143	49.6	164.2	169	CCDS17058.1	164630776	164647188	52.0594	63.6494	2088	104	23	21	-20.3455	-22.4812	-22.9109
Chr2	2Mm143	49.6	164.2	169	CCDS17059.1	164650329	164651696	58.114	76.0965	1368	352	43	81	-17.9764	-20.9684	-20.3533
Chr2	2Mm143	49.6	164.2	169	CCDS17061.1	164659296	164664733	54.5639	69.3712	1479	1380	1532	823	-16.1179	-15.9261	-17.121
Chr2	2Mm143	49.6	164.2	169	CCDS17062.1	164659529	164664733	54.4561	70.3158	1425	1361	1513	809	-16.0843	-15.8904	-17.0921
Chr2	2Mm143	49.6	164.2	169	CCDS17063.1	164665205	164682485	57.2874	73.0769	1482	1799	444	288	-15.7383	-17.7158	-18.6388
Chr2	2Mm143	49.6	164.2	169	CCDS17064.1	164709595	164716616	57.9444	70.7214	2121	669	115	233	-17.6827	-20.1819	-19.4617
Chr2	2Mm143	49.6	164.2	169	CCDS17066.1	164773756	164780405	58.4131	67.8523	2193	27	10	177	-22.3618	-23.7536	-19.9064
Chr2	2Mm143	49.6	164.2	169	CCDS17068.1	164827081	164848682	55.8046	55.3448	1740	633	83	100	-17.4768	-20.3667	-20.3964
Chr2	2Mm143	49.6	164.2	169	CCDS17069.1	164881207	164896412	53.6782	60.6897	870	6	2	8	-23.1979	-24.7417	-23.0402
Chr2	2Mm143	49.6	164.2	169	CCDS17070.1	164881207	164896412	54.023	59.387	783	6	2	8	-23.0459	-24.5897	-22.8882
Chr2	2Mm143	49.6	164.2	169	CCDS17071.1	164881207	164895343	52.9412	52.9412	612	3	1	6	-23.6904	-25.2342	-22.9478
Chr2	2Mm143	49.6	164.2	169	CCDS17073.1	164937657	165006648	62.6945	76.4128	2442	941	1	7	-17.3938	-27.2307	-24.7218
Chr2	2Mm143	49.6	164.2	169	CCDS17074.1	165102645	165108867	56.9863	75.6164	1095	477	169	165	-17.2169	-18.6727	-19.0057
Chr2	2Mm143	49.6	164.2	169	CCDS17075.1	165115860	165141815	53.7217	71.9834	2163	1841	65	157	-16.2505	-21.0333	-20.0595
Chr2	2Mm143	49.6	164.2	169	CCDS17076.1	165115860	165141815	53.7517	71.8963	2199	1841	65	157	-16.2744	-21.0571	-20.0834
Chr2	2Mm143	49.6	164.2	169	CCDS17077.1	165117169	165141815	53.7338	68.4606	2397	1681	60	147	-16.5299	-21.297	-20.3027
Chr2	2Mm143	49.6	164.2	169	CCDS17078.1	165177826	165185478	49.1121	51.7504	1971	2	0	0	-25.9627
Chr2	2Mm143	49.6	164.2	169	CCDS17079.1	165205581	165212439	53.8725	68.3824	2040	73	8	22	-20.8225	-23.9712	-22.8103
Chr2	2Mm143	49.6	164.2	169	CCDS17080.1	165221345	165225830	60.521	69.3387	1497	2	4	6	-25.5659	-24.5247	-24.2382
Chr2	2Mm143	49.6	164.2	169	CCDS17081.1	165232179	165298660	58.7909	77.2047	1803	275	82	1	-18.7309	-20.4355	-27.0915
Chr2	2Mm143	49.6	164.2	169	CCDS17082.1	165316732	165318801	63.5374	80.8163	735	37	12	31	-20.3301	-21.9135	-20.8427
Chr2	2Mm143	49.6	164.2	169	CCDS17083.1	165329544	165343741	59.0937	67.9702	1611	12	1	7	-23.0868	-26.6306	-24.1217
Chr2	2Mm143	49.6	164.2	169	CCDS17084.1	165490295	165596613	56.7229	68.4803	1599	80	0	42	-20.339		-21.526
Chr2	2Mm143	49.6	164.2	169	CCDS17086.1	165900287	165958261	55.898	73.7443	2628	1442	88	124	-16.8839	-20.8772	-20.6809
Chr2	2Mm143	49.6	164.2	169	CCDS17090.1	166619312	166621359	63.2653	80	735	16	2	12	-21.5396	-24.4985	-22.212
Chr2	2Mm143	49.6	164.2	169	CCDS17092.1	166740679	166771292	41.6324	42.4897	2916	288	272	455	-19.3578	-19.3992	-18.9554
Chr2	2Mm143	49.6	164.2	169	CCDS17093.1	166774843	166790157	51.9126	54.918	1464	586	363	322	-17.3389	-17.9887	-18.4601
Chr2	2Mm143	49.6	164.2	169	CCDS17096.1	166929852	167014122	59.7902	81.9347	2574	979	8	184	-17.4126	-24.3066	-20.0816
Chr2	2Mm143	49.6	164.2	169	CCDS17097.1	167028823	167065919	57.1049	68.1275	1506	42	14	99	-21.1822	-22.726	-20.2025
Chr2	2Mm143	49.6	164.2	169	CCDS17098.1	167126835	167174531	55.0986	69.9229	1167	190	74	26	-18.6367	-19.956	-21.7635
Chr2	2Mm143	49.6	164.2	169	CCDS17100.1	167308849	167310974	58.3333	75.7752	1548	636	48	150	-17.3013	-20.9881	-19.6427
Chr2	2Mm143	49.6	164.2	169	CCDS17101.1	167328958	167340230	55.5072	66.087	690	366	202	256	-16.9327	-17.7491	-17.7058
Chr2	2Mm143	49.6	164.2	169	CCDS17102.1	167363789	167367582	64.6541	83.3962	795	8	2	10	-22.6528	-24.6117	-22.5882
Chr2	2Mm143	49.6	164.2	169	CCDS17103.1	167434600	167457460	52.027	56.7568	444	11	2	10	-21.353	-23.7713	-21.7478
Chr2	2Mm143	49.6	164.2	169	CCDS17104.1	167469560	167486995	61.0294	79.0441	816	239	35	78	-17.7896	-20.52	-19.6624
Chr2	2Mm143	49.6	164.2	169	CCDS17105.1	167514521	167515411	73.2884	96.2963	891	154	1160	1000	-18.5505	-15.5962	-16.1088
Chr2	2Mm143	49.6	164.2	169	CCDS17107.1	167757993	167802137	54.5804	69.0531	1299	342	95	119	-17.9433	-19.7502	-19.7237
Chr2	2Mm143	49.6	164.2	169	CCDS17108.1	167906793	167924709	57.9749	76.8817	1116	36	28	1	-20.9722	-21.2936	-26.3995
Chr2	2Mm143	49.6	164.2	169	CCDS17109.1	168036031	168055852	46.2324	48.2759	783	234	397	515	-17.7605	-16.9567	-16.8798
Chr2	2Mm143	49.6	164.2	169	CCDS17112.1	168305693	168415690	61.8535	73.5991	2784	204	1	40	-19.7885	-27.4198	-22.3964
Chr2	2Mm143	49.6	164.2	169	CCDS17113.1	168344885	168415690	62.8586	73.8872	2022	219	0	30	-19.2248		-22.35
Chr2	2Mm143	49.6	164.2	169	CCDS17114.1	168344885	168396599	62.1781	73.9514	1359	191	0	22	-18.8489		-22.2242
Chr2	2Mm143	49.6	164.2	169	CCDS17115.1	168575528	168592528	59.7066	70.5056	3204	2	0	8	-26.6637		-24.921
Chr2	2Mm143	49.6	164.2	169	CCDS17116.1	168575528	168592528	60.1496	73.5577	1872	0	0	6			-24.5607
Chr2	2Mm143	49.6	164.2	169	CCDS17117.1	168575528	168592528	61.2903	75.6272	837	0	0	5			-23.6625
Chr2	2Mm145	46.8	169.4	170.4	CCDS17120.1	169938004	169945904	55.3103	61.4203	3126	24	62	52	-23.0431	-21.6328	-22.185
Chr2	2Mm145	46.8	169.4	170.4	CCDS17121.1	170173573	170246161	55.8885	60.7255	1902	1513	1	15	-16.3481	-26.8702	-23.2618
[truncated: 15,691 more rows]
